# Supplementary material for: Subterranean synergies: termite bacterial diversity and eugenol-mediated selective dysbiosis
Source: Front Microbiol. 2026 Jun 17;17:1818254. doi: 10.3389/fmicb.2026.1818254 (PMC13318894; doi:10.3389/fmicb.2026.1818254)
Supplement: Supplementary Excel 1 — Raw and clean bacterial reads. [file Table_1.xls]

## Sheet: QCstat
Sample Name	Samples	Raw PE(#)	Combined(#)	Qualified(#)	Nochime(#)	Base(nt)	AvgLen(nt)	Q20	Q30	GC%	Effective%
CF.C.1	CF.Control	81325	70687	69455	62226	26399170	424	97.72	92.82	48.19	76.52
CF.C.2	CF.Control	95264	79734	78438	70402	29813295	423	97.62	92.45	48.67	73.9
CF.C.3	CF.Control	84760	74267	73043	65283	27669328	424	97.83	93.06	49.35	77.02
CF.C.4	CF.Control	87650	74474	73229	65440	27748619	424	97.74	92.87	48.83	74.66
CF.LD50.1	CF.LD50	86994	78153	76809	68303	28957281	424	97.84	93.11	49.83	78.51
CF.LD50.2	CF.LD51	90503	78768	77430	70897	30022934	423	97.83	93.04	48.82	78.34
CF.LD50.3	CF.LD52	96515	81649	80381	73692	31129856	422	97.78	92.97	47.53	76.35
CF.LD50.4	CF.LD53	96506	68012	66830	62595	25816856	412	97.65	92.56	47.54	64.86
CF.SL.1	CF.Sublethal	89832	63679	62556	56055	23579704	421	97.63	92.52	48.28	62.4
CF.SL.2	CF.Sublethal	84439	71533	70362	60466	25576617	423	97.79	92.97	49.88	71.61
CF.SL.3	CF.Sublethal	98884	86038	84570	73356	31034939	423	97.86	93.1	49.41	74.18
CF.SL.4	CF.Sublethal	84252	70897	69673	62919	26636652	423	97.63	92.46	47.18	74.68
RF.C.1	RF.Control	94463	86509	84973	71479	30003659	420	97.91	93.17	52.07	75.67
RF.C.2	RF.Control	92387	84841	83514	71356	29878045	419	97.96	93.26	52.2	77.24
RF.C.3	RF.Control	83658	78253	76963	66713	27952591	419	97.94	93.25	52.22	79.74
RF.C.4	RF.Control	82281	76833	75656	64409	26935799	418	97.98	93.37	52.05	78.28
RF.LD50.1	RF.LD50	84816	78594	77335	66882	28050666	419	97.93	93.24	52.52	78.86
RF.LD50.2	RF.LD51	91200	84062	82858	73265	30407833	415	97.94	93.22	52.22	80.33
RF.LD50.3	RF.LD52	93621	86213	84844	74087	31074695	419	97.99	93.4	52.51	79.14
RF.LD50.4	RF.LD53	88606	77613	76514	66112	27568835	417	98	93.33	51.88	74.61
RF.SL.1	Rf.Sublethal	97186	87380	86016	74026	30946345	418	98	93.42	52.1	76.17
RF.SL.2	Rf.Sublethal	80069	74978	73782	61816	25889475	419	97.98	93.4	52.38	77.2
RF.SL.3	Rf.Sublethal	93093	86878	85497	74338	31067139	418	97.93	93.18	52.06	79.85
RF.SL.4	Rf.Sublethal	87958	81887	80707	69399	29046570	419	98	93.32	52	78.9
		2146262		1851435
