# Supplementary material for: Subterranean synergies: termite bacterial diversity and eugenol-mediated selective dysbiosis
Source: Front Microbiol. 2026 Jun 17;17:1818254. doi: 10.3389/fmicb.2026.1818254 (PMC13318894; doi:10.3389/fmicb.2026.1818254)
Supplement: Supplementary Excel 2 — ASV table indicating the relative abundance of bacterial communities in two termite species (with or without eugenol treatment). [file Table_2.xls]

## Sheet: Supplementary excel 2 asv_table
#ASV ID	CF.C.1	CF.C.2	CF.C.3	CF.C.4	CF.SL.1	CF.SL.2	CF.SL.3	CF.SL.4	CF.LD50.1	CF.LD50.2	CF.LD50.3	CF.LD50.4	RF.C.1	RF.C.2	RF.C.3	RF.C.4	RF.SL.1	RF.SL.2	RF.SL.3	RF.SL.4	RF.LD50.1	RF.LD50.2	RF.LD50.3	RF.LD50.4	Taxonomy
ASV0	0.536418	0.475243	0.400807	0.480648	0.493099	0.387295	0.394051	0.598923	0.339299	0.448158	0.579633	0.563274	0.0338405	0.0163175	0.00939553	0.0170866	0.0160888	0.0111416	0.00656855	0.0196849	0.00860564	0.00999834	0.0242163	0.0259001	k__Bacteria; p__Bacteroidota; c__Bacteroidia; o__Bacteroidales; f__Dysgonomonadaceae; g__Candidatus_Azobacteroides
ASV1	0.00112247	0.00284776	0.0030972	0.00328428	0.00143427	0.00155899	0.00544608	0.00428203	0.00286855	0.00436518	0.00189158	0.00168371	0.0760372	0.0919805	0.0890912	0.113827	0.0591586	0.0607383	0.0973227	0.103476	0.0754344	0.117111	0.0790305	0.0781367	k__Bacteria; p__Elusimicrobiota; c__Endomicrobia; o__Endomicrobiales; f__Endomicrobiaceae; g__Endomicrobium; s__
ASV2	0.00072753	0.00205787	0.00255675	0.00191236	0.00157978	0.00182922	0.0038663	0.00212023	0	0.0021618	0	0.00195394	0.0398063	0.0563316	0.0553962	0.0591793	0.0418434	0.0480377	0.0592833	0.0572254	0.0269394	0.0593249	0.0407209	0.0392866	k__Bacteria; p__Elusimicrobiota; c__Endomicrobia; o__Endomicrobiales; f__Endomicrobiaceae; g__Endomicrobium
ASV3	0.00060281	0.00153821	0.00193315	0.00118483	0.00166293	0.00174607	0.00328428	0.00239045	0.00114326	0.00218259	0.00122641	0.00155899	0.0313461	0.0534838	0.0472479	0.0429243	0.0524237	0.043922	0.0547102	0.0525692	0.036522	0.0488484	0.0434439	0.0507608	k__Bacteria; p__Elusimicrobiota; c__Endomicrobia; o__Endomicrobiales; f__Endomicrobiaceae; g__Endomicrobium; s__
ASV4	0.000748316	0.00157978	0.00195394	0.00155899	0.00130955	0.00110169	0.00241124	0.00212023	0.00114326	0.0023281	0.00185	0	0.0457304	0.0492226	0.0444001	0.0564355	0.046354	0.0387254	0.0511349	0.0487237	0.0212439	0.0447535	0.036231	0.0337782	k__Bacteria; p__Elusimicrobiota; c__Endomicrobia; o__Endomicrobiales; f__Endomicrobiaceae; g__Endomicrobium
ASV5	0.000332585	0.000498878	0.000873036	0.000935395	0.00228652	0.00241124	0.00268147	0.00120562	0.00293091	0.0027854	0.000997755	0.00141349	0.0160057	0.0145714	0.0199551	0.0145506	0.044317	0.0444832	0.029413	0.0209529	0.0449613	0.0350046	0.0290388	0.031554	k__Bacteria; p__Proteobacteria; c__Gammaproteobacteria; o__Burkholderiales
ASV6	0.000498878	0.000914609	0.00141349	0.00103933	0.00114326	0.00112247	0.00241124	0.00176686	0.00453147	0.00513428	0.00187079	0.00143427	0.0226574	0.0164422	0.0195394	0.0178972	0.0181675	0.0181675	0.0197264	0.0177102	0.0541282	0.0523198	0.0288518	0.0292259	k__Bacteria; p__Firmicutes; c__Clostridia; o__Lachnospirales; f__Lachnospiraceae; g__Tuzzerella; s__
ASV7	0.00164214	0.00338821	0.00442754	0.00295169	0.00166293	0.00172528	0.00374158	0.00326349	0.00178764	0.00160057	0.0027854	0.00203708	0.0247568	0.0251725	0.0288518	0.0254843	0.0166085	0.0151742	0.0175023	0.0239045	0.0141556	0.00688035	0.0223871	0.0155276	k__Bacteria; p__Spirochaetota; c__Spirochaetia; o__Spirochaetales; f__Spirochaetaceae; g__Treponema
ASV8	0.000873036	0.00187079	0.00239045	0.00224495	0.00145506	0.00214102	0.00378315	0.00261911	0.000311798	0.000311798	0.000706743	0.000644383	0.0215972	0.0245697	0.0230315	0.0278124	0.0223871	0.0244242	0.0286231	0.0258377	0.00548765	0.00372079	0.0128253	0.0140933	k__Bacteria; p__Spirochaetota; c__Spirochaetia; o__Spirochaetales; f__Spirochaetaceae; g__Treponema; s__
ASV9	0.000706743	0.00407417	0.00351293	0.00241124	0.00263989	0.00509271	0.00931238	0.00130955	0.00394945	0.114056	0.00831463	0.00895901	0.00137191	0.00326349	0.00203708	0.00176686	0.00162135	0.00401181	0.00185	0.000935395	0.00692193	0.0191029	0.0263158	0.0118276	k__Bacteria; p__Proteobacteria; c__Gammaproteobacteria; o__Enterobacterales; f__Enterobacteriaceae; g__Enterobacter
ASV10	0.000997755	0.00147585	0.00295169	0.00199551	0.0020163	0.00160057	0.00403259	0.00347136	0.00128877	0.00114326	0.00189158	0.00133034	0.0205787	0.0171281	0.0199759	0.0192691	0.0162551	0.0151534	0.019768	0.0241748	0.0147792	0.00563316	0.0170242	0.0200382	k__Bacteria; p__Spirochaetota; c__Spirochaetia; o__Spirochaetales; f__Spirochaetaceae; g__Treponema; s__
ASV11	0.0010809	0.00114326	0.00133034	0.000623597	0.00116405	0.000914609	0.00143427	0.00128877	0.00147585	0.00120562	0.000997755	0.000935395	0.025713	0.0127006	0.0155276	0.0104141	0.0158809	0.0124096	0.0147792	0.0191029	0.0244242	0.0185208	0.0147169	0.0104556	k__Bacteria; p__Proteobacteria; c__Gammaproteobacteria; o__Burkholderiales; f__Rhodocyclaceae; g__
ASV12	0.0155068	0.0220961	0.0335287	0.0148832	0.0192691	0.0225326	0.0194354	0.00767024	0.0158394	0.00226574	0.00636069	0.00671406	0.00234888	0.0020163	0.00272304	0.0013927	0.00182922	0.00172528	0.000976968	0.000540451	0.00112247	6.23597e-05	0.000561237	0.000644383	k__Bacteria; p__Spirochaetota; c__Spirochaetia; o__Spirochaetales; f__Spirochaetaceae; g__Treponema; s__
ASV13	0.000561237	0.0030972	0.00338821	0.00197472	0.00187079	0.00536293	0.00900058	0.000976968	0.00293091	0.108173	0.00482248	0.0080444	0.000207866	0.0010809	0.000374158	0.000644383	0.000852249	0.0010809	0.000810676	0.000332585	0.00274383	0.0116197	0.00149663	0.00263989	k__Bacteria; p__Proteobacteria; c__Gammaproteobacteria; o__Enterobacterales; f__Enterobacteriaceae
ASV14	0.0170866	0.0168163	0.014904	0.0186455	0.0140517	0.0204748	0.0177517	0.0102062	0.0100607	0.00380394	0.0102893	0.0114326	0.00399102	0.00218259	0.0013927	0.00168371	0.00147585	0.00203708	0.000852249	0.00120562	0.000810676	0.000270225	0.00149663	0.00199551	k__Bacteria; p__Spirochaetota; c__Spirochaetia; o__Spirochaetales; f__Spirochaetaceae; g__Termite_Treponema_cluster; s__
ASV15	0.0132826	0.013345	0.0195186	0.0174191	0.0122433	0.0143843	0.0143843	0.00885508	0.0128461	0.00253596	0.00883429	0.00908373	0.00205787	0.00137191	0.00106011	0.00147585	0.000873036	0.00120562	0.000561237	0.000685957	0.000706743	0	0.00112247	0.00114326	k__Bacteria; p__Spirochaetota; c__Spirochaetia; o__Spirochaetales; f__Spirochaetaceae; g__Termite_Treponema_cluster; s__
ASV16	0.00101854	0.00197472	0.00328428	0.00155899	0.00228652	0.00311798	0.00241124	0.00120562	0.106614	0.00305562	0.00214102	0.00985283	0	0	0	0	0	0	0	0	0.0104972	0	0	0.00259832	k__Bacteria; p__Firmicutes; c__Bacilli; o__Bacillales; f__Planococcaceae; g__Lysinibacillus
ASV17	0.0111	0.0107051	0.0136983	0.0154444	0.00887586	0.0125343	0.010809	0.00694271	0.0119315	0.00255675	0.00627754	0.00794047	0.00224495	0.00103933	0.00124719	0.00166293	0.000831463	0.0010809	0.000582024	0.000519664	0.00124719	0.000145506	0.000748316	0.00130955	k__Bacteria; p__Spirochaetota; c__Spirochaetia; o__Spirochaetales; f__Spirochaetaceae; g__Treponema
ASV18	0.0101854	0.0109545	0.0131787	0.011495	0.00642305	0.0077326	0.0125343	0.00642305	0.0128253	0.00794047	0.00810676	0.0159225	0.000789889	0.000623597	0.000311798	0.000582024	0.000810676	0.000124719	0.000249439	0.000291012	0.000478091	0.000187079	0.000332585	0.00106011	k__Bacteria; p__Patescibacteria; c__Saccharimonadia; o__Saccharimonadales
ASV19	0.0091253	0.0118899	0.0155899	0.00893822	0.0109961	0.0100399	0.0118276	0.00640226	0.0110377	0.00706743	0.00669327	0.00777417	0.00176686	0.00122641	0.000935395	0.00116405	0.0010809	0.000873036	0.000706743	0.000436518	0.000976968	0.000540451	0.000540451	0.00114326	k__Bacteria; p__Bacteroidota; c__Bacteroidia; o__Bacteroidales; f__Dysgonomonadaceae; g__Candidatus_Armantifilum; s__
ASV20	0.000540451	0.000270225	0.000956182	0.000436518	0.000582024	0.000644383	0.00141349	0.000769103	0.0038663	0.00259832	0.00189158	0.00101854	0.00575788	0.00378315	0.00584102	0.00401181	0.00565395	0.00476012	0.00679721	0.00555001	0.0248192	0.0147792	0.015091	0.0110585	k__Bacteria; p__Bacteroidota; c__Bacteroidia; o__Bacteroidales; f__Rs-E47_termite_group; g__Rs-E47_termite_group; s__
ASV21	0.00370001	0.00675563	0.00582024	0.00322192	0.0125759	0.00754552	0.00746238	0.00550844	0.0259208	0.0152366	0.00606968	0.00985283	0.000270225	0.000332585	0.000353372	0.000311798	0.00135113	0.000831463	0.000478091	0.000270225	0.00212023	0.000873036	0.000623597	0.00157978	k__Bacteria; p__Bacteroidota; c__Bacteroidia; o__Bacteroidales; f__Dysgonomonadaceae; g__Dysgonomonas; s__Dysgonomonas_termitidis
ASV22	0.00636069	0.00879272	0.0124096	0.0091253	0.0120146	0.00929159	0.0101854	0.00544608	0.0100399	0.0106011	0.00492642	0.0105804	0.00122641	0.000956182	0.000706743	0.00118483	0.00124719	0.000498878	0.000270225	0.000291012	0.000623597	0.000457304	0.000311798	0.00141349	k__Bacteria; p__Bacteroidota; c__Bacteroidia; o__Bacteroidales; f__Tannerellaceae; g__Candidatus_Vestibaculum; s__
ASV23	0.0148208	0.00374158	0.00451068	0.00964497	0.00717136	0.0154236	0.0085017	0.0121186	0.00885508	0.00178764	0.0107467	0.00544608	0.00284776	0.000457304	0.000166293	0.000997755	0.00101854	0.00168371	0.000540451	0.00101854	0.00126798	0.000145506	0.00162135	0.00103933	k__Bacteria; p__Spirochaetota; c__Spirochaetia; o__Spirochaetales; f__Spirochaetaceae; g__Treponema; s__Coptotermes_gestroi
ASV24	0	0	0	0	0	0	0.000644383	0.000914609	0.00101854	0.000914609	0	0	0.0127422	0.00702586	0.00829384	0.00542529	0.00864721	0.00654777	0.00779496	0.00995676	0.0138439	0.00976968	0.00746238	0.00515507	k__Bacteria; p__Proteobacteria; c__Gammaproteobacteria; o__Burkholderiales; f__Rhodocyclaceae
ASV25	0.000457304	0.000519664	0.00151742	0.00116405	0.000893822	0.00106011	0.0020163	0.00114326	0.000228652	0.000124719	0.000685957	0.000561237	0.00922923	0.00794047	0.0111832	0.0110585	0.00929159	0.00960339	0.0107674	0.00902137	0.00372079	0.00122641	0.00706743	0.00658934	k__Bacteria; p__Spirochaetota; c__Spirochaetia; o__Spirochaetales; f__Spirochaetaceae; g__Treponema
ASV26	0.00848092	0.00920845	0.00777417	0.0112871	0.00854328	0.00617361	0.00958261	0.00679721	0.00935395	0.000997755	0.00789889	0.00575788	0.00141349	0.000706743	0.000706743	0.00128877	0.00103933	0.00060281	0.000582024	0.00066517	0.000831463	0	0.000914609	0.000956182	k__Bacteria; p__Spirochaetota; c__Spirochaetia; o__Spirochaetales; f__Spirochaetaceae; g__Termite_Treponema_cluster; s__
ASV27	0.000810676	0.00141349	0.00114326	0.000519664	0.00162135	0.00162135	0.00182922	0.00151742	0.00155899	0.00241124	0.00118483	0.000873036	0.00538372	0.00685957	0.00546687	0.0041781	0.00787811	0.0077326	0.00642305	0.00623597	0.00777417	0.0089798	0.00536293	0.00650619	k__Bacteria; p__Bacteroidota; c__Bacteroidia; o__Bacteroidales; f__Paludibacteraceae; g__; s__
ASV28	0.00858485	0.0055708	0.00590338	0.00864721	0.00920845	0.00779496	0.00956182	0.00712979	0.00503035	0.00673485	0.00731687	0.00966575	0.00116405	0.000561237	0.000270225	0.00106011	0.000561237	0.000436518	0.000353372	0.000478091	0.000291012	0.000436518	0.000498878	0.00112247	k__Bacteria; p__Bacteroidota; c__Bacteroidia; o__Bacteroidales; f__Tannerellaceae; g__Candidatus_Vestibaculum; s__
ASV29	0.00895901	0.0109961	0.00640226	0.00870957	0.00336742	0.0104141	0.00887586	0.00436518	0.00740002	0.00137191	0.0077326	0.00507192	0.00182922	0.00141349	0.000498878	0.000893822	0.000228652	0.00120562	0.000394945	0.000311798	0.000582024	6.23597e-05	0.000997755	0.000852249	k__Bacteria; p__Spirochaetota; c__Spirochaetia; o__Spirochaetales; f__Spirochaetaceae
ASV30	0.000789889	0.000976968	0.00101854	0.000789889	0.000748316	0.000914609	0.00197472	0.000976968	0.000187079	0.000228652	0.000415731	0.000769103	0.0111832	0.00848092	0.00764946	0.00999834	0.00671406	0.0083562	0.00802361	0.00719215	0.00293091	0.0013927	0.00407417	0.00550844	k__Bacteria; p__Spirochaetota; c__Spirochaetia; o__Spirochaetales; f__Spirochaetaceae; g__Treponema; s__
ASV31	0	0.00172528	0.00205787	0.000873036	0.00214102	0	0.00195394	0.00195394	0	0.00060281	0	0.00182922	0.00846013	0.00823148	0.00779496	0.0080444	0.00673485	0.00638148	0.00667249	0.00750395	0.00513428	0.00189158	0.00476012	0.0055708	k__Bacteria; p__Spirochaetota; c__Spirochaetia; o__Spirochaetales; f__Spirochaetaceae; g__Treponema; s__
ASV32	0.000332585	0.00112247	0.000685957	0.000997755	0.000582024	0.000457304	0.00137191	0.000789889	0.00110169	0.000249439	0.00066517	0.000457304	0.00440675	0.00864721	0.0044899	0.00962418	0.00598653	0.00521743	0.00748316	0.0101438	0.0083562	0.00189158	0.00503035	0.00567473	k__Bacteria; p__Spirochaetota; c__Spirochaetia; o__Spirochaetales; f__Spirochaetaceae; g__Treponema; s__Spirochaetaceae
ASV33	0.000540451	0.000436518	0.000914609	0.000789889	0.00072753	0.000810676	0.00141349	0.000789889	0.00220338	0.000498878	0	0.000519664	0.00712979	0.00484327	0.00663091	0.00723372	0.00532136	0.00731687	0.00642305	0.00509271	0.0115573	0.00282697	0.00548765	0.0061944	k__Bacteria; p__Spirochaetota; c__Spirochaetia; o__Spirochaetales; f__Spirochaetaceae; g__Treponema
ASV34	0.00118483	0.00072753	0.00120562	0.0017045	0.000956182	0.00103933	0.00182922	0.00103933	0.00380394	0.00297248	0.00060281	0.00110169	0.00598653	0.00320113	0.00374158	0.00546687	0.00548765	0.00469776	0.00378315	0.00397023	0.0111	0.00658934	0.00407417	0.00573709	k__Bacteria; p__Bacteroidota; c__Bacteroidia; o__Bacteroidales; f__Dysgonomonadaceae; g__Candidatus_Armantifilum; s__
ASV35	0.00929159	0.00829384	0.00706743	0.007109	0.00546687	0.0106219	0.00685957	0.00467698	0.00542529	0.00166293	0.00521743	0.00444832	0.00137191	0.000976968	0.00066517	0.000893822	0.000789889	0.000914609	0.000291012	0.000394945	0.000436518	8.31463e-05	0.000706743	0.000748316	k__Bacteria; p__Spirochaetota; c__Spirochaetia; o__Spirochaetales; f__Spirochaetaceae
ASV36	0.000311798	0.00060281	0.000623597	0.000748316	0.000976968	0.000789889	0.00122641	0.00130955	0.000769103	0.000623597	0.000582024	0.000789889	0.00586181	0.00552923	0.0069635	0.0066517	0.00615282	0.00644383	0.00615282	0.00694271	0.00638148	0.00209944	0.00546687	0.00717136	k__Bacteria; p__Spirochaetota; c__Spirochaetia; o__Spirochaetales; f__Spirochaetaceae; g__Treponema; s__
ASV37	0.000706743	0.00180843	0.00178764	0.00133034	0	0	0.00222416	0.00182922	0	0.000374158	0	0	0.00767024	0.00569552	0.00848092	0.00783653	0.00540451	0.00473934	0.00625676	0.00594496	0.00409495	0.0021618	0.005259	0.00532136	k__Bacteria; p__Spirochaetota; c__Spirochaetia; o__Spirochaetales; f__Spirochaetaceae; g__Treponema; s__
ASV38	0.0138646	0.0061944	0.00910451	0.0186663	0.00532136	0.00305562	0.00328428	0.0030972	0.00461462	0.00374158	0.00212023	0.00367922	0.00116405	0.000436518	0.000270225	0.00106011	0.000291012	0.000103933	0.000103933	0.000145506	0.000187079	0.000166293	0.000187079	0.000478091	k__Bacteria; p__Verrucomicrobiota; c__Verrucomicrobiae; o__; f__; g__; s__
ASV39	0.00947867	0.00615282	0.00577866	0.00451068	0.00600732	0.0115781	0.00627754	0.00731687	0.00530057	0.00110169	0.00484327	0.00390787	0.00212023	0.000748316	0.000415731	0.000394945	0.000561237	0.00118483	0.000478091	0.000644383	0.000623597	6.23597e-05	0.000810676	0.000561237	k__Bacteria; p__Spirochaetota; c__Spirochaetia; o__Spirochaetales; f__Spirochaetaceae; g__Treponema
ASV40	0.00498878	0.00457304	0.00642305	0.00579945	0.00663091	0.00694271	0.00729608	0.0044899	0.00754552	0.00555001	0.00500956	0.00681799	0.00114326	0.000478091	0.000478091	0.000831463	0.000478091	0.000685957	0.000353372	0.000436518	0.000332585	0.000187079	0.000498878	0.0010809	k__Bacteria; p__Bacteroidota; c__Bacteroidia; o__Bacteroidales; f__Rikenellaceae; g__Alistipes; s__
ASV41	0.00669327	0.00650619	0.0097489	0.00540451	0.00725451	0.00538372	0.00625676	0.00469776	0.00613204	0.00411574	0.0035545	0.00544608	0.00101854	0.00060281	0.000706743	0.000415731	0.000519664	0.000249439	0.000228652	0.000353372	0.000394945	0.000124719	0.000270225	0.000436518	k__Bacteria; p__Bacteroidota; c__Bacteroidia; o__Bacteroidales; f__Dysgonomonadaceae; g__; s__
ASV43	0	0	0	0	0	0	0	0	0	0	0	0	0.0060281	0.00675563	0.00559159	0.00717136	0.00569552	0.00532136	0.00767024	0.00673485	0.00374158	0.0061944	0.00534215	0.00467698	k__Bacteria; p__Elusimicrobiota; c__Endomicrobia; o__Endomicrobiales; f__Endomicrobiaceae; g__Endomicrobium
ASV44	6.23597e-05	0.00122641	0.000748316	0.000187079	0.000644383	0.00128877	0.00110169	0.00291012	0.000582024	0.00116405	0.000956182	0.00236967	0.00234888	0.00461462	0.00409495	0.00166293	0.00338821	0.00611125	0.00301405	0.00812755	0.00313877	0.00397023	0.0044899	0.0116405	k__Bacteria; p__Bacteroidota; c__Bacteroidia; o__Bacteroidales; f__Williamwhitmaniaceae; g__Rs-D38_termite_group; s__
ASV45	0.00609046	0.00717136	0.00453147	0.00856406	0.00527979	0.00532136	0.00675563	0.00615282	0.00380394	0.00116405	0.00555001	0.00288933	0.00101854	0.000893822	0.000436518	0.00112247	0.000540451	0.000311798	0.000270225	0.000706743	0.000270225	0	0.000706743	0.00060281	k__Bacteria; p__Spirochaetota; c__Spirochaetia; o__Spirochaetales; f__Spirochaetaceae; g__Treponema; s__
ASV46	0.00546687	0.00513428	0.00492642	0.00798204	0.00490563	0.00424046	0.00538372	0.00405338	0.00484327	0.00114326	0.00798204	0.00648541	0.000644383	0.000457304	0.000415731	0.000748316	0.000561237	0.000228652	0.000103933	0.000291012	0.000332585	0	0.000873036	0.000852249	k__Bacteria; p__Spirochaetota; c__Spirochaetia; o__Spirochaetales; f__Spirochaetaceae
ASV47	0	0	0	0	0	0	0	0	0.000644383	0	0	0	0.00906294	0.00561237	0.00513428	0.0066517	0.0046354	0.00465619	0.00548765	0.00540451	0.00584102	0.00141349	0.00606968	0.00498878	k__Bacteria; p__Spirochaetota; c__Spirochaetia; o__Spirochaetales; f__Spirochaetaceae; g__Treponema; s__
ASV48	0.00530057	0.0061944	0.00688035	0.00631912	0.00455226	0.00825227	0.00700507	0.00349214	0.00471855	0.00103933	0.0041781	0.0032427	0.000873036	0.000706743	0.000498878	0.000582024	0.000561237	0.000457304	0.000228652	0.000124719	0.000394945	0.000103933	0.000623597	0.000478091	k__Bacteria; p__Spirochaetota; c__Spirochaetia; o__Spirochaetales; f__Spirochaetaceae
ASV49	0.00426125	0.00378315	0.00332585	0.00434439	0.00673485	0.00419889	0.00469776	0.00405338	0.005259	0.00442754	0.00733766	0.00744159	0.000852249	0.000145506	0.000187079	0.000374158	0.000748316	0.000353372	0.000249439	0.000415731	0.000498878	0.000228652	0.00128877	0.00126798	k__Bacteria; p__Bacteroidota; c__Bacteroidia; o__Bacteroidales; f__Dysgonomonadaceae; g__Candidatus_Armantifilum; s__
ASV50	0.00590338	0.00301405	0.00185	0.00361686	0.00521743	0.00976968	0.00521743	0.00941631	0.00459383	0.00149663	0.0063399	0.00349214	0.000769103	0.000311798	0	0.000394945	0.000311798	0.00116405	0.000353372	0.000789889	0.000291012	0.000187079	0.000685957	0.000789889	k__Bacteria; p__Spirochaetota; c__Spirochaetia; o__Spirochaetales; f__Spirochaetaceae; g__Treponema; s__Coptotermes_gestroi
ASV51	0.00399102	0.00498878	0.00426125	0.00640226	0.00424046	0.00424046	0.00542529	0.00446911	0.00767024	0.00542529	0.00380394	0.00644383	0	0	0.000249439	0.000748316	0.000394945	0.000394945	0.000187079	0.000228652	0.000374158	0.000270225	0.00060281	0	k__Bacteria; p__Bacteroidota; c__Bacteroidia; o__Bacteroidales; f__Williamwhitmaniaceae; g__Rs-D38_termite_group; s__
ASV52	0.00530057	0.00555001	0.00552923	0.00744159	0.00675563	0.00471855	0.00523821	0.00498878	0.00401181	0.000706743	0.00534215	0.00347136	0.00106011	0.000436518	0.000332585	0.00101854	0.000561237	0.000415731	0.000124719	0.000415731	0.000332585	0	0.000685957	0.000769103	k__Bacteria; p__Spirochaetota; c__Spirochaetia; o__Spirochaetales; f__Spirochaetaceae; g__Termite_Treponema_cluster; s__
ASV53	0.0057163	0.0058826	0.00737923	0.00505113	0.00503035	0.00715058	0.00615282	0.00338821	0.00513428	0.00122641	0.0030972	0.00311798	0.000769103	0.000582024	0.000540451	0.000519664	0.000810676	0.000706743	0.000228652	0.000415731	0.000291012	0	0.000436518	0.000644383	k__Bacteria; p__Spirochaetota; c__Spirochaetia; o__Spirochaetales; f__Spirochaetaceae; g__Treponema; s__
ASV54	0.00384551	0.00367922	0.0041781	0.00461462	0.00590338	0.00442754	0.00548765	0.00307641	0.0038663	0.00330506	0.00592417	0.00625676	0.00126798	0.000374158	0.00072753	0.000394945	0.00106011	0.000582024	0.000519664	0.000415731	0.000478091	0.000270225	0.000914609	0.000914609	k__Bacteria; p__Bacteroidota; c__Bacteroidia; o__Bacteroidales; f__Dysgonomonadaceae; g__Candidatus_Armantifilum; s__
ASV55	0.000145506	0	0.000582024	0.000353372	0	0	0.000436518	0	0.000394945	0.000540451	0.000187079	0.000166293	0.00550844	0.0048017	0.0061944	0.00648541	0.00338821	0.00363765	0.00496799	0.00457304	0.00426125	0.00582024	0.00241124	0.00478091	k__Bacteria; p__Elusimicrobiota; c__Endomicrobia; o__Endomicrobiales; f__Endomicrobiaceae; g__Endomicrobium; s__
ASV56	0	0.000498878	0.000706743	0.000374158	0.000353372	0.000207866	0.000873036	0.000519664	0.000374158	0.00066517	0.000291012	0.000228652	0.00326349	0.00567473	0.00476012	0.00465619	0.00378315	0.00444832	0.00532136	0.00496799	0.00374158	0.00503035	0.0038663	0.00482248	k__Bacteria; p__Proteobacteria; c__Alphaproteobacteria; o__Rickettsiales; f__; g__; s__
ASV57	0	0.000852249	0.00143427	0.00110169	0.00114326	0.000457304	0.00191236	0.00151742	0	0.00178764	0	0.00118483	0.00401181	0.0038663	0.005259	0.00374158	0.00411574	0.0023281	0.00367922	0.00413653	0.00378315	0.00565395	0.00286855	0.00451068	k__Bacteria; p__Bacteroidota; c__Bacteroidia; o__Bacteroidales; f__Marinifilaceae; g__Odoribacter; s__
ASV58	0	0	0	0	0	0	0	0	0.00185	0	0.000457304	0	0.00648541	0.00534215	0.0048017	0.00594496	0.00357529	0.00315956	0.00527979	0.00446911	0.00365844	0.00187079	0.0044899	0.00428203	k__Bacteria; p__Spirochaetota; c__Spirochaetia; o__Spirochaetales; f__Spirochaetaceae; g__Treponema; s__
ASV59	0.00112247	0	0	0.000540451	0	0	0.000748316	0	0.000519664	0	0	0	0.00704665	0.00484327	0.00511349	0.00538372	0.00351293	0.0032427	0.00575788	0.00461462	0.00392866	0.00120562	0.00374158	0.00424046	k__Bacteria; p__Spirochaetota; c__Spirochaetia; o__Spirochaetales; f__Spirochaetaceae; g__Treponema; s__
ASV60	0.00488484	0.00563316	0.00611125	0.00411574	0.0038663	0.00397023	0.00567473	0.00251517	0.00428203	0.000935395	0.00255675	0.00228652	0.00149663	0.000893822	0.000956182	0.000685957	0.00101854	0.00114326	0.00072753	0.00060281	0.000810676	0	0.000561237	0.000623597	k__Bacteria; p__Spirochaetota; c__Spirochaetia; o__Spirochaetales; f__Spirochaetaceae; g__Treponema; s__
ASV61	0.00461462	0.00542529	0.00638148	0.00519664	0.00363765	0.0100399	0.00438596	0.00293091	0.00347136	0.00072753	0.00268147	0.00311798	0.000582024	0.000415731	0.000457304	0.000415731	0.000187079	0.00072753	0.000187079	0.000145506	0.000394945	4.15731e-05	0.000436518	0.000353372	k__Bacteria; p__Spirochaetota; c__Spirochaetia; o__Spirochaetales; f__Spirochaetaceae; g__Termite_Treponema_cluster; s__
ASV62	0.00457304	0.00638148	0.00638148	0.00542529	0.00384551	0.00846013	0.0048017	0.00288933	0.00394945	0.00060281	0.00197472	0.00209944	0.000769103	0.000478091	0.000498878	0.000436518	0.000436518	0.00072753	0.000166293	0.000353372	0.000374158	0	0.000353372	0.000291012	k__Bacteria; p__Spirochaetota; c__Spirochaetia; o__Spirochaetales; f__Spirochaetaceae; g__Treponema; s__
ASV63	0.00187079	0.00432361	0.00405338	0.00135113	0.00465619	0.00326349	0.00347136	0.00172528	0.00446911	0.00667249	0.00263989	0.0134073	0.000187079	0.000644383	0.000374158	0	0.000311798	0	0	0	0.000291012	0.000270225	0.000374158	0.0021618	k__Bacteria; p__Bacteroidota; c__Bacteroidia; o__Bacteroidales; f__Dysgonomonadaceae; g__Dysgonomonas
ASV64	0.000103933	0.000374158	0.000394945	0.000207866	0.000207866	0.000270225	0.000685957	0.000478091	0.000644383	0.000644383	0.000457304	0.000166293	0.00282697	0.00582024	0.00392866	0.00291012	0.00334664	0.00367922	0.0044899	0.00467698	0.00490563	0.00552923	0.00347136	0.00342978	k__Bacteria; p__Firmicutes; c__Clostridia; o__Oscillospirales; f__UCG-010; g__UCG-010; s__
ASV65	6.23597e-05	0.000207866	0.000228652	0.000103933	0.000145506	0.000270225	0.000478091	0.000124719	0.000561237	0.000789889	0.000166293	0.000291012	0.00326349	0.00274383	0.00372079	0.0017045	0.003409	0.00372079	0.00394945	0.00272304	0.00783653	0.00831463	0.00334664	0.00471855	k__Bacteria; p__Proteobacteria; c__Gammaproteobacteria; o__Burkholderiales; f__Rhodocyclaceae
ASV66	0.000249439	0.00060281	0.000810676	0.000187079	0.0017045	0.00143427	0.000706743	0.000644383	0.00197472	0.000561237	0.000748316	0.000644383	0.0027854	0.00257753	0.00245281	0.00126798	0.00808597	0.00731687	0.00147585	0.00236967	0.0060281	0.00261911	0.00320113	0.0030972	k__Bacteria; p__Bacteroidota; c__Bacteroidia; o__Bacteroidales; f__Dysgonomonadaceae; g__Dysgonomonas
ASV67	0.000561237	0.00128877	0.00072753	0.000685957	0.000540451	0.000374158	0.000810676	0.000810676	0.000166293	0	0	0	0.00513428	0.00769103	0.00476012	0.00361686	0.00444832	0.00326349	0.003409	0.00374158	0.00272304	0.000873036	0.00378315	0.00342978	k__Bacteria; p__Spirochaetota; c__Spirochaetia; o__Spirochaetales; f__Spirochaetaceae; g__Treponema; s__Treponema_primitia
ASV68	0.000436518	0.000311798	0.000519664	0.000623597	0.000353372	0.000270225	0.00214102	0.000852249	0.00168371	0.00239045	0.000228652	0.000769103	0.00442754	0.00212023	0.00180843	0.00286855	0.00249439	0.0017045	0.00399102	0.00228652	0.00575788	0.00532136	0.00189158	0.00453147	k__Bacteria; p__Bacteroidota; c__Bacteroidia; o__Bacteroidales; f__Dysgonomonadaceae; g__Candidatus_Symbiothrix; s__
ASV69	0.000103933	0.000187079	0.000207866	0.000228652	0.000145506	0.000228652	0.00060281	0.000228652	0.000124719	0.000353372	0.000103933	0.000187079	0.00471855	0.00320113	0.00426125	0.00390787	0.00332585	0.00388709	0.00465619	0.0041781	0.0020163	0.00455226	0.0027854	0.00604889	k__Bacteria; p__Firmicutes; c__Bacilli; o__Mycoplasmatales; f__Mycoplasmataceae; g__Mycoplasma; s__
ASV70	0.000291012	0.000207866	0.000207866	0.000249439	0.000145506	0.000291012	0.000997755	0.000332585	0.000561237	0.00149663	0.000187079	0.000228652	0.00394945	0.00189158	0.00249439	0.00365844	0.00315956	0.00301405	0.00446911	0.00214102	0.00498878	0.00916687	0.00199551	0.00353372	k__Bacteria; p__Actinobacteriota; c__Coriobacteriia; o__Coriobacteriales; f__Coriobacteriales_Incertae_Sedis; g__; s__
ASV71	0	0	0	0	0.000644383	0.000789889	0.00101854	0.000498878	0.000748316	0.00172528	0.000291012	0	0.00349214	0.00234888	0.00272304	0.00195394	0.00367922	0.00492642	0.00434439	0.00274383	0.00359608	0.00723372	0.00349214	0.00336742	k__Bacteria; p__Actinobacteriota; c__Coriobacteriia; o__Coriobacteriales; f__Coriobacteriales_Incertae_Sedis; g__; s__
ASV72	0	0.000457304	0.000623597	0.000187079	0	0.000519664	0.00120562	0.000831463	0.000769103	0.00133034	0	0.000332585	0.00241124	0.003409	0.00313877	0.00253596	0.00282697	0.00318034	0.00428203	0.00372079	0.00527979	0.00671406	0.003409	0.00228652	k__Bacteria; p__Firmicutes; c__Clostridia; o__Peptostreptococcales-Tissierellales; f__Anaerovoracaceae; g__
ASV73	0.000145506	0.000145506	0.000374158	0.000311798	0.000249439	0.000249439	0.000685957	0.000228652	0.000332585	0.000478091	0.000166293	0.000353372	0.00286855	0.00268147	0.00345057	0.00515507	0.0030972	0.00332585	0.00378315	0.00403259	0.00382473	0.00513428	0.00372079	0.00461462	k__Bacteria; p__Firmicutes; c__Clostridia; o__Oscillospirales; f__Ruminococcaceae; g__Candidatus_Soleaferrea; s__
ASV74	0	0	0.000519664	0	0	0.00166293	0.00072753	0	0	0	0.000623597	0	0.00496799	0.00484327	0.00342978	0.00430282	0.00349214	0.0035545	0.00451068	0.00434439	0.00286855	0.00149663	0.00392866	0.00390787	k__Bacteria; p__Spirochaetota; c__Spirochaetia; o__Spirochaetales; f__Spirochaetaceae; g__Treponema; s__
ASV75	0.000207866	0.000436518	0.000457304	0.000311798	0.000353372	0.000415731	0.000893822	0.000748316	0.000436518	0	0.000561237	0.000374158	0.00455226	0.00284776	0.00428203	0.00519664	0.00284776	0.0035545	0.00378315	0.005259	0.00332585	0.00164214	0.0027854	0.00374158	k__Bacteria; p__Spirochaetota; c__Spirochaetia; o__Spirochaetales; f__Spirochaetaceae; g__Treponema; s__
ASV76	0.00509271	0.00476012	0.00478091	0.00538372	0.00365844	0.00401181	0.00397023	0.00307641	0.00305562	0.000706743	0.00380394	0.00282697	0.000852249	0.000374158	0.000394945	0.000540451	0.000374158	0.000478091	0.000124719	0.000332585	0.000291012	6.23597e-05	0.000561237	0.000353372	k__Bacteria; p__Spirochaetota; c__Spirochaetia; o__Spirochaetales; f__Spirochaetaceae; g__Treponema; s__
ASV77	0	4.15731e-05	0.000145506	0	0.000623597	0.000582024	0.00118483	0.000228652	0.000228652	0.000498878	0.000311798	0.000228652	0.00143427	0.00135113	0.00116405	0.00172528	0.00762867	0.00611125	0.00862642	0.00137191	0.00189158	0.00434439	0.00403259	0.00349214	k__Bacteria; p__Patescibacteria; c__Saccharimonadia; o__Saccharimonadales; f__Saccharimonadales; g__Saccharimonadales; s__
ASV78	0	0.000436518	0.000873036	0.00060281	0	0.000831463	0.00066517	0.00066517	0.000394945	0	0.000270225	0.000561237	0.00467698	0.00407417	0.00623597	0.00405338	0.00253596	0.00253596	0.00421967	0.00388709	0.00282697	0.00122641	0.00332585	0.00293091	k__Bacteria; p__Spirochaetota; c__Spirochaetia; o__Spirochaetales; f__Spirochaetaceae; g__Treponema
ASV79	0	0	0.000124719	0	0	0	0	0	0.00112247	0.00176686	0.00110169	0	0.000873036	0.00180843	0.000997755	0.000644383	0.000623597	0.00212023	0.000498878	0.000436518	0.00609046	0.0143012	0.0117028	0.00166293	k__Bacteria; p__Proteobacteria; c__Gammaproteobacteria; o__Enterobacterales; f__Enterobacteriaceae
ASV80	0.00498878	0.0041781	0.00191236	0.00534215	0.00349214	0.00280619	0.00507192	0.00318034	0.00270225	0.00060281	0.00459383	0.00521743	0.000976968	0.000291012	6.23597e-05	0.000561237	0.000332585	0.000124719	0.000228652	0.000270225	0.000166293	0	0.000831463	0.0010809	k__Bacteria; p__Spirochaetota; c__Spirochaetia; o__Spirochaetales; f__Spirochaetaceae; g__Treponema; s__
ASV81	0.000270225	0.000623597	0.00116405	0.000415731	0.000623597	0	0.00101854	0.00122641	0	0	0.00072753	0.000478091	0.0038663	0.00326349	0.00336742	0.00361686	0.0030972	0.00272304	0.00384551	0.00505113	0.00384551	0.0017045	0.00293091	0.00359608	k__Bacteria; p__Spirochaetota; c__Spirochaetia; o__Spirochaetales; f__Spirochaetaceae; g__Treponema
ASV82	0.00488484	0.00521743	0.0041781	0.00374158	0.00374158	0.00550844	0.00378315	0.0030972	0.00305562	0.000873036	0.00295169	0.00266068	0.000831463	0.000498878	0.000270225	0.000436518	0.000436518	0.000353372	0.000311798	0.000291012	8.31463e-05	0.000124719	0.000457304	0.000623597	k__Bacteria; p__Spirochaetota; c__Spirochaetia; o__Spirochaetales; f__Spirochaetaceae; g__Treponema; s__
ASV83	0	0.00072753	0.000582024	0	0	0.000976968	0.000976968	0.00120562	0.000810676	0	0.000789889	0.000436518	0.00303484	0.00413653	0.00270225	0.00259832	0.00189158	0.00245281	0.00517585	0.00461462	0.00390787	0.00145506	0.00270225	0.00261911	k__Bacteria; p__Spirochaetota; c__Spirochaetia; o__Spirochaetales; f__Spirochaetaceae; g__Treponema; s__
ASV84	0.00378315	0.00307641	0.00303484	0.00351293	0.00546687	0.00305562	0.00476012	0.00291012	0.00315956	0.00249439	0.00280619	0.00359608	0.000685957	0.000291012	0.000270225	0.000540451	0.000415731	0.000103933	0.000187079	0.000249439	0.000311798	0	0.000415731	0.000270225	k__Bacteria; p__Bacteroidota; c__Bacteroidia; o__Bacteroidales; f__Tannerellaceae; g__Candidatus_Vestibaculum; s__
ASV85	0.00066517	0.000748316	0.000831463	0.00072753	0.000789889	0	0.000873036	0.000706743	0.000685957	0	0.000561237	0	0.00415731	0.00322192	0.00328428	0.00451068	0.00288933	0.00334664	0.00313877	0.00328428	0.00212023	0.000976968	0.003409	0.0023281	k__Bacteria; p__Spirochaetota; c__Spirochaetia; o__Spirochaetales; f__Spirochaetaceae; g__Treponema
ASV86	0.000187079	0.000582024	0	0.000436518	0.000207866	0	0.00103933	0.000478091	0.000582024	0.000145506	0.000394945	0.000207866	0.00328428	0.00446911	0.00451068	0.00328428	0.0021618	0.00191236	0.00397023	0.00388709	0.00471855	0.000810676	0.00315956	0.00207866	k__Bacteria; p__Spirochaetota; c__Spirochaetia; o__Spirochaetales; f__Spirochaetaceae; g__Treponema
ASV87	0.000478091	0.000706743	0.000976968	0.000166293	0.00116405	0.00066517	0.000124719	0.00172528	0.000478091	0.000124719	0.00110169	0.000394945	0.0032427	0.00286855	0.00276461	0.00137191	0.00455226	0.0035545	0.00118483	0.00436518	0.00187079	0.00157978	0.00467698	0.00187079	k__Bacteria; p__Bacteroidota; c__Bacteroidia; o__Bacteroidales; f__Dysgonomonadaceae; g__Candidatus_Symbiothrix; s__
ASV88	0.00347136	0.00469776	0.00415731	0.00301405	0.00222416	0.00438596	0.00345057	0.00182922	0.00320113	0.000873036	0.00276461	0.00241124	0.000685957	0.000540451	0.000394945	0.000769103	0.000311798	0.000311798	0.000145506	0.000124719	0.000166293	0	0.000582024	0.000457304	k__Bacteria; p__Spirochaetota; c__Spirochaetia; o__Spirochaetales; f__Spirochaetaceae; g__Treponema; s__
ASV89	0	0.00072753	0.000415731	0.00066517	0.000997755	0.00114326	0.000831463	0.00143427	0	0.00112247	0.000582024	0.000852249	0.00178764	0.00245281	0.00141349	0.00130955	0.00523821	0.00467698	0.00257753	0.003409	0.00172528	0.00228652	0.00212023	0.00203708	k__Bacteria; p__Bacteroidota; c__Bacteroidia; o__Bacteroidales; f__Tannerellaceae; g__Candidatus_Vestibaculum; s__
ASV90	0.00399102	0.00133034	0.0013927	0.00349214	0.0032427	0.00523821	0.0030972	0.00519664	0.00318034	0.000644383	0.00424046	0.00255675	0.000685957	0	0	0.000311798	0	0.000540451	0	0.000769103	0	0	0.000706743	0.000498878	k__Bacteria; p__Spirochaetota; c__Spirochaetia; o__Spirochaetales; f__Spirochaetaceae; g__Treponema; s__Coptotermes_gestroi
ASV91	0.000374158	0.000519664	0	0.000457304	0.000498878	0.000769103	0.00103933	0.0010809	0.000561237	0	0	0.000353372	0.00392866	0.00286855	0.00257753	0.00370001	0.00259832	0.00249439	0.00261911	0.00318034	0.00328428	0.00130955	0.00174607	0.00301405	k__Bacteria; p__Spirochaetota; c__Spirochaetia; o__Spirochaetales; f__Spirochaetaceae; g__Treponema
ASV92	0	0	0	0	0	0	0	0	0.00106011	0.00143427	0.000852249	0	0	0.00145506	0.000893822	0.000540451	0.000685957	0.0017045	0.000561237	0.000478091	0.00490563	0.0117028	0.00976968	0.00126798	k__Bacteria; p__Proteobacteria; c__Gammaproteobacteria; o__Enterobacterales; f__Enterobacteriaceae
ASV93	0.000519664	0	0	0.00066517	0.000519664	0	0.00189158	0.000914609	0	0.000270225	0	0	0.0035545	0.003409	0.00187079	0.00263989	0.00253596	0.00295169	0.00334664	0.00301405	0.00276461	0.00116405	0.00259832	0.00399102	k__Bacteria; p__Spirochaetota; c__Spirochaetia; o__Spirochaetales; f__Spirochaetaceae; g__Treponema; s__
ASV94	8.31463e-05	0.000291012	0.000270225	0.000291012	0.000187079	0.000249439	0.00101854	0.000623597	0.000311798	0.000810676	0	0.000249439	0.00241124	0.00303484	0.0021618	0.00228652	0.00234888	0.00224495	0.00357529	0.003409	0.00282697	0.00390787	0.00191236	0.00315956	k__Bacteria; p__Bacteroidota; c__Bacteroidia; o__Bacteroidales; f__Williamwhitmaniaceae; g__BCf9-17_termite_group; s__
ASV95	0.000103933	0.000207866	0.000394945	0.000706743	0.000478091	0.000166293	0.00153821	0.000353372	0.00143427	0.00172528	0.000228652	0.000582024	0.00230731	0.00153821	0.00164214	0.00255675	0.00189158	0.00174607	0.00288933	0.00155899	0.00465619	0.00432361	0.0017045	0.00276461	k__Bacteria; p__Bacteroidota; c__Bacteroidia; o__Bacteroidales; f__Dysgonomonadaceae; g__; s__
ASV96	0.00322192	0.00405338	0.0032427	0.00259832	0.00284776	0.00473934	0.00388709	0.00187079	0.00347136	0.000685957	0.00261911	0.00228652	0.00060281	0.000291012	0.000124719	0.000394945	0.000291012	0.000436518	0.000124719	0.000124719	0.000207866	0	0.000207866	0.000228652	k__Bacteria; p__Spirochaetota; c__Spirochaetia; o__Spirochaetales; f__Spirochaetaceae; g__Treponema; s__
ASV97	0.000145506	0.000436518	0.000353372	0.000415731	0.000478091	0	0.00072753	0.000394945	0.000311798	0.000187079	0	0.000311798	0.00320113	0.00291012	0.00212023	0.00334664	0.00268147	0.00241124	0.00409495	0.00345057	0.00239045	0.00118483	0.00239045	0.00320113	k__Bacteria; p__Spirochaetota; c__Spirochaetia; o__Spirochaetales; f__Spirochaetaceae; g__Treponema; s__
ASV98	0.00390787	0.0030972	0.00527979	0.00207866	0.00409495	0.00378315	0.00359608	0.00239045	0.00432361	0.000332585	0.00116405	0.00128877	0.000561237	0.000436518	0.000187079	0.000166293	0.000436518	0.000228652	0.000353372	0.000166293	0.000457304	0	0	0.000249439	k__Bacteria; p__Spirochaetota; c__Spirochaetia; o__Spirochaetales; f__Spirochaetaceae; g__Termite_Treponema_cluster; s__
ASV99	0	0.000124719	0	0	0.000623597	0.000353372	0.000103933	0.000187079	0.000249439	0	0	0	0.00072753	0.00249439	0.00145506	0.00110169	0.00945789	0.00777417	0.00106011	0.00270225	0.00357529	0.00137191	0.00193315	0.00197472	k__Bacteria; p__Campilobacterota; c__Campylobacteria; o__Campylobacterales; f__Rs-M59_termite_group; g__Rs-M59_termite_group; s__
ASV100	0.00297248	0.00255675	0.00263989	0.00284776	0.00245281	0.00270225	0.00303484	0.00286855	0.00438596	0.00307641	0.00230731	0.00390787	0.000789889	0.000561237	0	0	0	0	0	0	0	0	0	0.000873036	k__Bacteria; p__Bacteroidota; c__Bacteroidia; o__Bacteroidales; f__Williamwhitmaniaceae; g__Rs-D38_termite_group; s__
ASV101	0	0.000270225	0.000353372	0	0.000976968	0.00110169	0	0.000769103	0.000561237	0	0.000166293	0.000124719	0.00209944	0.0020163	0.00162135	0.000914609	0.00694271	0.00644383	0.000956182	0.00261911	0.00320113	0.00130955	0.00243203	0.00209944	k__Bacteria; p__Bacteroidota; c__Bacteroidia; o__Bacteroidales; f__Dysgonomonadaceae; g__Candidatus_Armantifilum; s__
ASV102	0.000478091	0	0.000498878	0.000415731	0.000873036	0.00147585	0.000997755	0.000623597	0.000789889	0.000540451	0.000415731	0.000394945	0.00342978	0.00124719	0.00141349	0.00195394	0.00351293	0.00330506	0.00191236	0.00214102	0.00347136	0.00230731	0.00207866	0.00236967	k__Bacteria; p__Bacteroidota; c__Bacteroidia; o__Bacteroidales; f__Dysgonomonadaceae; g__Candidatus_Armantifilum; s__
ASV103	0.00405338	0.00320113	0.0020163	0.00415731	0.00253596	0.00365844	0.00376237	0.00243203	0.00193315	0.000498878	0.00311798	0.00220338	0.000769103	0.000394945	0	0.000436518	0.000228652	0.000374158	0.000291012	0.000249439	0.000207866	0	0.000457304	0.000353372	k__Bacteria; p__Spirochaetota; c__Spirochaetia; o__Spirochaetales; f__Spirochaetaceae; g__Treponema; s__
ASV104	0.000249439	0.000270225	0.000457304	0.000311798	0.000561237	0.000748316	0.00205787	0.000644383	0.000831463	0.00155899	0.000498878	0.000311798	0.00259832	0.000976968	0.00112247	0.00191236	0.00261911	0.00243203	0.00388709	0.00230731	0.00226574	0.00311798	0.00160057	0.0021618	k__Bacteria; p__Bacteroidota; c__Bacteroidia; o__Bacteroidales; f__Dysgonomonadaceae; g__Candidatus_Symbiothrix; s__
ASV105	0.00322192	0.00320113	0.00301405	0.00390787	0.00345057	0.00261911	0.00282697	0.00245281	0.00328428	0.000436518	0.00220338	0.00251517	0.00066517	0.000415731	0.000270225	0.000394945	0.000332585	0.000436518	8.31463e-05	0.000103933	0.000291012	0	0.000415731	0.000311798	k__Bacteria; p__Spirochaetota; c__Spirochaetia; o__Spirochaetales; f__Spirochaetaceae; g__Treponema; s__
ASV106	0	0.000893822	0.00130955	0.00072753	0.00110169	0	0.00106011	0.00151742	0.00133034	0.00128877	0	0.00124719	0.00234888	0.0017045	0.00220338	0.00185	0.00257753	0.00274383	0.0023281	0.00203708	0.00187079	0.00191236	0.00128877	0.00263989	k__Bacteria; p__Bacteroidota; c__Bacteroidia; o__Bacteroidales; f__Dysgonomonadaceae; g__Candidatus_Symbiothrix
ASV107	0.000124719	0.000374158	0.000332585	0.000270225	0.000103933	0.000436518	0.000831463	0.000311798	0.000249439	0.000270225	0.000332585	0	0.00299327	0.00345057	0.00276461	0.0030972	0.00207866	0.00334664	0.00297248	0.00301405	0.00207866	0.00137191	0.00257753	0.0020163	k__Bacteria; p__Spirochaetota; c__Spirochaetia; o__Spirochaetales; f__Spirochaetaceae
ASV108	0.0030972	0.00415731	0.00357529	0.00367922	0.00286855	0.0030972	0.00299327	0.00212023	0.00280619	0.00060281	0.00251517	0.00226574	0.000394945	0.000415731	0.000187079	0.000374158	0.000166293	0.000311798	0	0.000145506	0.000187079	0	0.000249439	0.000311798	k__Bacteria; p__Spirochaetota; c__Spirochaetia; o__Spirochaetales; f__Spirochaetaceae; g__Treponema
ASV109	0	0.000519664	0.00361686	0	0.000249439	0.00120562	6.23597e-05	0	8.31463e-05	0.00656855	0.000353372	0	0.000124719	0.000997755	0.00648541	0	0.000914609	0.00376237	0	6.23597e-05	0	0.00945789	0.000436518	4.15731e-05	k__Bacteria; p__Actinobacteriota; c__Actinobacteria; o__Bifidobacteriales; f__Bifidobacteriaceae; g__Bifidobacterium
ASV110	0	0.000207866	0.00060281	0	0.000457304	0.000124719	0.000540451	0.000457304	0.000228652	0	0.000291012	0	0.00284776	0.00336742	0.00598653	0.0013927	0.00291012	0.00160057	0.00295169	0.00351293	0.00203708	0.000374158	0.00270225	0.0023281	k__Bacteria; p__Spirochaetota; c__Spirochaetia; o__Spirochaetales; f__Spirochaetaceae; g__Treponema
ASV111	0.00293091	0.0024736	0.00297248	0.00538372	0.00199551	0.00212023	0.00270225	0.00226574	0.00297248	0.00101854	0.00236967	0.00263989	0.00060281	0.000353372	0.000353372	0.000623597	0.000291012	0.000353372	0.000270225	0.000187079	0.000291012	0	0.000415731	0.000311798	k__Bacteria; p__Spirochaetota; c__Spirochaetia; o__Spirochaetales; f__Spirochaetaceae; g__Treponema; s__
ASV112	0.000311798	0.000436518	0.00060281	0.000769103	0.000436518	0.000353372	0.000582024	0.000852249	0	0	0.000353372	0	0.00276461	0.00315956	0.00426125	0.00432361	0.00193315	0.00193315	0.00222416	0.00342978	0.00147585	0.00060281	0.00155899	0.00295169	k__Bacteria; p__Spirochaetota; c__Spirochaetia; o__Spirochaetales; f__Spirochaetaceae; g__Treponema; s__
ASV113	2.07866e-05	0.000374158	0	0.000582024	0.000623597	0	0.000561237	0	0	6.23597e-05	0.000124719	0.000436518	0.00145506	0.00349214	0.00114326	0.00496799	0.00569552	0.00143427	0.00203708	0.000789889	0.00149663	0.00191236	0.00226574	0.0049472	k__Bacteria; p__Firmicutes; c__Clostridia; o__Lachnospirales; f__Lachnospiraceae; g__Tyzzerella; s__
ASV114	0.000145506	0.000207866	0.000457304	0.000332585	0.000166293	0.000166293	0.000478091	0.000457304	0.000436518	0.000145506	0.000291012	0	0.00193315	0.00257753	0.00263989	0.00251517	0.00282697	0.0020163	0.00380394	0.00266068	0.00384551	0.000831463	0.00266068	0.00257753	k__Bacteria; p__Spirochaetota; c__Spirochaetia; o__Spirochaetales; f__Spirochaetaceae; g__Treponema; s__
ASV115	0	0.000810676	0	0	0	0.00405338	0	0	0	0	0.00679721	0	0	0.00234888	0.000415731	0	0	0.00656855	0	0	0	0	0.0129085	0	k__Bacteria; p__Proteobacteria; c__Gammaproteobacteria; o__Enterobacterales; f__Enterobacteriaceae; g__Klebsiella
ASV116	0	0	0	0	0	0	0.000291012	0.000311798	0	0	0	0	0.00185	0.00259832	0.00332585	0.00326349	0.00226574	0.00245281	0.00399102	0.00295169	0.00239045	0.00419889	0.00205787	0.0021618	k__Bacteria; p__Elusimicrobiota; c__Endomicrobia; o__Endomicrobiales; f__Endomicrobiaceae; g__Endomicrobium; s__
ASV117	0	0.000582024	0.000415731	0.000394945	0.000311798	0	0.000519664	0.000228652	0	0	0.000353372	0.000311798	0.00347136	0.00328428	0.0024736	0.00318034	0.00234888	0.00336742	0.00313877	0.00288933	0.00133034	0.000519664	0.00222416	0.00251517	k__Bacteria; p__Spirochaetota; c__Spirochaetia; o__Spirochaetales; f__Spirochaetaceae; g__Treponema; s__
ASV118	0	0.000228652	0.00060281	0	0.000249439	0.000353372	0.000685957	0.000498878	0	2.07866e-05	0.000332585	0.000207866	0.00149663	0.00347136	0.00330506	0.00141349	0.00295169	0.00347136	0.00276461	0.00363765	0.00130955	0.000415731	0.00336742	0.00288933	k__Bacteria; p__Spirochaetota; c__Spirochaetia; o__Spirochaetales; f__Spirochaetaceae; g__Treponema
ASV119	0.00270225	0.00334664	0.00374158	0.00203708	0.00322192	0.00193315	0.00303484	0.00241124	0.0027854	0.0020163	0.00182922	0.00322192	0.000457304	0.000291012	0.000249439	0.000311798	0.000187079	0	0	8.31463e-05	0.000145506	8.31463e-05	0.000145506	0.00060281	k__Bacteria; p__Bacteroidota; c__Bacteroidia; o__Bacteroidales; f__Dysgonomonadaceae; g__Candidatus_Armantifilum; s__
ASV120	0.000124719	0.000311798	0.000374158	0.000145506	0.000270225	0.000207866	0.000478091	0.000187079	0.000103933	0.000311798	0.000207866	0.000394945	0.00259832	0.0023281	0.00207866	0.00430282	0.00318034	0.00274383	0.00220338	0.0023281	0.00133034	0.00226574	0.00166293	0.00330506	k__Bacteria; p__Firmicutes; c__Bacilli; o__Mycoplasmatales; f__Mycoplasmataceae; g__Mycoplasma; s__
ASV121	0	0.000249439	0.000270225	0.000332585	0	0.000103933	0.000478091	0.000228652	0.000207866	0	0	0.000249439	0.00301405	0.00328428	0.00297248	0.00351293	0.00226574	0.00266068	0.00347136	0.00257753	0.00222416	0.000769103	0.00199551	0.00222416	k__Bacteria; p__Spirochaetota; c__Spirochaetia; o__Spirochaetales; f__Spirochaetaceae; g__Treponema; s__
ASV122	0.000145506	0.000270225	0.000415731	0.000270225	0.000166293	0.000166293	0.00066517	0.000769103	0.000332585	0.000394945	0.000332585	0.000311798	0.0023281	0.00230731	0.0030972	0.00174607	0.00276461	0.00174607	0.0024736	0.0024736	0.00193315	0.00272304	0.00203708	0.00291012	k__Bacteria; p__Bacteroidota; c__Bacteroidia; o__Bacteroidales; f__Williamwhitmaniaceae; g__BCf9-17_termite_group; s__
ASV123	0	0.000103933	0.000207866	0	0.000103933	0	0.000166293	0.000207866	0.000145506	0.000166293	0.000103933	0	0.00236967	0.00251517	0.00347136	0.00388709	0.00249439	0.00164214	0.00268147	0.0030972	0.00212023	0.00299327	0.00174607	0.00266068	k__Bacteria; p__Elusimicrobiota; c__Endomicrobia; o__Endomicrobiales; f__Endomicrobiaceae; g__Endomicrobium; s__
ASV124	0.00270225	0.00345057	0.00291012	0.0027854	0.00257753	0.00397023	0.00241124	0.00249439	0.00268147	0.000498878	0.00180843	0.00189158	0.000498878	0.000249439	0.000187079	0.000332585	0	0.00060281	0.000270225	0.000166293	0.000394945	0	0.000311798	0.000394945	k__Bacteria; p__Spirochaetota; c__Spirochaetia; o__Spirochaetales; f__Spirochaetaceae; g__Treponema; s__
ASV125	0.00342978	0.00293091	0.00212023	0.00380394	0.00191236	0.00392866	0.00243203	0.0020163	0.00243203	0.000436518	0.00255675	0.00182922	0.000561237	0.000291012	0.000228652	0.000478091	0.000270225	0.000478091	0	6.23597e-05	0.000228652	0	0.000436518	0.000353372	k__Bacteria; p__Spirochaetota; c__Spirochaetia; o__Spirochaetales; f__Spirochaetaceae; g__Termite_Treponema_cluster; s__
ASV126	0.00266068	0.00230731	0.00160057	0.00249439	0.00338821	0.00191236	0.00270225	0.00168371	0.00263989	0.0017045	0.00336742	0.00365844	0.000415731	0.000228652	0	0.000394945	0.000332585	0	0.000207866	0	0	0	0.000810676	0.00072753	k__Bacteria; p__Bacteroidota; c__Bacteroidia; o__Bacteroidales; f__Dysgonomonadaceae; g__Candidatus_Armantifilum; s__
ASV127	0	0.000353372	0.000498878	0.000374158	0	0	0.000935395	0.000332585	0.000311798	0	0.000270225	0	0.00266068	0.00274383	0.00268147	0.00274383	0.00166293	0.00199551	0.00351293	0.00320113	0.00220338	0.000976968	0.00251517	0.0017045	k__Bacteria; p__Spirochaetota; c__Spirochaetia; o__Spirochaetales; f__Spirochaetaceae; g__Treponema
ASV128	0.00347136	0.00272304	0.00293091	0.00413653	0.0021618	0.00370001	0.00313877	0.00193315	0.00151742	0.000374158	0.00214102	0.00122641	0.000706743	0.000291012	0.000103933	0.000311798	0.000207866	0.000332585	0.000124719	0.000166293	6.23597e-05	0	0.000353372	0.000228652	k__Bacteria; p__Spirochaetota; c__Spirochaetia; o__Spirochaetales; f__Spirochaetaceae; g__Termite_Treponema_cluster; s__
ASV129	0.000207866	0.000145506	0.000270225	0	0.000374158	0.000353372	0.000436518	0	0.000415731	0.000478091	0.000270225	0.000270225	0.00172528	0.00164214	0.00160057	0.00116405	0.00297248	0.00299327	0.00253596	0.00197472	0.00253596	0.00426125	0.00234888	0.00220338	k__Bacteria; p__Actinobacteriota; c__Coriobacteriia; o__Coriobacteriales; f__Coriobacteriales_Incertae_Sedis; g__; s__
ASV130	0.00303484	0.00322192	0.00280619	0.00305562	0.00272304	0.00336742	0.00212023	0.00193315	0.0021618	0.000582024	0.00180843	0.00193315	0.00101854	0.000207866	0	0.000374158	0.000374158	0.000436518	0.000145506	0.000207866	0.000249439	2.07866e-05	0.000311798	0.000374158	k__Bacteria; p__Spirochaetota; c__Spirochaetia; o__Spirochaetales; f__Spirochaetaceae; g__Treponema; s__
ASV131	0	0.000748316	0.00112247	0.000415731	0.000623597	0.00066517	0.00101854	0.000415731	0.0198096	0.00135113	0.0010809	0.000956182	0	0	0	0	0	0	0	0	0.00259832	0	0	0.000124719	k__Bacteria; p__Proteobacteria; c__Gammaproteobacteria; o__Burkholderiales; f__Burkholderiaceae; g__Burkholderia-Caballeronia-Paraburkholderia
ASV132	0	0	0	0.000540451	0.000519664	0	0.000976968	0	0	0.000374158	0	0	0.00226574	0.0030972	0.00263989	0.00230731	0.00224495	0.00263989	0.00334664	0.00305562	0.00230731	0	0.00261911	0.00205787	k__Bacteria; p__Spirochaetota; c__Spirochaetia; o__Spirochaetales; f__Spirochaetaceae; g__Treponema; s__
ASV133	0	0.000457304	0.000644383	0.000270225	0.000270225	0.000187079	0.00141349	0.000519664	0.000457304	0.000270225	0.000228652	0.000353372	0.00205787	0.00220338	0.00222416	0.0030972	0.00141349	0.0013927	0.00363765	0.00199551	0.00180843	0.00147585	0.00168371	0.0023281	k__Bacteria; p__Spirochaetota; c__Spirochaetia; o__Spirochaetales; f__Spirochaetaceae; g__Treponema; s__
ASV134	0.00168371	0.00195394	0.00189158	0.00197472	0.00326349	0.00228652	0.00322192	0.00239045	0.00255675	0.00195394	0.00280619	0.00236967	0.000270225	0.000124719	0	0.000270225	0.000124719	0.000228652	0.000103933	0.000166293	8.31463e-05	0.000124719	0.000436518	0.00060281	k__Bacteria; p__Bacteroidota; c__Bacteroidia; o__Bacteroidales; f__Tannerellaceae; g__Candidatus_Vestibaculum; s__
ASV135	0.00282697	0.00500956	0.0035545	0.00141349	0.00228652	0.00203708	0.0023281	0.00126798	0.00128877	0.00157978	0.00228652	0.00205787	0.000540451	0.000561237	0.000187079	0.000124719	0	0.000228652	0	0.000166293	0	6.23597e-05	0.000478091	0.000436518	k__Bacteria; p__Firmicutes; c__Bacilli; o__Mycoplasmatales; f__Mycoplasmataceae; g__Mycoplasma; s__
ASV136	6.23597e-05	0.000166293	0.000291012	0.000207866	0.000374158	0.000291012	0.000706743	0.00066517	0.00174607	0.000810676	0.000103933	0.000249439	0.00114326	0.00103933	0.00155899	0.000769103	0.00236967	0.00178764	0.000976968	0.00224495	0.00555001	0.003409	0.00147585	0.00180843	k__Bacteria; p__Bacteroidota; c__Bacteroidia; o__Bacteroidales; f__Paludibacteraceae
ASV137	0.00326349	0.00326349	0.00282697	0.00276461	0.00226574	0.0044899	0.00222416	0.00180843	0.00180843	0.000519664	0.00141349	0.00162135	0.000623597	0.000374158	0.000228652	0.000291012	0.000249439	0.000332585	0.000124719	0	0.000103933	0	0.000187079	0.000228652	k__Bacteria; p__Spirochaetota; c__Spirochaetia; o__Spirochaetales; f__Spirochaetaceae; g__Termite_Treponema_cluster; s__
ASV138	0.00426125	0.00245281	0.00224495	0.0023281	0.00272304	0.00363765	0.00197472	0.00189158	0.0020163	0.000394945	0.00230731	0.0017045	0.000976968	0.000291012	0.000207866	0.000166293	0.000207866	0.000332585	0.000103933	0.000145506	0.000187079	0	0.000207866	0.000166293	k__Bacteria; p__Spirochaetota; c__Spirochaetia; o__Spirochaetales; f__Spirochaetaceae
ASV139	0.000353372	0	0	0	0.000706743	0.000623597	0.00157978	0	0.00147585	0.000706743	0	0	0.00263989	0.000831463	0.00199551	0.00193315	0.00293091	0.00197472	0.00228652	0.000873036	0.00263989	0.00193315	0.00118483	0.00270225	k__Bacteria; p__Bacteroidota; c__Bacteroidia; o__Bacteroidales; f__Tannerellaceae; g__Candidatus_Vestibaculum; s__
ASV140	0	0.000145506	0.000332585	0.000187079	0.000207866	0	0.000623597	0.000332585	6.23597e-05	0.000270225	0.000103933	0.000270225	0.00236967	0.00239045	0.00172528	0.00203708	0.00243203	0.00214102	0.00322192	0.0020163	0.0013927	0.00268147	0.00126798	0.00282697	k__Bacteria; p__Firmicutes; c__Bacilli; o__Mycoplasmatales; f__Mycoplasmataceae; g__Mycoplasma; s__
ASV141	0.00424046	0.00176686	0.000893822	0.00282697	0.00222416	0.00301405	0.0021618	0.00313877	0.00193315	0.000561237	0.00193315	0.0021618	0.000914609	0	0	0.000332585	0.000270225	0.000415731	0	0.000478091	0.000270225	0	0.000415731	0.000311798	k__Bacteria; p__Spirochaetota; c__Spirochaetia; o__Spirochaetales; f__Spirochaetaceae; g__Treponema; s__Coptotermes_gestroi
ASV142	0	0	0	0	0.000103933	0	0.000166293	0	0	0.000207866	0	0.000187079	0.00315956	0.00230731	0.00257753	0.0030972	0.00205787	0.00135113	0.00180843	0.00253596	0.00205787	0.00268147	0.00187079	0.00249439	k__Bacteria; p__Elusimicrobiota; c__Endomicrobia; o__Endomicrobiales; f__Endomicrobiaceae; g__Endomicrobium; s__
ASV143	0.000415731	6.23597e-05	0.000270225	0.000187079	0.000332585	0.000685957	0.00143427	0.000623597	0.000311798	0.00143427	0.000145506	0.000311798	0.00284776	0.00072753	0.00130955	0.000976968	0.00230731	0.0021618	0.00263989	0.00153821	0.00151742	0.00301405	0.00110169	0.00191236	k__Bacteria; p__Bacteroidota; c__Bacteroidia; o__Bacteroidales; f__Dysgonomonadaceae; g__Candidatus_Symbiothrix; s__
ASV144	0.0023281	0.00255675	0.00234888	0.00239045	0.00318034	0.00313877	0.0027854	0.00133034	0.00187079	0.000873036	0.0013927	0.00259832	0.000644383	0.000436518	0	0.000478091	0	0.00060281	0	0.000187079	0.000394945	0	0	0	k__Bacteria; p__Spirochaetota; c__Spirochaetia; o__Spirochaetales; f__Spirochaetaceae
ASV145	0	0	0.000249439	0.000519664	0	0	0.00060281	0	0.000540451	0.000623597	0	0	0.00191236	0.00112247	0.00174607	0.00268147	0.00176686	0.00172528	0.00307641	0.00116405	0.00334664	0.00403259	0.00143427	0.00122641	k__Bacteria; p__Actinobacteriota; c__Coriobacteriia; o__Coriobacteriales; f__Coriobacteriales_Incertae_Sedis; g__; s__
ASV146	0.00274383	0.00263989	0.00220338	0.00241124	0.00205787	0.00353372	0.00222416	0.00185	0.00197472	0.000706743	0.00199551	0.00145506	0.00060281	0.000291012	0.000145506	0.000457304	0.000228652	0.000394945	2.07866e-05	0.000311798	6.23597e-05	0	0.000374158	0.000374158	k__Bacteria; p__Spirochaetota; c__Spirochaetia; o__Spirochaetales; f__Spirochaetaceae; g__Treponema; s__
ASV147	0.0017045	0.00160057	0.00185	0.00286855	0.0030972	0.00130955	0.0024736	0.00307641	0.0027854	0.000582024	0.00305562	0.00191236	0.000228652	0.000145506	0.000145506	0.000291012	0.000415731	0	0.000124719	0.000207866	0.000291012	0	0.00060281	0.000145506	k__Bacteria; p__Spirochaetota; c__Spirochaetia; o__Spirochaetales; f__Spirochaetaceae; g__Treponema; s__
ASV148	0.00332585	0.0027854	0.0027854	0.00353372	0.00205787	0.00440675	0.00214102	0.00143427	0.00160057	0.000540451	0.00128877	0.00157978	0.000394945	0	0	0.000145506	0.000124719	0.000311798	0	0.000103933	0	0	0.000166293	0.000291012	k__Bacteria; p__Spirochaetota; c__Spirochaetia; o__Spirochaetales; f__Spirochaetaceae
ASV149	0.00212023	0.0027854	0.00245281	0.00222416	0.003409	0.0020163	0.0021618	0.00174607	0.00193315	0.00160057	0.00172528	0.00199551	0.000561237	0.000374158	0	0.000249439	0.000561237	0.000103933	0	0.000145506	0	0	0.000187079	0.000187079	k__Bacteria; p__Bacteroidota; c__Bacteroidia; o__Bacteroidales; f__Dysgonomonadaceae; g__Candidatus_Armantifilum; s__
ASV150	0.00174607	0.00172528	0.00270225	0.00228652	0.00174607	0.00315956	0.00259832	0.00112247	0.00193315	0.00214102	0.00128877	0.00106011	0.000561237	0.000311798	0.000561237	0.000415731	0.000394945	0.000457304	0.000249439	0.000291012	0.000332585	0.000124719	0.000374158	0.000498878	k__Bacteria; p__Proteobacteria; c__Gammaproteobacteria; o__Burkholderiales; f__Rhodocyclaceae; g__Propionivibrio; s__
ASV151	0.000145506	0.000270225	0.000166293	8.31463e-05	0.000207866	0.000187079	0.00060281	0.000187079	0.000644383	0.000124719	0.000166293	0	0.00284776	0.00130955	0.00228652	0.00155899	0.00187079	0.00164214	0.00276461	0.00174607	0.00365844	0.000623597	0.00241124	0.00166293	k__Bacteria; p__Spirochaetota; c__Spirochaetia; o__Spirochaetales; f__Spirochaetaceae
ASV152	0	0.000519664	0	0	0	0.000228652	0.000706743	0.000436518	0.000394945	0	0.000374158	0.000207866	0.0021618	0.00255675	0.00226574	0.00245281	0.0010809	0.00239045	0.00199551	0.00212023	0.00199551	0.0023281	0.00153821	0.00120562	k__Bacteria; p__Bacteroidota; c__Bacteroidia; o__Bacteroidales; f__Williamwhitmaniaceae; g__BCf9-17_termite_group; s__
ASV153	0	0	0	0	0	0	0	0	0	0	0	0	0.00241124	0.00241124	0.00228652	0.00207866	0.00203708	0.00160057	0.00222416	0.00263989	0.0017045	0.00276461	0.00153821	0.00291012	k__Bacteria; p__Elusimicrobiota; c__Endomicrobia; o__Endomicrobiales; f__Endomicrobiaceae; g__Endomicrobium; s__
ASV154	0.000124719	0.000394945	0.000311798	0.000124719	0.000103933	0.000207866	0.000415731	0.000270225	0	0	0	8.31463e-05	0.00259832	0.00351293	0.00185	0.0021618	0.00234888	0.00257753	0.00243203	0.00270225	0.000810676	0.000540451	0.00130955	0.00172528	k__Bacteria; p__Spirochaetota; c__Spirochaetia; o__Spirochaetales; f__Spirochaetaceae; g__Treponema; s__
ASV155	0	0.000270225	0.000291012	0.000270225	0.000145506	0.000311798	0.000394945	0.000394945	0.000311798	0.000228652	0.000415731	0.000207866	0.00230731	0.0020163	0.00193315	0.00199551	0.00157978	0.0023281	0.00243203	0.00172528	0.0020163	0.000893822	0.00199551	0.00220338	k__Bacteria; p__Spirochaetota; c__Spirochaetia; o__Spirochaetales; f__Spirochaetaceae; g__Treponema
ASV156	0	0	0.000789889	0.000436518	0	0.000685957	0.00126798	0.000623597	0.00114326	0.00103933	0	0.000706743	0.00220338	0	0.0017045	0.00151742	0.00141349	0.00209944	0.00166293	0.00145506	0.00168371	0.00160057	0.00172528	0.0024736	k__Bacteria; p__Bacteroidota; c__Bacteroidia; o__Bacteroidales; f__Dysgonomonadaceae; g__Candidatus_Armantifilum; s__
ASV157	0.00222416	0.00226574	0.00176686	0.00297248	0.00212023	0.00293091	0.00199551	0.00149663	0.00199551	0.000582024	0.00195394	0.00168371	0.000582024	0	0.000103933	0.000374158	0	0.000436518	0.000207866	0.000249439	0	0	0.000207866	0.000207866	k__Bacteria; p__Spirochaetota; c__Spirochaetia; o__Spirochaetales; f__Spirochaetaceae
ASV158	0.00180843	0.00214102	0.00155899	0.00228652	0.00193315	0.00197472	0.00157978	0.00106011	0.00157978	0.00168371	0.00174607	0.00122641	0.000935395	0.000436518	0.000291012	0.000873036	0.000457304	0.000353372	0.000374158	0.000207866	0.000498878	0.000187079	0.000332585	0.000478091	k__Bacteria; p__Synergistota; c__Synergistia; o__Synergistales; f__Synergistaceae; g__; s__
ASV159	0.000145506	0.000353372	0.000415731	0.000228652	0.000852249	0.000748316	0.000374158	0.000810676	0.000228652	0.000249439	0.000810676	0.000124719	0.0010809	0.00141349	0.00155899	0.00151742	0.00274383	0.00282697	0.000706743	0.00205787	0.00120562	0.000831463	0.00253596	0.00176686	k__Bacteria; p__Bacteroidota; c__Bacteroidia; o__Bacteroidales; f__Dysgonomonadaceae; g__Candidatus_Symbiothrix; s__
ASV160	0	0	0	0	0	0	0	0	0.000623597	0	0	0	0.00189158	0.00266068	0.00284776	0.00263989	0.00218259	0	0.00168371	0.00259832	0.0024736	0.00101854	0.00193315	0.00228652	k__Bacteria; p__Spirochaetota; c__Spirochaetia; o__Spirochaetales; f__Spirochaetaceae; g__Treponema; s__
ASV161	0	0.000145506	0.000187079	0.000166293	0.000166293	0	0.000270225	0	6.23597e-05	6.23597e-05	0	0.000374158	0.00209944	0.00120562	0.00261911	0.00268147	0.00209944	0.00133034	0.00126798	0.00147585	0.00128877	0.00187079	0.00114326	0.00442754	k__Bacteria; p__Firmicutes; c__Clostridia; o__Oscillospirales; f__Ruminococcaceae
ASV162	0	0.000332585	0.000249439	0	0	0	0.000415731	0.000166293	0.000145506	6.23597e-05	0	0.000166293	0.00199551	0.00187079	0.00286855	0.00236967	0.00207866	0.00157978	0.00261911	0.00214102	0.00164214	0.000706743	0.00157978	0.0017045	k__Bacteria; p__Spirochaetota; c__Spirochaetia; o__Spirochaetales; f__Spirochaetaceae; g__Treponema; s__
ASV163	0	0	0	0	0	0	0	0	0	0	0.000706743	0.000644383	0.000353372	0.000789889	0.000810676	0	0.000270225	0.000976968	0.000311798	0	0.00162135	0.00284776	0.0105596	0.00392866	k__Bacteria; p__Proteobacteria; c__Gammaproteobacteria; o__Enterobacterales; f__Enterobacteriaceae; g__Enterobacter
ASV164	0.00116405	0.000935395	0.000997755	0.00112247	0.00166293	0.00164214	0.00182922	0.000478091	0.00128877	0.00203708	0.00336742	0.00241124	0.000748316	0.000145506	0.000166293	0.000394945	0.00072753	0.000145506	0.000187079	0	0.000394945	0.000249439	0.00145506	0.000893822	k__Bacteria; p__Actinobacteriota; c__Coriobacteriia; o__Coriobacteriales; f__Coriobacteriales_Incertae_Sedis; g__; s__
ASV165	8.31463e-05	0.000124719	0	0.00072753	0	0	0	0.000457304	0.000228652	0.000228652	0.000103933	0.000436518	0.000893822	0.00162135	0.000685957	0.00496799	0.000997755	0.0010809	0.000769103	0.00263989	0.00137191	0.0024736	0.00135113	0.00299327	k__Bacteria; p__Firmicutes; c__Clostridia; o__Lachnospirales; f__Lachnospiraceae; g__Tyzzerella; s__
ASV166	0	0	0	0.000519664	0	0	0.000706743	0	0	0.000228652	0	0	0.00245281	0.0021618	0.00228652	0.0020163	0.00164214	0.00176686	0.0023281	0.0017045	0.00203708	0	0.00160057	0.00203708	k__Bacteria; p__Spirochaetota; c__Spirochaetia; o__Spirochaetales; f__Spirochaetaceae; g__Treponema; s__
ASV167	0.00072753	0	0	0	0	0.000935395	0.00106011	0	0	0	0.000582024	0	0.00203708	0.00191236	0.00145506	0.00259832	0.00182922	0	0.00157978	0.00151742	0.00151742	0.00187079	0.00135113	0.00234888	k__Bacteria; p__Bacteroidota; c__Bacteroidia; o__Bacteroidales; f__Dysgonomonadaceae; g__Candidatus_Symbiothrix
ASV168	0	0	0.000207866	0	0	0	0	0.000249439	0	0	0.000166293	0	0.00182922	0.00257753	0.00251517	0.00207866	0.00164214	0.00133034	0.00189158	0.00241124	0.00120562	0.00199551	0.00137191	0.00176686	k__Bacteria; p__Elusimicrobiota; c__Endomicrobia; o__Endomicrobiales; f__Endomicrobiaceae; g__Endomicrobium; s__
ASV169	0	0	0.00370001	0	0	0.00291012	0	0	0	0.000207866	0	0	0	0	0.00827305	0	0	0.0091253	0	0	0	0.000457304	0	0	k__Bacteria; p__Proteobacteria; c__Gammaproteobacteria; o__Pseudomonadales; f__Moraxellaceae; g__Acinetobacter
ASV170	0	0.00122641	0.00222416	0	0.000478091	0.00189158	0	0	0	0.00187079	0.000498878	0	0	0.00263989	0.00297248	0	0.00164214	0.0038663	0	0	0	0.00274383	0.000769103	0	k__Bacteria; p__Firmicutes; c__Negativicutes; o__Veillonellales-Selenomonadales; f__Veillonellaceae; g__Dialister; s__Dialister_sp.
ASV171	0	0.000166293	0	0	0	0	0	0	0	0	0	0	0.00234888	0.0017045	0.00209944	0.00153821	0.00172528	0.00180843	0.00274383	0.00241124	0.00124719	0.000457304	0.00155899	0.0024736	k__Bacteria; p__Spirochaetota; c__Spirochaetia; o__Spirochaetales; f__Spirochaetaceae; g__Treponema; s__
ASV172	0	0.0035545	0	0	0	0.00143427	0	0	0	0	0.00205787	0	0	0.0066517	0	0	0.000291012	0.00220338	0.000124719	0	8.31463e-05	8.31463e-05	0.00519664	0	k__Bacteria; p__Proteobacteria; c__Gammaproteobacteria; o__Enterobacterales; f__Enterobacteriaceae; g__Escherichia-Shigella
ASV173	0.00241124	0.003409	0.00205787	0.00205787	0.00164214	0.00299327	0.0017045	0.000831463	0.00218259	0.000207866	0.000976968	0.00106011	0.000166293	0.000311798	0.000145506	0.000103933	0	0.000291012	8.31463e-05	0	0.000103933	0	0.000124719	0.000187079	k__Bacteria; p__Spirochaetota; c__Spirochaetia; o__Spirochaetales; f__Spirochaetaceae; g__Treponema; s__
ASV174	6.23597e-05	0	0.000145506	0.000207866	0.000810676	0.000976968	0.000498878	0.000498878	0.000394945	0.000415731	8.31463e-05	0.000249439	0.00101854	0.00072753	0.000789889	0.00103933	0.00345057	0.0032427	0.0013927	0.00130955	0.00147585	0.00112247	0.000873036	0.00164214	k__Bacteria; p__Bacteroidota; c__Bacteroidia; o__Bacteroidales; f__Tannerellaceae; g__Candidatus_Vestibaculum; s__
ASV175	0.000893822	0.00120562	0.00106011	0.00135113	0.00174607	0.00199551	0.00212023	0.00137191	0.00153821	0.00116405	0.00214102	0.00143427	0.000374158	0.000187079	0.000207866	0.000478091	0.000332585	0.000394945	0.000374158	0.000207866	0.000457304	0.000145506	0.00060281	0.000706743	k__Bacteria; p__Firmicutes; c__Clostridia; o__Peptostreptococcales-Tissierellales; f__Anaerovoracaceae; g__; s__
ASV176	0.00234888	0.00187079	0.00272304	0.0023281	0.00178764	0.00162135	0.0024736	0.00128877	0.00243203	0.000270225	0.000789889	0.00112247	0.000623597	0.000478091	0	0.000291012	0	0	0	0	0	0	0	0.000207866	k__Bacteria; p__Spirochaetota; c__Spirochaetia; o__Spirochaetales; f__Spirochaetaceae; g__Treponema; s__
ASV177	0.000103933	0.000498878	0.00066517	0.000207866	0.000415731	0.000415731	0.000374158	0.000810676	0.000685957	0	0.000582024	0.000291012	0.00124719	0.00130955	0.000706743	0.00101854	0.00187079	0.00157978	0.000810676	0.00137191	0.00168371	0.00124719	0.00214102	0.00164214	k__Bacteria; p__Bacteroidota; c__Bacteroidia; o__Bacteroidales; f__Dysgonomonadaceae; g__Candidatus_Symbiothrix; s__
ASV178	0	0	0	0	0	0.000332585	0	0	0	0	0.000644383	0.00066517	0.00199551	0.00180843	0.00268147	0.00191236	0.00130955	0.00126798	0.00172528	0.00245281	0.00147585	0.000706743	0.00126798	0.00162135	k__Bacteria; p__Spirochaetota; c__Spirochaetia; o__Spirochaetales; f__Spirochaetaceae; g__Treponema; s__
ASV179	2.07866e-05	0.000103933	0	0.000103933	0.000311798	0.000332585	0.000207866	0.000103933	0	0	4.15731e-05	0	0.000789889	0.00126798	0.000540451	0.000997755	0.00424046	0.00461462	0.00172528	0.00133034	0.000976968	0.0013927	0.00120562	0.00130955	k__Bacteria; p__Firmicutes; c__Clostridia; o__Oscillospirales; f__Ruminococcaceae; g__Ruminococcaceae; s__
ASV180	0.000228652	0.000540451	0.000769103	0.000311798	0.000519664	0.000893822	0.00072753	0.000374158	0.0123264	0.000852249	0.000540451	0.000353372	0	0	0	0	4.15731e-05	0	0.000145506	0	0.00288933	0	0	6.23597e-05	k__Bacteria; p__Actinobacteriota; c__Actinobacteria; o__Streptomycetales; f__Streptomycetaceae; g__Streptomyces
ASV181	0.00151742	0.00128877	0.00224495	0.00297248	0.00101854	0.00124719	0.00160057	0.000852249	0.00155899	0.00126798	0.00143427	0.000582024	0.000582024	0.000436518	0.000228652	0.000810676	0.000249439	0.000207866	0.000103933	0.000291012	0.000415731	0.000166293	0.000436518	0.000291012	k__Bacteria; p__Proteobacteria; c__Gammaproteobacteria; o__Burkholderiales; f__A21b; g__A21b; s__
ASV182	0	0.000166293	0	0	0	0.000228652	0.000270225	0.000187079	0	0.000291012	0	0.000207866	0.00112247	0.00182922	0.00178764	0.00114326	0.00155899	0.00160057	0.00193315	0.0020163	0.00130955	0.00174607	0.00143427	0.00214102	k__Bacteria; p__Proteobacteria; c__Alphaproteobacteria; o__Rickettsiales; f__; g__; s__
ASV183	0	0.00328428	0.00332585	0	0	0.00436518	0	0	0	0.00253596	0.00128877	0	0	0.00135113	0.000997755	0	0	0.00249439	0	0	0	0.000769103	0.00066517	0	k__Bacteria; p__Bacteroidota; c__Bacteroidia; o__Bacteroidales; f__Bacteroidaceae; g__Bacteroides; s__Bacteroides_vulgatus
ASV184	0	0.000270225	8.31463e-05	0.000166293	0.000187079	0.000457304	0.000353372	0.000311798	0.000145506	0.000124719	0.000145506	8.31463e-05	0.00135113	0.00160057	0.00197472	0.00133034	0.00145506	0.00226574	0.00166293	0.00141349	0.00166293	0.000685957	0.00157978	0.00151742	k__Bacteria; p__Spirochaetota; c__Spirochaetia; o__Spirochaetales; f__Spirochaetaceae; g__Treponema; s__
ASV185	0.000124719	0.000207866	0.000311798	0.000207866	0	0	0.000540451	0.000166293	0	0	0.000166293	4.15731e-05	0.00149663	0.00212023	0.00168371	0.00153821	0.00106011	0.00185	0.00239045	0.00239045	0.000228652	0.000582024	0.00207866	0.00110169	k__Bacteria; p__Spirochaetota; c__Spirochaetia; o__Spirochaetales; f__Spirochaetaceae; g__Treponema; s__
ASV186	0	0.000145506	0.000124719	0.000228652	0	0.000103933	0.000415731	0.000145506	0.000291012	0.000228652	0.000145506	0.000187079	0.000706743	0.00122641	0.00110169	0.00135113	0.00126798	0.00118483	0.00207866	0.00135113	0.00203708	0.0024736	0.00172528	0.00155899	k__Bacteria; p__Firmicutes; c__Clostridia; o__Peptostreptococcales-Tissierellales; f__Anaerovoracaceae; g__; s__
ASV187	0	0.000311798	0.000207866	0.000207866	0.000291012	0.000311798	0.000311798	0	0.000124719	0	0	0	0.00114326	0.00272304	0.00151742	0.00118483	0.00174607	0.00174607	0.00191236	0.00126798	0.00137191	0.00147585	0.000997755	0.00149663	k__Bacteria; p__Firmicutes; c__Clostridia; o__Oscillospirales; f__Ruminococcaceae
ASV188	0.000311798	0	0	0	0.000415731	0	0	0	0	0	0.000311798	0	0.00176686	0.00130955	0.0010809	0	0.00149663	0.00224495	0.00261911	0.00135113	0.0013927	0.0021618	0.0017045	0.00180843	k__Bacteria; p__Firmicutes; c__Clostridia; o__Peptostreptococcales-Tissierellales; f__Anaerovoracaceae; g__; s__
ASV189	0.00110169	0.00189158	0.00101854	0.0010809	0.00130955	0.00236967	0.0013927	0.0013927	0.00141349	0.00106011	0.00133034	0.000810676	0.000644383	0.000519664	0.000478091	0.000644383	0	0.000291012	0	0.000457304	0.000623597	0	0.000374158	0.000498878	k__Bacteria; p__Firmicutes; c__Clostridia; o__Oscillospirales; f__Eubacterium_coprostanoligenes_group; g__Eubacterium_coprostanoligenes_group; s__
ASV190	6.23597e-05	6.23597e-05	0.000145506	0	0	6.23597e-05	8.31463e-05	0.000207866	0.000103933	0.000249439	0.000103933	0	0.00122641	0.00153821	0.00110169	0.000582024	0.00251517	0.00143427	0.000706743	0.00195394	0.00187079	0.00176686	0.00187079	0.00189158	k__Bacteria; p__Bacteroidota; c__Bacteroidia; o__Bacteroidales; f__p-2534-18B5_gut_group; g__p-2534-18B5_gut_group; s__
ASV191	0.000748316	0	0	0	0	0	0	0	0.000997755	0	0.000394945	0	0.00268147	0.00126798	0.00199551	0.00130955	0.00149663	0	0.00106011	0.00155899	0	0.00214102	0.00137191	0.00226574	k__Bacteria; p__Bacteroidota; c__Bacteroidia; o__Bacteroidales; f__Marinifilaceae; g__Odoribacter; s__
ASV192	0	0	0	0	0	0	0	0	0	0	0	0	0.00151742	0	0.00160057	0.00103933	0.00212023	0.00197472	0.00166293	0.00176686	0.00199551	0.00209944	0.00187079	0.0017045	k__Bacteria; p__Bacteroidota; c__Bacteroidia; o__Bacteroidales; f__Paludibacteraceae; g__; s__
ASV193	0	0	8.31463e-05	0	0.000207866	0	0.000374158	0.000187079	0.000582024	0.000249439	0.000415731	0	0.000498878	0.000291012	0.000644383	0.000623597	0.0013927	0.000769103	0.00110169	0.000873036	0.00430282	0.00322192	0.00149663	0.00185	k__Bacteria; p__Firmicutes; c__Bacilli; o__Lactobacillales; f__Streptococcaceae; g__Lactococcus
ASV194	0.00239045	0.00166293	0.00197472	0.00172528	0.00122641	0.00180843	0.00185	0.00149663	0.00203708	0.000145506	0.00122641	0.000789889	0.000457304	0.000124719	0.000103933	0.000124719	0.000166293	0	0.000103933	0	0	0	0	0.000207866	k__Bacteria; p__Spirochaetota; c__Spirochaetia; o__Spirochaetales; f__Spirochaetaceae; g__Treponema; s__
ASV195	0.00118483	0.00106011	0.00178764	0.00182922	0.00124719	0.00116405	0.00185	0.000997755	0.00128877	0.00151742	0.000582024	0.000935395	0.000498878	0.000540451	0.000291012	0.000478091	0.000124719	0.000145506	0.000228652	0.000249439	0.000394945	0.000311798	0.000124719	0.000582024	k__Bacteria; p__Actinobacteriota; c__Coriobacteriia; o__Coriobacteriales; f__Coriobacteriales_Incertae_Sedis; g__Raoultibacter; s__
ASV196	0.00222416	0.00168371	0.00128877	0.00151742	0.00191236	0.0021618	0.00143427	0.00145506	0.000976968	0.000436518	0.0010809	0.00120562	0.000498878	0.000187079	2.07866e-05	0.000145506	0.000166293	0.000561237	0	0.000166293	0	0	0.000207866	0.000374158	k__Bacteria; p__Spirochaetota; c__Spirochaetia; o__Spirochaetales; f__Spirochaetaceae; g__Treponema; s__Coptotermes_gestroi
ASV197	0.00162135	0.00172528	0.00124719	0.00257753	0.00182922	0.00185	0.00185	0.00116405	0.00155899	0.000228652	0.00118483	0.000873036	0.000457304	0.000291012	0.000124719	0.000187079	0.000187079	0	0	0	0	0	0	0.000457304	k__Bacteria; p__Spirochaetota; c__Spirochaetia; o__Spirochaetales; f__Spirochaetaceae; g__Treponema; s__
ASV198	0	0.000270225	0.000332585	0.000207866	0	0	0.000311798	0.000207866	0	0	0	0	0.00151742	0.00128877	0.00205787	0.00222416	0.00120562	0.000935395	0.00166293	0.00164214	0.00151742	0.000582024	0.00110169	0.00176686	k__Bacteria; p__Spirochaetota; c__Spirochaetia; o__Spirochaetales; f__Spirochaetaceae; g__Treponema; s__
ASV199	0.00112247	0.00143427	0.00155899	0.00176686	0.00164214	0.0013927	0.00174607	0.00133034	0.00135113	0.000976968	0.00126798	0.00164214	0.000311798	0.000207866	0.000207866	0.000166293	0.000207866	0.000166293	0.000124719	0.000207866	0	0	0.000166293	0.000207866	k__Bacteria; p__Bacteroidota; c__Bacteroidia; o__Bacteroidales; f__Dysgonomonadaceae; g__Candidatus_Armantifilum; s__
ASV200	0	0	0	0	0	0	0.00066517	0	0	0	0	0	0.0017045	0.00166293	0.00137191	0.00193315	0.000997755	0.00228652	0.00193315	0.00185	0.00137191	0.000706743	0	0.00222416	k__Bacteria; p__Spirochaetota; c__Spirochaetia; o__Spirochaetales; f__Spirochaetaceae; g__Treponema; s__
ASV201	0	0.000124719	8.31463e-05	0.000415731	0.000228652	0.000166293	0.000311798	0.000145506	0	0.000187079	0	0	0.00118483	0.000997755	0.000956182	0.00185	0.00230731	0.0013927	0.00112247	0.000769103	0.00157978	0.00203708	0.00114326	0.00128877	k__Bacteria; p__Firmicutes; c__Clostridia; o__Lachnospirales; f__Lachnospiraceae
ASV202	0	0	0.000103933	0	0.000270225	0	0.000311798	0.000228652	0.000249439	0	0	0.000249439	0.000976968	0.00168371	0.00130955	0.00116405	0.00164214	0.000644383	0.00166293	0.00162135	0.00162135	0.000374158	0.00166293	0.00241124	k__Bacteria; p__Spirochaetota; c__Spirochaetia; o__Spirochaetales; f__Spirochaetaceae; g__Treponema; s__Spirochaetaceae
ASV203	0	0.000207866	0	0	0.000166293	0	0.000291012	0	0.000145506	0	0	0	0.00155899	0.00122641	0.00155899	0.00147585	0.0013927	0.00120562	0.00143427	0.00137191	0.00157978	0.00180843	0.00135113	0.00126798	k__Bacteria; p__Proteobacteria; c__Alphaproteobacteria; o__Paracaedibacterales; f__Paracaedibacteraceae; g__; s__
ASV204	0	0	0.000332585	0	0	0	0	0.000498878	0	0	0	0	0.00157978	0.00180843	0.00224495	0	0.00153821	0.00162135	0	0.00172528	0.00243203	0.00124719	0.00141349	0.00191236	k__Bacteria; p__Proteobacteria; c__Gammaproteobacteria; o__Burkholderiales; f__Rhodocyclaceae; g__Propionivibrio; s__
ASV205	0	0	0	0	0	0	0	0.000852249	0	0	0	0.000207866	0.00130955	0.00209944	0.000997755	0.00106011	0.000789889	0.00241124	0.00145506	0.00145506	0.00101854	0.000852249	0.00199551	0.00151742	k__Bacteria; p__Spirochaetota; c__Spirochaetia; o__Spirochaetales; f__Spirochaetaceae; g__Treponema
ASV206	0.00133034	0.00120562	0.00128877	0.00166293	0.0017045	0.00118483	0.00172528	0.00114326	0.0017045	0.00126798	0.00145506	0.0013927	0.000187079	0.000103933	4.15731e-05	6.23597e-05	0.000124719	6.23597e-05	0	0.000145506	0	0	0.000145506	0.000103933	k__Bacteria; p__Bacteroidota; c__Bacteroidia; o__Bacteroidales; f__Tannerellaceae; g__Candidatus_Vestibaculum; s__
ASV207	0.00118483	0.00101854	0.00116405	0.00187079	0.00157978	0.00157978	0.00157978	0.00060281	0.00135113	0.000997755	0.000582024	0.000706743	0.000706743	0.000332585	0.000353372	0.00072753	0.000291012	0.000291012	0.000124719	0.000187079	0.000187079	6.23597e-05	0.000187079	0.000478091	k__Bacteria; p__Firmicutes; c__Clostridia; o__Clostridia_vadinBB60_group; f__Clostridia_vadinBB60_group; g__Clostridia_vadinBB60_group; s__
ASV208	8.31463e-05	0	0	6.23597e-05	0	0	0.000332585	0.000228652	0.000561237	0.000228652	0.000103933	0.000124719	0.000831463	0.000519664	0.000935395	0.00118483	0.000498878	0.00135113	0.00110169	0.0010809	0.00384551	0.00176686	0.00166293	0.00106011	k__Bacteria; p__Firmicutes; c__Clostridia; o__Oscillospirales; f__Ruminococcaceae; g__Ruminococcus; s__
ASV209	0.000187079	0.000374158	0.000353372	0.000311798	0.00120562	0.000893822	0.000852249	0.000852249	0.00276461	0.00259832	0.00234888	0.00272304	0	0	0	0	0.000374158	0	6.23597e-05	0.000145506	0.000519664	0.000249439	0.000332585	0.00072753	k__Bacteria; p__Firmicutes; c__Bacilli; o__Lactobacillales; f__Streptococcaceae; g__Pilibacter; s__Pilibacter_termitis
ASV210	2.07866e-05	0	0.000166293	0	0.000103933	0.000187079	0	0.000187079	0.000478091	0.000415731	0	0.000187079	0.000893822	0.00106011	0.00120562	0.00128877	0.00120562	0.00151742	0.00162135	0.00114326	0.00180843	0.00187079	0.000831463	0.00128877	k__Bacteria; p__Firmicutes; c__Clostridia; o__Peptostreptococcales-Tissierellales; f__Anaerovoracaceae; g__; s__
ASV211	0	0.00066517	0.00072753	0	0.000789889	0.000540451	0.00114326	0.000519664	0	0.000914609	0	0	0.000789889	0.000623597	0.000873036	0.000976968	0.0020163	0	0.0027854	0.00120562	0	0.00120562	0.00060281	0.000789889	k__Bacteria; p__Bacteroidota; c__Bacteroidia; o__Bacteroidales; f__Dysgonomonadaceae; g__Candidatus_Symbiothrix
ASV212	0.000103933	0.000166293	0.000145506	0.000207866	0.000145506	0.000187079	0.000270225	0	0	0	0.000124719	0.000103933	0.00193315	0.00149663	0.00178764	0.0023281	0.00133034	0.00141349	0.00147585	0.0013927	0.000291012	0.000311798	0.00114326	0.000935395	k__Bacteria; p__Spirochaetota; c__Spirochaetia; o__Spirochaetales; f__Spirochaetaceae; g__Treponema
ASV213	0.00101854	0.00135113	0.00164214	0.00116405	0.000852249	0.00135113	0.00130955	0.00114326	0.00120562	0.00118483	0.0013927	0	0.000644383	0.000436518	0	0.00072753	0	0.000332585	0.000249439	0.000207866	0.000374158	0.000103933	0.000270225	0.000394945	k__Bacteria; p__Firmicutes; c__Clostridia; o__Peptostreptococcales-Tissierellales; f__Anaerovoracaceae
ASV214	0	0	0	0	0	0.000228652	0.000145506	0.000145506	0.000561237	0.000415731	0	0.000478091	0.000706743	0.000124719	0.000207866	0.0010809	0.000374158	0.00151742	0.000644383	0.000498878	0.00228652	0.00305562	0.000436518	0.00451068	k__Bacteria; p__Bacteroidota; c__Bacteroidia; o__Bacteroidales; f__M2PB4-65_termite_group; g__M2PB4-65_termite_group; s__
ASV215	0	0	0.000353372	0.000166293	0.000207866	0	0.000810676	0.000207866	0.000644383	0.00066517	0.000270225	0.000353372	0.000956182	0.000582024	0.000852249	0.000935395	0.000997755	0.000831463	0.00145506	0.000789889	0.00151742	0.00151742	0.00118483	0.00176686	k__Bacteria; p__Bacteroidota; c__Bacteroidia; o__Bacteroidales; f__Dysgonomonadaceae; g__Candidatus_Armantifilum; s__
ASV216	0	0	0	0	0	0	0	0	0	0	0	0	0	0	0	0	0	0	0	0	0.00137191	0.0020163	0.00968654	0.00330506	k__Bacteria; p__Proteobacteria; c__Gammaproteobacteria; o__Enterobacterales; f__Enterobacteriaceae; g__Enterobacter
ASV217	4.15731e-05	0.000228652	0.000103933	0.000249439	0	0.000124719	0.000353372	0.000207866	0	8.31463e-05	0	0	0.00133034	0.00135113	0.00160057	0.00224495	0.00116405	0.00116405	0.00178764	0.00176686	0.000852249	0.00072753	0.000873036	0.000769103	k__Bacteria; p__Firmicutes; c__Clostridia; o__Clostridia_vadinBB60_group; f__Clostridia_vadinBB60_group; g__Clostridia_vadinBB60_group; s__
ASV218	4.15731e-05	0.000332585	0.000103933	0	0.000374158	8.31463e-05	6.23597e-05	0.000498878	0.000103933	0.000145506	0.000187079	0.000124719	0.00116405	0.00203708	0.000810676	0.000498878	0.00209944	0.0010809	0.000436518	0.00166293	0.00103933	0.000789889	0.00160057	0.00122641	k__Bacteria; p__Bacteroidota; c__Bacteroidia; o__Bacteroidales
ASV219	0	6.23597e-05	0.000103933	0.000103933	0.000145506	6.23597e-05	0.000270225	0	0.000311798	0.000166293	0.000124719	0	0.000956182	0.000706743	0.000831463	0.0010809	0.00112247	0.00128877	0.00130955	0.000769103	0.00182922	0.00253596	0.00143427	0.00133034	k__Bacteria; p__Firmicutes; c__Clostridia; o__Peptostreptococcales-Tissierellales; f__Anaerovoracaceae; g__; s__
ASV220	0	0	0.000270225	0.000415731	0	0	0	0	0.000478091	0	0	0	0.0017045	0.00118483	0.00124719	0.00164214	0.00126798	0	0.00137191	0.00176686	0.00153821	0	0.00187079	0.00166293	k__Bacteria; p__Spirochaetota; c__Spirochaetia; o__Spirochaetales; f__Spirochaetaceae; g__Treponema; s__
ASV221	0	0.000166293	0.000249439	0	0	0	0.000374158	0	0.000145506	0	0	0	0.00172528	0.00128877	0.00193315	0.00268147	0.00130955	0.000810676	0.00141349	0.00124719	0.000914609	0.000332585	0.000976968	0.0010809	k__Bacteria; p__Spirochaetota; c__Spirochaetia; o__Spirochaetales; f__Spirochaetaceae; g__Treponema; s__
ASV222	0.00189158	0.00149663	0.00143427	0.00195394	0.00166293	0.000831463	0.00149663	0.000893822	0.000789889	0.000914609	0.00122641	0.000561237	0.00066517	0.000249439	0	0.000415731	0.000291012	4.15731e-05	0	0.000166293	0	0	0.000145506	0	k__Bacteria; p__Bacteroidota; c__Bacteroidia; o__Bacteroidales; f__Paludibacteraceae
ASV223	0	0	0.000394945	0.000187079	0	0.000270225	0.000228652	0.000228652	0	0	0	0	0.00197472	0.00197472	0.00118483	0.00191236	0.000914609	0.00151742	0.00160057	0.00116405	0.000706743	0.000270225	0.0010809	0.000852249	k__Bacteria; p__Spirochaetota; c__Spirochaetia; o__Spirochaetales; f__Spirochaetaceae; g__Treponema; s__
ASV224	0	0	0	0.000207866	0	0	0	0	0	0	0	0	0.00182922	0.00172528	0.00155899	0.00116405	0.00126798	0.000893822	0.00168371	0.0017045	0.000353372	0.00103933	0.00103933	0.00176686	k__Bacteria; p__Firmicutes; c__Bacilli; o__Mycoplasmatales; f__Mycoplasmataceae; g__Mycoplasma; s__
ASV225	0	0.000124719	0.000103933	0.000103933	0	8.31463e-05	0.000249439	0.000207866	0.000207866	0.000291012	6.23597e-05	0	0.00116405	0.00155899	0.00124719	0.000956182	0.00110169	0.000935395	0.00126798	0.00114326	0.00151742	0.00155899	0.000873036	0.00133034	k__Bacteria; p__Firmicutes; c__Clostridia; o__Monoglobales; f__Monoglobaceae; g__Monoglobus; s__
ASV226	0.00106011	0.00128877	0.00103933	0.000852249	0.00191236	0.00288933	0.00224495	0.000956182	0.000935395	0	0.000914609	0.000789889	0.000478091	0.000249439	0	0	0.000166293	0.000270225	0	0	0.000166293	0	0.000291012	0.000124719	k__Bacteria; p__Spirochaetota; c__Spirochaetia; o__Spirochaetales; f__Spirochaetaceae
ASV227	0	0	0	0	0	0	0.000249439	0	0	0	0	0	0.000997755	0.00120562	0.00143427	0.00214102	0.00141349	0.00101854	0.00166293	0.00141349	0.00122641	0.000415731	0.00114326	0.00168371	k__Bacteria; p__Spirochaetota; c__Spirochaetia; o__Spirochaetales; f__Spirochaetaceae; g__Treponema; s__
ASV228	0.00151742	0.00164214	0.00120562	0.00191236	0.000873036	0.00155899	0.00141349	0.00101854	0.00101854	0.000187079	0.00103933	0.000852249	0.000415731	0.000124719	0	0.000311798	0.000270225	0.000311798	0	0.000249439	0	0	0.000166293	0.000291012	k__Bacteria; p__Spirochaetota; c__Spirochaetia; o__Spirochaetales; f__Spirochaetaceae; g__Treponema
ASV229	0.00241124	0.00172528	0.00135113	0.00155899	0.00162135	0.00155899	0.00185	0.000873036	0.00128877	0	0.000914609	0.000706743	0.000291012	0.000124719	0	0	0	0.000166293	0	0	0	0	0	0	k__Bacteria; p__Spirochaetota; c__Spirochaetia; o__Spirochaetales; f__Spirochaetaceae; g__Treponema; s__
ASV230	0.000207866	0	0	0	0	0	0	0	0	0	0.000478091	0	0.00197472	0.00135113	0.00166293	0.00147585	0	0.00207866	0	0	0.00141349	0.00180843	0.00160057	0.00195394	k__Bacteria; p__Bacteroidota; c__Bacteroidia; o__Bacteroidales; f__Dysgonomonadaceae; g__Candidatus_Symbiothrix
ASV231	0.00166293	0.00222416	0.00118483	0.00207866	0.00143427	0.00145506	0.00106011	0.000914609	0.00118483	0.000291012	0.00066517	0.000457304	0.000270225	0.000249439	0	0.000249439	8.31463e-05	0.000187079	0.000124719	0.000103933	0	0	0.000207866	0.000103933	k__Bacteria; p__Spirochaetota; c__Spirochaetia; o__Spirochaetales; f__Spirochaetaceae; g__Treponema; s__
ASV232	0	0	0	0	0	0	0	0	0	0	0.00072753	0	0.00162135	0.00153821	0	0.00162135	0.0013927	0	0.00172528	0.00195394	0.00266068	0	0.00187079	0	k__Bacteria; p__Spirochaetota; c__Spirochaetia; o__Spirochaetales; f__Spirochaetaceae; g__Treponema
ASV233	0.00145506	0.00135113	0.00172528	0.00164214	0.00128877	0.00203708	0.00141349	0.00066517	0.00153821	0.000270225	0.00066517	0.000436518	0.000332585	0	0.000207866	0.000291012	0.000249439	0.000145506	0	0.000103933	0.000228652	0	0	0	k__Bacteria; p__Spirochaetota; c__Spirochaetia; o__Spirochaetales; f__Spirochaetaceae; g__Treponema; s__
ASV234	0	0	0	0	0	0	0	0	0	0	0	0	0.00220338	0.00222416	0	0.00255675	0.0017045	0	0.00155899	0.00182922	0	0	0.00182922	0.00120562	k__Bacteria; p__Spirochaetota; c__Spirochaetia; o__Spirochaetales; f__Spirochaetaceae; g__Treponema
ASV235	8.31463e-05	0.000124719	0.000207866	0	0	0.000187079	0.000291012	0.000394945	0.000415731	0.000332585	0.000103933	0.000145506	0.000748316	0.000748316	0.000769103	0.000582024	0.00106011	0.00114326	0.00141349	0.00130955	0.00205787	0.00112247	0.000706743	0.00118483	k__Bacteria; p__Bacteroidota; c__Bacteroidia; o__Bacteroidales; f__Paludibacteraceae
ASV236	0	0	0	0	0	0	0	0	0	0	0	0	0.00180843	0.00116405	0.00130955	0.00130955	0.000789889	0.000935395	0.00126798	0.00130955	0.00130955	0.0013927	0.000623597	0.00212023	k__Bacteria; p__Elusimicrobiota; c__Endomicrobia; o__Endomicrobiales; f__Endomicrobiaceae; g__Endomicrobium; s__
ASV237	0	6.23597e-05	0	8.31463e-05	0.000166293	8.31463e-05	0.000249439	0.000166293	0.000145506	0.000145506	0	6.23597e-05	0.00072753	0.00110169	0.0010809	0.000810676	0.00162135	0.00187079	0.00103933	0.00110169	0.000831463	0.0013927	0.0010809	0.00114326	k__Bacteria; p__Firmicutes; c__Clostridia; o__Oscillospirales; f__Ruminococcaceae; g__Candidatus_Soleaferrea; s__
ASV238	0.000124719	0	8.31463e-05	0.000207866	0.000353372	8.31463e-05	0	0.000124719	0.000228652	6.23597e-05	0	0	0.0010809	0.00118483	0.00141349	0.000893822	0.00160057	0.000893822	0.00106011	0.000810676	0.00120562	0.000956182	0.000769103	0.00182922	k__Bacteria; p__Firmicutes; c__Clostridia; o__Oscillospirales; f__Ruminococcaceae; g__Ruminococcaceae; s__
ASV239	0.000769103	0.000914609	0.0013927	0.0013927	0.00187079	0.00153821	0.00166293	0.000436518	0.00135113	0.000976968	0.000519664	0.0013927	0.000187079	0	0.000228652	0.000166293	0.000270225	8.31463e-05	8.31463e-05	4.15731e-05	6.23597e-05	0	0	0.000166293	k__Bacteria; p__Bacteroidota; c__Bacteroidia; o__Bacteroidales; f__Tannerellaceae; g__Candidatus_Vestibaculum; s__
ASV240	0	0	0.000498878	0	0	0	0.000457304	0	0	0	0.000270225	0	0.00120562	0.00180843	0.00135113	0.000873036	0.00120562	0.00130955	0.000997755	0.00135113	0.000810676	0	0.00178764	0.00072753	k__Bacteria; p__Spirochaetota; c__Spirochaetia; o__Spirochaetales; f__Spirochaetaceae; g__Treponema
ASV241	0	0.000166293	0.000415731	0	0.000436518	0	0	0.000976968	0.000498878	0	0	0	0.000935395	0.00147585	0.000976968	0.000789889	0.0010809	0.00212023	0.00124719	0.000852249	0.00103933	0	0.00114326	0.000852249	k__Bacteria; p__Bacteroidota; c__Bacteroidia; o__Bacteroidales; f__Dysgonomonadaceae; g__Candidatus_Symbiothrix; s__
ASV242	0.000644383	0.000810676	0.000831463	0.00124719	0.000810676	0.00133034	0.00147585	0.00066517	0.0017045	0.000997755	0.000685957	0.00106011	0.000582024	0.000228652	0.000124719	0.000145506	0.000249439	0.000228652	0.000228652	0.000145506	0.000311798	0.000187079	6.23597e-05	0.000374158	k__Bacteria; p__Firmicutes; c__Clostridia; o__Christensenellales; f__Christensenellaceae; g__Christensenellaceae_R-7_group; s__
ASV243	0.00180843	0.00149663	0.00124719	0.00187079	0.000935395	0.00162135	0.000997755	0.000644383	0.000769103	0.000103933	0.00110169	0.000810676	0.000332585	0.000207866	0	0.000332585	2.07866e-05	0.000374158	0	8.31463e-05	8.31463e-05	0	0.000228652	0.000166293	k__Bacteria; p__Spirochaetota; c__Spirochaetia; o__Spirochaetales; f__Spirochaetaceae; g__Treponema; s__
ASV244	0.00126798	0.00174607	0.00145506	0.00160057	0.000852249	0.00193315	0.00135113	0.000519664	0.00106011	0.000270225	0.000873036	0.000831463	0.000270225	0.000124719	0.000166293	0.000145506	0	0.000270225	0	0	0.000187079	0	0	0	k__Bacteria; p__Spirochaetota; c__Spirochaetia; o__Spirochaetales; f__Spirochaetaceae; g__Termite_Treponema_cluster; s__
ASV245	0	0.00284776	0	0	0	0.00155899	0	0	0	0	0.00114326	0	0	0.00453147	0	0	0	0.00214102	0	0	0	0	0.00218259	0	k__Bacteria; p__Proteobacteria; c__Gammaproteobacteria; o__Enterobacterales; f__Enterobacteriaceae
ASV246	0	0	0	0	0	0	0	0	0	0	0	0	0	0.00147585	0.0013927	0.0021618	0.0017045	0	0.00197472	0.000789889	0.00145506	0	0.00112247	0.0023281	k__Bacteria; p__Spirochaetota; c__Spirochaetia; o__Spirochaetales; f__Spirochaetaceae; g__Treponema
ASV247	0	0.000270225	0	0	0	0.000228652	0	0	0	0.00130955	0.000228652	8.31463e-05	0.000249439	0.000685957	0.000332585	4.15731e-05	0.000582024	0.000789889	0.000187079	0	0.000415731	0.00658934	0.0013927	0.000436518	k__Bacteria; p__Firmicutes; c__Bacilli; o__Lactobacillales; f__Streptococcaceae; g__Lactococcus
ASV248	0.00114326	0.00122641	0.00118483	0.00130955	0.000956182	0.00130955	0.00126798	0.000706743	0.00135113	0.000789889	0.000873036	0.00112247	0.000498878	0.000124719	0	0.000228652	6.23597e-05	0.000103933	0.000124719	8.31463e-05	0	0	0.000187079	0.000103933	k__Bacteria; p__Bacteroidota; c__Bacteroidia; o__Bacteroidales; f__Paludibacteraceae; g__; s__
ASV249	0	0.000353372	0.000311798	0	0	0.000124719	0	0	0	0	0.00328428	0	0	0.000769103	0.00060281	0	0	0.000394945	0	0	0	0	0.00762867	0	k__Bacteria; p__Proteobacteria; c__Gammaproteobacteria; o__Alteromonadales; f__Shewanellaceae; g__Shewanella
ASV250	0	0.000270225	0	0	0.00103933	0.000540451	0	0.000311798	0.000187079	0	0.000124719	0	0.000582024	0.00066517	0.000644383	0.000415731	0.00363765	0.00137191	0.000249439	0.00114326	0.000789889	0.000457304	0.00106011	0.000831463	k__Bacteria; p__Bacteroidota; c__Bacteroidia; o__Bacteroidales; f__Dysgonomonadaceae; g__Candidatus_Armantifilum; s__
ASV251	0.000249439	0	0	0	0	0	0	0	0	0	0	0	0.00172528	0.00122641	0.00135113	0.00137191	0.000893822	0.000789889	0.00191236	0.0013927	0.000935395	0	0.000893822	0.00133034	k__Bacteria; p__Spirochaetota; c__Spirochaetia; o__Spirochaetales; f__Spirochaetaceae; g__Treponema; s__
ASV252	0	0.000166293	0	0.000311798	0	0	0.000311798	0.000249439	0	0.000124719	0.000145506	0	0.00137191	0.000935395	0.0017045	0.00209944	0.000893822	0.000685957	0.00120562	0.00120562	0.000748316	0.000311798	0.000748316	0.000852249	k__Bacteria; p__Spirochaetota; c__Spirochaetia; o__Spirochaetales; f__Spirochaetaceae; g__Treponema; s__
ASV253	0	0	0.00060281	0	0	0.000311798	0	0	0	0	0	0	0.00101854	0.00130955	0.00145506	0.00157978	0.000935395	0.000769103	0.00120562	0.0013927	0.000831463	0.000249439	0.00141349	0.00101854	k__Bacteria; p__Spirochaetota; c__Spirochaetia; o__Spirochaetales; f__Spirochaetaceae; g__Treponema
ASV254	0	8.31463e-05	6.23597e-05	0	0	0.000187079	0.000436518	0.000145506	0.000124719	0	0.000166293	0	0.00118483	0.00120562	0.00072753	0.000956182	0.000852249	0.00160057	0.00182922	0.000852249	0.00112247	0.000249439	0.00157978	0.000623597	k__Bacteria; p__Spirochaetota; c__Spirochaetia; o__Spirochaetales; f__Spirochaetaceae; g__Treponema
ASV255	0	0	0	0	0	0	0.000166293	0.000124719	0.000187079	0	0.000103933	8.31463e-05	0.000852249	0.000935395	0.000956182	0.000748316	0.00135113	0.00174607	0.00101854	0.000997755	0.00178764	0.00101854	0.00112247	0.000914609	k__Bacteria; p__Desulfobacterota; c__Desulfovibrionia; o__Desulfovibrionales; f__Desulfovibrionaceae; g__Desulfovibrio; s__
ASV256	0.000228652	0.000270225	0.000582024	0.000249439	0.000519664	0.000374158	0.000457304	0	0.00848092	0.000415731	0.000415731	0.000519664	0	0	0	0	0	0	0	0	0.00126798	0	0	0.000270225	k__Bacteria; p__Proteobacteria; c__Gammaproteobacteria; o__Burkholderiales; f__Burkholderiaceae; g__Burkholderia-Caballeronia-Paraburkholderia
ASV257	0	6.23597e-05	0	0	0	0.000145506	0.000187079	0	8.31463e-05	0.000145506	0	0	0.00072753	0.00114326	0.00122641	0.000956182	0.000976968	0.000976968	0.00133034	0.00147585	0.000810676	0.00137191	0.00101854	0.00124719	k__Bacteria; p__Proteobacteria; c__Alphaproteobacteria; o__Rickettsiales; f__; g__; s__
ASV258	0	0	0.000166293	0	0	0	0.000353372	0	0	0	0	0	0.000706743	0.000831463	0.00124719	0.00153821	0.000914609	0.000810676	0.00133034	0.00155899	0.00168371	0.000249439	0.00128877	0.00126798	k__Bacteria; p__Spirochaetota; c__Spirochaetia; o__Spirochaetales; f__Spirochaetaceae; g__Treponema; s__
ASV259	0	0	0	0.000187079	0	0	0.000478091	0.000436518	0.000519664	0.000685957	0	0.000187079	0.00116405	0.00060281	0.000623597	0.00066517	0.00066517	0.000644383	0.000976968	0.00147585	0.00153821	0.00124719	0.000644383	0.00120562	k__Bacteria; p__Bacteroidota; c__Bacteroidia; o__Bacteroidales; f__Dysgonomonadaceae
ASV260	0	0	0	0.000249439	0	0.000166293	0	0.000270225	0	0	0	0	0.00176686	0.00130955	0.00112247	0.00133034	0.000873036	0.00128877	0.00120562	0.00101854	0.00112247	0.000291012	0.000893822	0.00101854	k__Bacteria; p__Spirochaetota; c__Spirochaetia; o__Spirochaetales; f__Spirochaetaceae; g__Treponema; s__
ASV261	0	0	0	0	0	0.000145506	0	0.000478091	8.31463e-05	0.000145506	0	0	0.00133034	0.00162135	0.00149663	0.00155899	0.00124719	0.000582024	0.00072753	0.00120562	0.00101854	0.000457304	0.000852249	0.000706743	k__Bacteria; p__Spirochaetota; c__Spirochaetia; o__Spirochaetales; f__Spirochaetaceae; g__Treponema; s__Spirochaeta_sp.
ASV262	0	2.07866e-05	0	0	0	0	0.000270225	0.000103933	8.31463e-05	0.000207866	6.23597e-05	6.23597e-05	0.000873036	0.000685957	0.00103933	0.00130955	0.000789889	0.000748316	0.000997755	0.000706743	0.00168371	0.00185	0.000914609	0.00110169	k__Bacteria; p__Firmicutes; c__Clostridia; o__Oscillospirales; f__Ruminococcaceae; g__; s__
ASV263	0	0	0	0.000166293	0	0	0.000540451	0.000394945	0.000228652	0	0	0	0.000831463	0.000748316	0.000748316	0.00106011	0.0010809	0.00124719	0.0017045	0.00164214	0.00101854	0.000332585	0.000831463	0.00103933	k__Bacteria; p__Spirochaetota; c__Spirochaetia; o__Spirochaetales; f__Spirochaetaceae; g__Treponema; s__
ASV264	4.15731e-05	0	0.000124719	0.000103933	0	4.15731e-05	0.000478091	0.000124719	0.000124719	0.000166293	8.31463e-05	0	0.000769103	0.000374158	0.000789889	0.000810676	0.000478091	0.000582024	0.00212023	0.00112247	0.00172528	0.00166293	0.00066517	0.000935395	k__Bacteria; p__Firmicutes; c__Clostridia
ASV265	0	0.00143427	0.00172528	0	0	0.000810676	0	0	0	0	0.000623597	0	0	0.00203708	0.00328428	0	0	0.00203708	0	0	0	0	0.00185	0	k__Bacteria; p__Firmicutes; c__Clostridia; o__Oscillospirales; f__Oscillospiraceae; g__UCG-002; s__
ASV266	0.00149663	0.00106011	0.00072753	0.00253596	0.000914609	0.00122641	0.000789889	0.000644383	0.000852249	0.000249439	0.00122641	0.00072753	0.000311798	0.000207866	0	0.000187079	8.31463e-05	0.000166293	0	8.31463e-05	0	0	0.000187079	0.000103933	k__Bacteria; p__Spirochaetota; c__Spirochaetia; o__Spirochaetales; f__Spirochaetaceae
ASV267	0.00151742	0.00143427	0.000685957	0.00197472	0.00060281	0.00072753	0.000914609	0.00066517	0.000644383	0.000623597	0.000748316	0.000561237	0.000852249	0.000332585	0.000103933	0.000540451	0.000228652	0	0	0.000187079	8.31463e-05	0	0	0.000249439	k__Bacteria; p__Proteobacteria; c__Gammaproteobacteria; o__Burkholderiales; f__Rhodocyclaceae
ASV268	0	0	0	0.000332585	0	0	0	0	0	0.000311798	0	0	0.00114326	0.000935395	0.00110169	0.00149663	0.000893822	0	0.00157978	0.00185	0.000914609	0.000914609	0.000706743	0.000873036	k__Bacteria; p__Bacteroidota; c__Bacteroidia; o__Bacteroidales; f__Williamwhitmaniaceae; g__BCf9-17_termite_group; s__
ASV269	0	0.000207866	0.00263989	0	0	0.000519664	0	0	0	0.000644383	0	0	0	0.000394945	0.00586181	0	0	0.00205787	0	0	0.000103933	0.00128877	0	0	k__Bacteria; p__Proteobacteria; c__Gammaproteobacteria; o__Burkholderiales; f__Sutterellaceae; g__Sutterella; s__
ASV270	0	0	0	0	0	0	0	0	0	0	0	0	0.00126798	0.00133034	0.00126798	0.00137191	0.00122641	0.0017045	0.000769103	0.00124719	0.000935395	0.00060281	0.000685957	0.000789889	k__Bacteria; p__Spirochaetota; c__Spirochaetia; o__Spirochaetales; f__Spirochaetaceae; g__Treponema; s__Treponema_primitia
ASV271	0.000976968	0.000706743	0.000769103	0.00103933	0.000519664	0.000935395	0.00103933	0.000706743	0.000852249	0.000810676	0.000914609	0.000394945	0.000540451	0.000498878	0.000187079	0.000561237	0.000228652	0	0.000249439	0.000187079	0.000311798	0.000124719	0.000270225	0.000270225	k__Bacteria; p__Firmicutes; c__Clostridia
ASV272	0	0	0	0	0	0	0	0	0	0	0	0	0.00116405	0.000810676	0.000914609	0.00168371	0.000540451	0.00133034	0.00147585	0.000748316	0	0.00151742	0.000769103	0.00203708	k__Bacteria; p__Patescibacteria; c__Gracilibacteria; o__Absconditabacteriales_(SR1); f__Absconditabacteriales_(SR1); g__Absconditabacteriales_(SR1); s__SR1_bacterium
ASV273	0.000145506	0.000124719	0.000207866	0.000103933	0	0	0.000228652	0.000166293	0.000207866	0	0	0	0.00124719	0.00112247	0.00124719	0.00114326	0.000561237	0.00120562	0.000956182	0.000997755	0.00157978	0.000353372	0.000706743	0.00066517	k__Bacteria; p__Spirochaetota; c__Spirochaetia; o__Spirochaetales; f__Spirochaetaceae; g__Treponema
ASV274	0.00110169	0.00174607	0.00261911	0.00141349	0.000582024	0.00151742	0.00133034	0.000436518	0.000540451	6.23597e-05	0.000478091	0.000457304	0.000291012	0.000145506	0.000228652	0.000124719	0	6.23597e-05	0	0	0	0	0	6.23597e-05	k__Bacteria; p__Spirochaetota; c__Spirochaetia; o__Spirochaetales; f__Spirochaetaceae; g__Termite_Treponema_cluster; s__
ASV275	0.000166293	0.000103933	0.000103933	0.000270225	6.23597e-05	0	0.000228652	0.000103933	0	0	0	0.000103933	0.00218259	0.00060281	0.00193315	0.00112247	0.000706743	0.000789889	0.00072753	0.000436518	0.000561237	0.000873036	0.000623597	0.00103933	k__Bacteria; p__Actinobacteriota; c__Actinobacteria; o__Actinomycetales; f__Actinomycetales_Incertae_Sedis; g__Candidatus_Ancillula; s__
ASV276	0	8.31463e-05	0.000207866	0	0	0	8.31463e-05	0	0	0	0	0	0.00143427	0.000997755	0.00187079	0.00133034	0.000789889	0.000956182	0.00141349	0.00155899	0.000249439	0.000498878	0.000623597	0.000561237	k__Bacteria; p__Elusimicrobiota; c__Endomicrobia; o__Endomicrobiales; f__Endomicrobiaceae; g__Endomicrobium; s__
ASV277	0	0	0	2.07866e-05	0.000145506	0	0.000103933	0	0	6.23597e-05	0.000228652	0.000166293	0.000685957	0.000831463	0.000831463	0.000748316	0.000748316	0.00133034	0.000935395	0.00110169	0.000852249	0.00133034	0.0010809	0.00130955	k__Bacteria; p__Proteobacteria; c__Alphaproteobacteria; o__Rickettsiales; f__; g__; s__
ASV278	0.000228652	0	0	0.000249439	0	0	0	0.000519664	0.000561237	0.000644383	0	0.000519664	0.00126798	0.000810676	0.00110169	0.000519664	0.000852249	0.00180843	0.000893822	0.000789889	0	0.00116405	0	0.000644383	k__Bacteria; p__Bacteroidota; c__Bacteroidia; o__Bacteroidales; f__Dysgonomonadaceae; g__Candidatus_Symbiothrix; s__
ASV279	0	0	0	0	0	0	0	0	0	0	0	0	0.00135113	0.000997755	0.00191236	0.00266068	0.000976968	0.000374158	0.000852249	0.000852249	0.00060281	0	0.000914609	0.000748316	k__Bacteria; p__Spirochaetota; c__Spirochaetia; o__Spirochaetales; f__Spirochaetaceae; g__Treponema; s__
ASV280	0	0.000124719	0.000145506	0.000103933	0	0.000103933	0.000311798	0	0.000103933	0	4.15731e-05	0.000249439	0.000394945	0.000789889	0.000893822	0.00118483	0.000831463	0.000935395	0.000561237	0.000893822	0.00106011	0.000332585	0.00103933	0.00197472	k__Bacteria; p__Spirochaetota; c__Spirochaetia; o__Spirochaetales; f__Spirochaetaceae; g__Treponema; s__
ASV281	0	0	0	0	0	0	0.000976968	0	0.000270225	0.00060281	0	0	0.00110169	0	0.000478091	0.00110169	0.000769103	0	0.00126798	0.000374158	0.00182922	0.00135113	0.00072753	0.000873036	k__Bacteria; p__Bacteroidota; c__Bacteroidia; o__Bacteroidales; f__Tannerellaceae; g__Candidatus_Vestibaculum; s__
ASV282	0	0.000187079	0.000103933	0.000103933	0.000249439	6.23597e-05	0.000207866	0.000207866	0.000166293	0	0	0	0.000706743	0.0010809	0.00060281	0.000748316	0.00116405	0.00112247	0.000810676	0.00118483	0.00135113	0.000311798	0.000873036	0.000789889	k__Bacteria; p__Spirochaetota; c__Spirochaetia; o__Spirochaetales; f__Spirochaetaceae; g__Treponema
ASV283	0	0	0.000249439	0	0	0	0.000374158	0	0	0	0	0	0.000997755	0.000789889	0.00106011	0.000893822	0.000852249	0.00149663	0.000997755	0.000956182	0.000810676	0	0.00153821	0.000831463	k__Bacteria; p__Spirochaetota; c__Spirochaetia; o__Spirochaetales; f__Spirochaetaceae; g__Treponema; s__
ASV284	0.00120562	0.00103933	0.00114326	0.0013927	0.000956182	0.00253596	0.000976968	0.000415731	0.000976968	0.000166293	0.000207866	0.000769103	0.000145506	0.000187079	0	0	6.23597e-05	0	0	0	0	0	0	0.000103933	k__Bacteria; p__Spirochaetota; c__Spirochaetia; o__Spirochaetales; f__Spirochaetaceae; g__Treponema
ASV285	0	0.000145506	0	0	0	0	0.000291012	0.000374158	0.000145506	0.000291012	0	0.000187079	0.000498878	0.00103933	0.000789889	0.000685957	0.000914609	0.000956182	0.000623597	0.000540451	0.000519664	0.00118483	0.00066517	0.00176686	k__Bacteria; p__Bacteroidota; c__Bacteroidia; o__Bacteroidales; f__Dysgonomonadaceae; g__Candidatus_Armantifilum; s__
ASV286	0	0.00118483	0.000311798	0	0	0.000914609	0	0	0	0.00182922	0.000478091	0	0	0.00199551	0.000561237	0	0	0.00157978	0	0	0	0.0017045	0.000997755	0	k__Bacteria; p__Fusobacteriota; c__Fusobacteriia; o__Fusobacteriales; f__Fusobacteriaceae
ASV287	8.31463e-05	0	0	0.000145506	0	6.23597e-05	0.000311798	0	0.000103933	0	0	0	0	0.00110169	0.00141349	0.00128877	0.00124719	0.00110169	0.0013927	0.00124719	0	0.00120562	0.000893822	0	k__Bacteria; p__Proteobacteria; c__Gammaproteobacteria; o__Burkholderiales; f__Rhodocyclaceae; g__Propionivibrio; s__
ASV288	0	0.000145506	0.000311798	0	0	0.000207866	0.000228652	0.000207866	0	0	0	0	0.000831463	0.000685957	0.00120562	0.00118483	0.000498878	0.000810676	0.000956182	0.0010809	0.000914609	0.000374158	0.00066517	0.0013927	k__Bacteria; p__Spirochaetota; c__Spirochaetia; o__Spirochaetales; f__Spirochaetaceae; g__Treponema
ASV289	0	0	0	0	0	0	0.000291012	0.000166293	0	0	0.000103933	0	0.000706743	0.00103933	0.00106011	0.00164214	0.000914609	0.00101854	0.000997755	0.0010809	0.000873036	0	0.000561237	0.00118483	k__Bacteria; p__Spirochaetota; c__Spirochaetia; o__Spirochaetales; f__Spirochaetaceae; g__Treponema; s__
ASV290	6.23597e-05	0.000145506	4.15731e-05	4.15731e-05	0	0	0	0.000207866	0	0.000103933	0.000103933	8.31463e-05	0.000582024	0.00133034	0.000956182	0.000353372	0.000789889	0.000997755	0.00066517	0.00133034	0.000540451	0.00122641	0.00120562	0.00066517	k__Bacteria; p__Firmicutes; c__Clostridia; o__Clostridia; f__Hungateiclostridiaceae
ASV291	0.00176686	0.000873036	0.000956182	0.00128877	0.000644383	0.000706743	0.000769103	0.00124719	0.00103933	0	0.000914609	0.000852249	0.000291012	0.000270225	0	0.000166293	0	0	0	0	0	0	0	0	k__Bacteria; p__Spirochaetota; c__Spirochaetia; o__Spirochaetales; f__Spirochaetaceae; g__Treponema
ASV292	0	0	0	0	0.000145506	0.000124719	0.000353372	2.07866e-05	0.000228652	0.000249439	4.15731e-05	0	0.000394945	0.000685957	0.000623597	0.000291012	0.00137191	0.00112247	0.000935395	0.000582024	0.00149663	0.000956182	0.000644383	0.00103933	k__Bacteria; p__Firmicutes; c__Clostridia; o__Clostridia_vadinBB60_group; f__Clostridia_vadinBB60_group; g__Clostridia_vadinBB60_group; s__
ASV293	0	0	0.000103933	0.000103933	0	0	0.000228652	0	0.000249439	0	6.23597e-05	0.000207866	0.000540451	0.000498878	0.000769103	0.000540451	0.000748316	0.000789889	0.00110169	0.000249439	0.00137191	0.00135113	0.000685957	0.00176686	k__Bacteria; p__Patescibacteria; c__Saccharimonadia; o__Saccharimonadales; f__Saccharimonadales; g__Saccharimonadales; s__
ASV294	0.00072753	0.00106011	0.00124719	0.000415731	0.00101854	0.00122641	0.00060281	0.000935395	0.00110169	0.0010809	0.000436518	0.000519664	0	6.23597e-05	0.000103933	0.000145506	0.000187079	0.000270225	4.15731e-05	0.000207866	0	0.000124719	0	0.000207866	k__Bacteria; p__Proteobacteria; c__Alphaproteobacteria; o__Rhodospirillales; f__; g__; s__
ASV295	0.00116405	0.000976968	0.000935395	0.00110169	0.00195394	0.00110169	0.00133034	0.000374158	0.0010809	0.000187079	0.000436518	0.000394945	0.000145506	0.000124719	6.23597e-05	0.000103933	0	0.000103933	4.15731e-05	0	0	0	2.07866e-05	0	k__Bacteria; p__Spirochaetota; c__Spirochaetia; o__Spirochaetales; f__Spirochaetaceae; g__Termite_Treponema_cluster; s__
ASV296	0	0	0.00388709	0	0	0	0	0	0	0	0	0	0	0	0.00669327	0	0	0.000436518	0	0	0	0.00060281	0	0	k__Bacteria; p__Firmicutes; c__Bacilli; o__Erysipelotrichales; f__Erysipelotrichaceae; g__Holdemanella; s__
ASV297	0	0.000956182	0.000582024	0	0	0.000831463	0	0	0	0.000187079	0.000270225	0	0	0.00263989	0.00178764	0	0.000249439	0.00191236	0	0	0	0.000956182	0.000976968	0	k__Bacteria; p__Firmicutes; c__Clostridia; o__Oscillospirales; f__Ruminococcaceae; g__Subdoligranulum; s__
ASV298	0	0	0.000187079	0.000103933	0	0	0	0	0	0	0	0	0.000914609	0.00103933	0.00126798	0.00101854	0	0.00101854	0.00130955	0.000852249	0.00110169	0.000270225	0.00116405	0.00101854	k__Bacteria; p__Spirochaetota; c__Spirochaetia; o__Spirochaetales; f__Spirochaetaceae; g__Treponema
ASV299	0.000810676	0	0	0	0	0	0	0	0	0	0	0	0.00174607	0.00112247	0.000789889	0.00145506	0.000873036	0.000831463	0.000457304	0.00106011	0.000457304	0.000249439	0.00066517	0.00072753	k__Bacteria; p__Spirochaetota; c__Spirochaetia; o__Spirochaetales; f__Spirochaetaceae; g__Treponema; s__
ASV300	0	0	0	0	0	0.000103933	0	0.000187079	0	6.23597e-05	6.23597e-05	0	0.00066517	0.00072753	0.000644383	0.000498878	0.00126798	0.0010809	0.000623597	0.00145506	0.00072753	0.000561237	0.00149663	0.000873036	k__Bacteria; p__Firmicutes; c__Clostridia
ASV301	8.31463e-05	8.31463e-05	0.000103933	0	0	0.000166293	0.000228652	0.000166293	0	8.31463e-05	0.000124719	0.000103933	0.000789889	0.000893822	0.000831463	0.000831463	0.000893822	0.000748316	0.00166293	0.000914609	0.000498878	0.000187079	0.000644383	0.00103933	k__Bacteria; p__Spirochaetota; c__Spirochaetia; o__Spirochaetales; f__Spirochaetaceae; g__Treponema; s__
ASV302	0.00103933	0.000956182	0.00141349	0.000935395	0.000789889	0.00189158	0.00101854	0.000561237	0.000976968	0.000166293	0.000519664	0.000519664	0.000311798	0	0.000145506	0.000124719	0	0.000145506	0	6.23597e-05	0	0	4.15731e-05	0	k__Bacteria; p__Spirochaetota; c__Spirochaetia; o__Spirochaetales; f__Spirochaetaceae
ASV303	0.00066517	0.000810676	0.00101854	0.0010809	0.000810676	0.00295169	0.00114326	0.000415731	0.000852249	0	0.000436518	0.000457304	0.000124719	0.000124719	6.23597e-05	0.000103933	0	0.000436518	4.15731e-05	0	0.000103933	0	6.23597e-05	0	k__Bacteria; p__Spirochaetota; c__Spirochaetia; o__Spirochaetales; f__Spirochaetaceae; g__Termite_Treponema_cluster; s__
ASV304	2.07866e-05	0	0.000436518	0	0	0.0032427	0	0	0	0.00436518	0	0	0	0	0	0	0	0.00180843	0	0	0	0.00145506	0	0	k__Bacteria; p__Bacteroidota; c__Bacteroidia; o__Bacteroidales; f__Prevotellaceae; g__Prevotella; s__Prevotella_copri
ASV305	0	0	0.000124719	0	0	8.31463e-05	0.000187079	0.000124719	0	0.000228652	0.000124719	0.000124719	0.000540451	0.000935395	0.000561237	0.000228652	0.0010809	0.000810676	0.000831463	0.000997755	0.000852249	0.00133034	0.00106011	0.000498878	k__Bacteria; p__Desulfobacterota; c__Desulfovibrionia; o__Desulfovibrionales; f__Desulfovibrionaceae; g__Desulfovibrio; s__
ASV306	0	0	0	0	0	0	0.000166293	0	0	0	0	0	0.00116405	0.000831463	0.000706743	0.000810676	0.000706743	0.00101854	0.000831463	0.000956182	0.0010809	0.000311798	0.000997755	0.00112247	k__Bacteria; p__Spirochaetota; c__Spirochaetia; o__Spirochaetales; f__Spirochaetaceae; g__Treponema; s__
ASV307	0.000956182	0.000852249	0.00133034	0.00114326	0.000789889	0.000893822	0.00114326	0.000623597	0.00120562	0	0.000582024	0.000582024	0.000187079	0	0.000166293	0	2.07866e-05	0.000207866	8.31463e-05	0	0.000249439	0	0	2.07866e-05	k__Bacteria; p__Spirochaetota; c__Spirochaetia; o__Spirochaetales; f__Spirochaetaceae
ASV308	0	0	0	8.31463e-05	0	0	0.000228652	0.000145506	0	0	0	0	0.00118483	0.00101854	0.000706743	0.000914609	0.000914609	0.000893822	0.000873036	0.00106011	0.000935395	0.000311798	0.000831463	0.000457304	k__Bacteria; p__Spirochaetota; c__Spirochaetia; o__Spirochaetales; f__Spirochaetaceae; g__Treponema
ASV309	0	0	0.000124719	0.000124719	0	0.000166293	0.000249439	0.000166293	0.000291012	0.000394945	8.31463e-05	8.31463e-05	0.000685957	0.000457304	0.000498878	0.000644383	0.000706743	0.000623597	0.000810676	0.000685957	0.00101854	0.00130955	0.000685957	0.000685957	k__Bacteria; p__Bacteroidota; c__Bacteroidia; o__Bacteroidales; f__Dysgonomonadaceae
ASV310	0	0	0	0	0	0	0	0	0	0	0	0	0.00106011	0.00147585	0.000956182	0.00155899	0.000436518	0.000415731	0.00118483	0.000914609	0.000187079	0.000893822	0.000498878	0.000976968	k__Bacteria; p__Elusimicrobiota; c__Endomicrobia; o__Endomicrobiales; f__Endomicrobiaceae; g__Endomicrobium; s__
ASV311	0	0	0	0	0	0	0	0.000166293	0	0.000270225	0	0.000207866	0.000893822	0.00060281	0.000935395	0.000893822	0.000997755	0.000706743	0.00120562	0.00066517	0.000478091	0.000685957	0.000498878	0.00124719	k__Bacteria; p__Firmicutes; c__Clostridia; o__Oscillospirales; f__Ruminococcaceae; g__; s__
ASV312	0	0	0.000228652	0	0	0	0	0	0.000270225	0	0	0	0.000935395	0.000748316	0.000685957	0.000769103	0.00118483	0.000644383	0.00101854	0.000706743	0.00118483	0.000519664	0.000789889	0.000789889	k__Bacteria; p__Spirochaetota; c__Spirochaetia; o__Spirochaetales; f__Spirochaetaceae; g__Treponema; s__
ASV313	0.00101854	0.000789889	0.00112247	0.00130955	0.000810676	0.000893822	0.000935395	0.000561237	0.000997755	0.000374158	0.00072753	0.00066517	0	0	0	0	0	0	0	0.000187079	0	0	0.000270225	0	k__Bacteria; p__Spirochaetota; c__Spirochaetia; o__Spirochaetales; f__Spirochaetaceae; g__Treponema; s__
ASV314	0	8.31463e-05	8.31463e-05	0	0.000145506	0	0.000124719	0	6.23597e-05	0	0	0	0.00110169	0.000976968	0.000706743	0.000769103	0.00118483	0.000852249	0.000893822	0.000914609	0.000789889	0.000187079	0.000706743	0.000810676	k__Bacteria; p__Spirochaetota; c__Spirochaetia; o__Spirochaetales; f__Spirochaetaceae; g__Treponema; s__
ASV315	0.000103933	0	0	8.31463e-05	0	0	0	0	0.000415731	0	0.000103933	0	0.0013927	0.000436518	0	0.000893822	0.000685957	0.00160057	0	0.000394945	0.00245281	0.000332585	0.00066517	0.000997755	k__Bacteria; p__Spirochaetota; c__Spirochaetia; o__Spirochaetales; f__Spirochaetaceae; g__Treponema; s__
ASV316	0	0	0	0	0	0	0	0	0	0	0	0	0.00164214	0.000810676	0.000976968	0.000873036	0.000852249	0.000519664	0.000623597	0.000706743	0.000540451	0.00126798	0	0.00141349	k__Bacteria; p__Bacteroidota; c__Bacteroidia; o__Bacteroidales; f__Marinifilaceae; g__Odoribacter; s__
ASV317	0	0	0	0	0	0	0	0	0.000249439	0.000394945	0	0	0	0.000311798	0	0	0	0.000540451	0	0	0.00153821	0.00334664	0.00305562	0.000457304	k__Bacteria; p__Proteobacteria; c__Gammaproteobacteria; o__Enterobacterales; f__Enterobacteriaceae
ASV318	0	2.07866e-05	0.000291012	0	0	0.000935395	0	0	0	0.00137191	0.000644383	0	0	0.000103933	0.000582024	0	0	0.00274383	0	0	0	0.0021618	0.00135113	0	k__Bacteria; p__Proteobacteria; c__Alphaproteobacteria; o__Rhizobiales; f__Rhizobiaceae; g__Pseudochrobactrum
ASV319	0	6.23597e-05	6.23597e-05	8.31463e-05	0.000145506	0	0	0	0	0.000166293	0.000103933	0.000103933	0.00060281	0.000644383	0.00072753	0.000831463	0.000935395	0.000769103	0.000831463	0.000478091	0.00118483	0.00120562	0.000498878	0.000540451	k__Bacteria; p__Firmicutes; c__Desulfitobacteriia; o__Desulfitobacteriales
ASV320	0	8.31463e-05	8.31463e-05	0	0.000207866	0.000187079	0	0.000249439	0	8.31463e-05	0	0	0.000228652	0.000706743	0.000623597	0.000478091	0.00116405	0.00120562	0.000685957	0.000810676	0.000810676	0.000956182	0.000685957	0.000769103	k__Bacteria; p__Firmicutes; c__Clostridia; o__Oscillospirales; f__Eubacterium_coprostanoligenes_group; g__Eubacterium_coprostanoligenes_group; s__
ASV321	0	0	0	0	0	0	0	0	0	0	0	0	0.000623597	0.00060281	0	0.000498878	0.00130955	0.000561237	0.000810676	0.000582024	0.00199551	0.00180843	0.000415731	0.000540451	k__Bacteria; p__Proteobacteria; c__Gammaproteobacteria; o__Burkholderiales; f__Rhodocyclaceae
ASV322	0	0	0.000457304	0	0	0	0	0	0	0	0	0	0.00130955	0	0	0	0.000914609	0.00168371	0.00145506	0.00060281	0.00176686	0.00112247	0	0.00072753	k__Bacteria; p__Bacteroidota; c__Bacteroidia; o__Bacteroidales; f__Tannerellaceae; g__Candidatus_Vestibaculum; s__
ASV323	0	0	0.000145506	6.23597e-05	0	0	4.15731e-05	0	4.15731e-05	0.000249439	0	0	0.000706743	0.000769103	0.00114326	0.000873036	0.00072753	0.000706743	0.000498878	0.000311798	0.000706743	0.00203708	0.000249439	0.00060281	k__Bacteria; p__Firmicutes; c__Clostridia; o__Lachnospirales; f__Lachnospiraceae
ASV324	0.000145506	0.000103933	0.000166293	0.000187079	0.000124719	0	0.000415731	0.000249439	0.000187079	0.000270225	0.000103933	0.000291012	0.000685957	0.000207866	0.000478091	0.000561237	0.000436518	0.000436518	0.000706743	0.000582024	0.000997755	0.00103933	0.000519664	0.000935395	k__Bacteria; p__Bacteroidota; c__Bacteroidia; o__Bacteroidales; f__Paludibacteraceae; g__; s__
ASV325	0	0	0.000103933	0	0	0	0.000145506	0.000145506	0.000270225	0.000207866	0	0	0.00072753	0.00066517	0.00066517	0.000810676	0.000540451	0.00060281	0.000810676	0.000685957	0.00112247	0.00116405	0.00072753	0.000582024	k__Bacteria; p__Firmicutes; c__Clostridia; o__Oscillospirales; f__Eubacterium_coprostanoligenes_group; g__Eubacterium_coprostanoligenes_group; s__
ASV326	0	0	0	0	0	0.000228652	0.000103933	0.000103933	0.000394945	0.000145506	0	0.000103933	0.000582024	0.000124719	0.000415731	0.00066517	0.000332585	0.000956182	0.000789889	0.000353372	0.00253596	0.00112247	0.000353372	0.000644383	k__Bacteria; p__Bacteroidota; c__Bacteroidia; o__Bacteroidales; f__M2PB4-65_termite_group; g__M2PB4-65_termite_group; s__
ASV327	0	0	0	0.000415731	0	0	0.000540451	0	0	0	0	0	0.000540451	0.000685957	0.000685957	0.000893822	0.000436518	0.000540451	0.000914609	0.000582024	0.000623597	0.000976968	0.000478091	0.00143427	k__Bacteria; p__Bacteroidota; c__Bacteroidia; o__Bacteroidales; f__Dysgonomonadaceae; g__Candidatus_Symbiothrix; s__Candidatus_Symbiothrix
ASV328	0	0	0	0	0	0.00338821	0	0	0	0.00347136	0	0	0	0	0.000187079	0	0	0.00164214	0	0	0	0.00130955	0	0	k__Bacteria; p__Bacteroidota; c__Bacteroidia; o__Bacteroidales; f__Prevotellaceae; g__Prevotella; s__Prevotella_copri
ASV329	0	0.000145506	0.000124719	0	0	0.000124719	0.000228652	4.15731e-05	0.000166293	0	0	0	0.00114326	0.00072753	0.000644383	0.000582024	0.00060281	0.000914609	0.00101854	0.000685957	0.000914609	0.000207866	0.00066517	0.000582024	k__Bacteria; p__Spirochaetota; c__Spirochaetia; o__Spirochaetales; f__Spirochaetaceae
ASV330	8.31463e-05	0	0.000124719	6.23597e-05	0	0	0.000228652	0	0	0.000249439	0	6.23597e-05	0.000561237	0.000394945	0.000498878	0.000291012	0.000374158	0.000852249	0.00130955	0.000394945	0.000644383	0.0017045	0.00066517	0.000997755	k__Bacteria; p__Firmicutes; c__Clostridia; o__Clostridia_vadinBB60_group; f__Clostridia_vadinBB60_group; g__Clostridia_vadinBB60_group; s__
ASV331	0	0.000166293	0	0	0	0	0.000166293	0.000145506	6.23597e-05	0	4.15731e-05	0	0.000519664	0.00160057	0.000436518	0.00072753	0.00101854	0.000561237	0.000831463	0.000457304	0.00060281	0.000748316	0.000478091	0.000893822	k__Bacteria; p__Desulfobacterota; c__Desulfovibrionia; o__Desulfovibrionales; f__Desulfovibrionaceae; g__Desulfovibrio
ASV332	0	0	0	0	0.000478091	0	0.000353372	0	0	0	0	0	0.000997755	0.00114326	0.00124719	0.00143427	0	0	0.000873036	0.000789889	0.00120562	0	0	0.00135113	k__Bacteria; p__Spirochaetota; c__Spirochaetia; o__Spirochaetales; f__Spirochaetaceae; g__Treponema; s__
ASV333	0	4.15731e-05	0	0	0	2.07866e-05	0.000166293	6.23597e-05	0	0	0	0.000103933	0.000935395	0.000519664	0.000956182	0.00066517	0.000478091	0.000623597	0.00103933	0.00103933	0.00060281	0.000976968	0.000623597	0.000436518	k__Bacteria; p__Firmicutes; c__Clostridia; o__Oscillospirales; f__Ruminococcaceae
ASV334	0.000228652	0	0	0	0	0	0.000249439	0	0	0.000498878	0	0	0.000893822	0.000478091	0.000478091	0.00072753	0.000394945	0.000540451	0.000789889	0.000436518	0.000976968	0.000873036	0.000956182	0.000748316	k__Bacteria; p__Firmicutes; c__Clostridia; o__Christensenellales; f__Christensenellaceae; g__Christensenellaceae_R-7_group; s__
ASV335	0.000103933	0.000166293	0.000270225	0.000145506	0	0	0	0	0.000103933	0	0	0	0.000519664	0.00066517	0.000935395	0.00114326	0.000436518	0.000436518	0.000540451	0.000748316	0.000561237	0.00122641	0.000519664	0.000852249	k__Bacteria; p__Bacteroidota; c__Bacteroidia; o__Bacteroidales; f__Williamwhitmaniaceae; g__BCf9-17_termite_group; s__
ASV336	0.000124719	0	0.000415731	4.15731e-05	0	0	0.000166293	0	0.000207866	0	0	0	0.000852249	0.000852249	0.000831463	0.000706743	0.000644383	0.000582024	0.000540451	0.000893822	0.000852249	0.000311798	0.000498878	0.00072753	k__Bacteria; p__Spirochaetota; c__Spirochaetia; o__Spirochaetales; f__Spirochaetaceae; g__Treponema; s__
ASV337	0.000582024	0.000873036	0.00114326	0.000956182	0.000997755	0.000914609	0.00128877	0.000374158	0.000935395	0	0.000394945	0.000374158	0.000207866	0	0	0	0	0.000166293	0	0	0	0	0.000124719	0.000187079	k__Bacteria; p__Spirochaetota; c__Spirochaetia; o__Spirochaetales; f__Spirochaetaceae; g__Treponema; s__
ASV338	0	0.000291012	0	0	0.000353372	0.000582024	0.000519664	0	0	0	0.000228652	0	0.000769103	0	0	0.000478091	0.00101854	0	0.000769103	0.000852249	0.00116405	0	0.00110169	0.000893822	k__Bacteria; p__Bacteroidota; c__Bacteroidia; o__Bacteroidales; f__Dysgonomonadaceae; g__Candidatus_Symbiothrix; s__
ASV339	0.000457304	0.00066517	0.000644383	0.000540451	0.000789889	0.000852249	0.000956182	0.000415731	0.000810676	0.000873036	0.000291012	0.00066517	0	0.000249439	0.000103933	0	0.000124719	0	0.000145506	0	0.000187079	0.000187079	0	0.000270225	k__Bacteria; p__Firmicutes; c__Clostridia; o__Christensenellales; f__Christensenellaceae; g__Christensenellaceae_R-7_group; s__
ASV340	0	0	0	0	0	0.000685957	0.00110169	0	0	0.000706743	0	0	0.0010809	0	0	0.000935395	0	0	0	0.00162135	0	0.00133034	0	0.00151742	k__Bacteria; p__Bacteroidota; c__Bacteroidia; o__Bacteroidales; f__Dysgonomonadaceae; g__Candidatus_Symbiothrix; s__
ASV341	0	0.00141349	0.00103933	0.00072753	0	0.00135113	0.00122641	0.000769103	0.00072753	0	0.000810676	0.00116405	0	0	0	0	0	0	0	0	0	0	0	0	k__Bacteria; p__Spirochaetota; c__Spirochaetia; o__Spirochaetales; f__Spirochaetaceae; g__Termite_Treponema_cluster; s__
ASV342	0	0	0	0	0.00584102	0	0	0	0	0	0	0	0	0	0	0	0.00399102	0	0	0	0	0	0	0	k__Bacteria; p__Bacteroidota; c__Bacteroidia; o__Bacteroidales; f__Prevotellaceae; g__Prevotella; s__Prevotella_copri
ASV343	0	0	0.00137191	0	0	0.00114326	0	0	0	0	0	0	0	0	0.00384551	0	0	0.00332585	0	0	0	0	0	0	k__Bacteria; p__Proteobacteria; c__Gammaproteobacteria; o__Pseudomonadales; f__Moraxellaceae; g__Acinetobacter
ASV344	0.000103933	0	0.000249439	0	0.000166293	0	0	0	0.000228652	0	0.000228652	0.000270225	0.000789889	0.000457304	0.000561237	0.000103933	0.000748316	0.000374158	0.000249439	0.000873036	0.000685957	0.000394945	0.000831463	0.00176686	k__Bacteria; p__Bacteroidota; c__Bacteroidia; o__Bacteroidales; f__Dysgonomonadaceae; g__Dysgonomonas; s__
ASV345	0	0.000103933	0	0.000103933	0	0	0.000103933	0	0.000207866	0.000187079	4.15731e-05	0	0.000789889	0.000831463	0.00066517	0.000540451	0.000353372	0.000582024	0.0010809	0.000789889	0.000914609	0.000311798	0.000685957	0.000623597	k__Bacteria; p__Spirochaetota; c__Spirochaetia; o__Spirochaetales; f__Spirochaetaceae; g__Treponema
ASV346	0	0	0	0	0	0	0.000124719	0	0.000311798	0.000187079	0.000103933	0	0	0.000270225	0.000228652	0.000270225	0.000457304	0.000394945	0.000685957	0.000166293	0.00143427	0.00209944	0.000852249	0.0010809	k__Bacteria; p__Firmicutes; c__Bacilli; o__Lactobacillales; f__Streptococcaceae; g__Lactococcus; s__bacterium_TOPO-YPDclone5A
ASV347	0	0.000374158	0	0	0	0	0	0	0	0	0	0	0.00110169	0.000956182	0.000852249	0.00110169	0	0.00106011	0	0.000956182	0.000873036	0.000519664	0.000561237	0.000623597	k__Bacteria; p__Spirochaetota; c__Spirochaetia; o__Spirochaetales; f__Spirochaetaceae; g__Treponema
ASV348	0	6.23597e-05	0.000103933	4.15731e-05	0	0	0.000103933	0	8.31463e-05	4.15731e-05	0	0	0.000623597	0.000519664	0.000478091	0.000561237	0.000436518	0.00066517	0.00114326	0.000478091	0.00126798	0.00103933	0.00066517	0.000478091	k__Bacteria; p__Firmicutes; c__Clostridia; o__Oscillospirales; f__Ruminococcaceae; g__; s__
ASV349	0.00066517	0.000873036	0.0010809	0.000914609	0.000769103	0.000623597	0.000873036	0	0.000852249	0.00072753	0	0.000956182	0	0	0.000457304	0	0.000249439	0	0	0	0	0	0	0	k__Bacteria; p__Firmicutes; c__Clostridia; o__Peptostreptococcales-Tissierellales; f__Anaerovoracaceae
ASV350	0	0	0.00478091	0	0	0.000582024	0	0	0	0.00122641	0.000124719	0	0	0	0.00168371	0	0	0.000228652	0	0	0	0.000228652	0	0	k__Bacteria; p__Bacteroidota; c__Bacteroidia; o__Bacteroidales; f__Bacteroidaceae; g__Bacteroides; s__Bacteroides_stercoris
ASV351	0	0	0	8.31463e-05	0	0	0.000166293	0.000124719	0	6.23597e-05	0	0	0.000789889	0.00060281	0.00106011	0.00060281	0.000394945	0.000769103	0.000332585	0.000685957	0.00120562	0.000685957	0.000436518	0.000623597	k__Bacteria; p__Firmicutes; c__Clostridia; o__Lachnospirales; f__Lachnospiraceae; g__Tyzzerella; s__
ASV352	0	0	0.000103933	0	0	0.000187079	4.15731e-05	0.000124719	0.000103933	0	0	0	0.000457304	0	0.00072753	0	0.00101854	0.00149663	0.000374158	0.000852249	0.00066517	0.000706743	0.00112247	0.000644383	k__Bacteria; p__Desulfobacterota; c__Desulfovibrionia; o__Desulfovibrionales; f__Desulfovibrionaceae; g__; s__
ASV353	0	0.00112247	0.00066517	0	0	0.000561237	0	0	0	4.15731e-05	0.000291012	0	0	0.00226574	0.00116405	0	0	0.00116405	0	0	0	0.000124719	0.00120562	0	k__Bacteria; p__Firmicutes; c__Clostridia; o__Oscillospirales; f__Oscillospiraceae; g__UCG-002; s__
ASV354	0.000270225	0.000249439	0.000249439	0.000311798	0.000207866	0.000145506	0.000769103	0.000436518	0.000145506	0.000831463	0.00301405	0.00106011	0	0	0	4.15731e-05	6.23597e-05	0	0	0	0	0	0.000311798	0.000228652	k__Bacteria; p__Firmicutes; c__Bacilli; o__Mycoplasmatales; f__Mycoplasmataceae; g__Mycoplasma; s__
ASV355	0	0.000166293	0	0	0	0	0.000311798	0	0.000353372	0	0	0	0.000769103	0.00072753	0.000582024	0.000561237	0.000831463	0	0.000748316	0.000561237	0.00112247	0.000311798	0.000706743	0.000644383	k__Bacteria; p__Spirochaetota; c__Spirochaetia; o__Spirochaetales; f__Spirochaetaceae; g__Treponema; s__
ASV356	0	0	0	0	0	0	0	0	0.0058826	0.00122641	0	0.00147585	0	0	0	0	0	0	0	0	0	0	0	0	k__Bacteria; p__Firmicutes; c__Bacilli; o__Lactobacillales; f__Streptococcaceae; g__Lactovum; s__
ASV357	0	0	0.000311798	0	0	8.31463e-05	0.000228652	0	0	0	0	0	0.00147585	0.000374158	0.00128877	0.00122641	0.000374158	0.000852249	0.00066517	0.000249439	0.000353372	0	0.000478091	0.000623597	k__Bacteria; p__Firmicutes; c__Clostridia
ASV358	0.00103933	0.000706743	0.00103933	0.000498878	0.000789889	0.000997755	0.00126798	0.000332585	0.000561237	0.000207866	0.000249439	0.000228652	0.000311798	0	0	0	0	0.000228652	0	0	0	0	0	0.000145506	k__Bacteria; p__Spirochaetota; c__Spirochaetia; o__Spirochaetales; f__Spirochaetaceae; g__Treponema; s__
ASV359	0	0	0	0	0.000166293	0	0.000228652	0	0	0	0	0.000124719	0.000249439	0	0	0.000374158	0.00112247	0.00060281	0.00122641	0.000207866	0.000332585	0.00128877	0.000187079	0.00205787	k__Bacteria; p__Patescibacteria; c__Saccharimonadia; o__Saccharimonadales; f__Saccharimonadaceae; g__Candidatus_Saccharimonas; s__
ASV360	0	0	0	0	0	0	0	0	0	0	0	0	0.0013927	0	0.000935395	0.000415731	0.000540451	0	0	0.00149663	0.0013927	0.000415731	0.000873036	0.000852249	k__Bacteria; p__Spirochaetota; c__Spirochaetia; o__Spirochaetales; f__Spirochaetaceae; g__Treponema; s__
ASV361	0	0	8.31463e-05	0.000103933	0	0	4.15731e-05	0.000145506	0	6.23597e-05	6.23597e-05	6.23597e-05	0.000519664	0.000582024	0.000478091	0.000332585	0.00112247	0.00066517	0.000415731	0.000831463	0.000436518	0.000769103	0.000748316	0.00066517	k__Bacteria; p__Synergistota; c__Synergistia; o__Synergistales; f__Synergistaceae; g__Candidatus_Tammella; s__
ASV362	0	0	0	0	0	0	0	0	0	0	0	0	0.000893822	0.00066517	0.000873036	0.00135113	0.000582024	0.000498878	0.000623597	0.00072753	0.00060281	0.000207866	0.000498878	0.000769103	k__Bacteria; p__Spirochaetota; c__Spirochaetia; o__Spirochaetales; f__Spirochaetaceae
ASV363	0	6.23597e-05	0	0	0	0	0.000415731	0.000103933	0	0	0	0	0.00066517	0.000769103	0.000436518	0.00066517	0.000644383	0.00066517	0.0010809	0.000457304	0.000748316	0.000228652	0.000519664	0.000644383	k__Bacteria; p__Spirochaetota; c__Spirochaetia; o__Spirochaetales; f__Spirochaetaceae; g__Treponema; s__
ASV364	0	0.000187079	0.000374158	0	0.000103933	0.000415731	0	0	0	0.00187079	0	0	0	0.000519664	0.000561237	0	0	0.00103933	0	0	0	0.00272304	0.000270225	0	k__Bacteria; p__Actinobacteriota; c__Actinobacteria; o__Bifidobacteriales; f__Bifidobacteriaceae; g__Bifidobacterium
ASV365	0.000394945	0.000519664	0.000976968	0.00157978	0.00066517	0.000332585	0.000789889	0.000166293	0.000644383	0.00072753	0.000644383	0.000394945	0	0.000124719	0	0	0	0	0	0	0	0	0.000187079	0.000103933	k__Bacteria; p__Patescibacteria; c__Gracilibacteria; o__Absconditabacteriales_(SR1); f__Absconditabacteriales_(SR1); g__Absconditabacteriales_(SR1); s__SR1_bacterium
ASV366	0.00168371	0	0	0	0.00174607	0.0024736	0.00133034	0.00160057	0	0	0	0	0	0	0	0	0	0	0	0	0	0	0	0	k__Bacteria; p__Spirochaetota; c__Spirochaetia; o__Spirochaetales; f__Spirochaetaceae; g__Treponema; s__Coptotermes_gestroi
ASV367	8.31463e-05	2.07866e-05	0.000228652	0	0	0	0.000207866	0	0	0	4.15731e-05	0	0.00157978	0.000519664	0.000976968	0.000394945	0.000187079	0.000498878	0.000935395	0.000852249	0.000353372	0.000374158	0.000291012	0.000498878	k__Bacteria; p__Firmicutes; c__Clostridia; o__Clostridia_vadinBB60_group; f__Clostridia_vadinBB60_group; g__Clostridia_vadinBB60_group; s__
ASV368	0.00116405	0.000769103	0.000789889	0.00072753	0.000810676	0.000769103	0.000831463	0.000685957	0.00060281	0.000124719	0.000374158	0.000374158	0.000311798	0	0	0	0	0	0	0	0	0	0	0	k__Bacteria; p__Spirochaetota; c__Spirochaetia; o__Spirochaetales; f__Spirochaetaceae
ASV369	0	0	0	0	0	0	0.000748316	0	0	0.000436518	0	0	0	0	0.000582024	0	0.000748316	0.000540451	0.000831463	0.000582024	0.00060281	0.000976968	0.000582024	0.00118483	k__Bacteria; p__Bacteroidota; c__Bacteroidia; o__Bacteroidales; f__Dysgonomonadaceae; g__Candidatus_Symbiothrix
ASV370	0.00128877	0.00135113	0.0010809	0.00110169	0	0.00133034	0.00118483	0	0	0	0.000685957	0	0	0	0	0	0	0	0	0	0	0	0	0	k__Bacteria; p__Spirochaetota; c__Spirochaetia; o__Spirochaetales; f__Spirochaetaceae; g__Termite_Treponema_cluster; s__
ASV371	0.000145506	0.000270225	0.000561237	0.000519664	0.000976968	0.000498878	0.000789889	0.000270225	0.000935395	0.00066517	0.000561237	0.000415731	0.000207866	0	8.31463e-05	0.000124719	0.000145506	2.07866e-05	0.000103933	0.000103933	0.000207866	6.23597e-05	0.000187079	0.000207866	k__Bacteria; p__Firmicutes; c__Clostridia; o__Peptostreptococcales-Tissierellales; f__Anaerovoracaceae; g__; s__
ASV372	0	0	0.000145506	0	0.000145506	0	0.000415731	0	0	0	0.000103933	0	0.000831463	0.000374158	0.000332585	0.000353372	0.000997755	0.000561237	0.00072753	0.000498878	0.000685957	0.000478091	0.000478091	0.00066517	k__Bacteria; p__Bacteroidota; c__Bacteroidia; o__Bacteroidales; f__Dysgonomonadaceae; g__Candidatus_Symbiothrix; s__
ASV373	0	0	0	0	0	0	0	0	0	0	0	0	0	0.00137191	0	0	0.00060281	0	0	0.000873036	0.000478091	0.00110169	0.000893822	0.00245281	k__Bacteria; p__Bacteroidota; c__Bacteroidia; o__Bacteroidales; f__Williamwhitmaniaceae; g__Rs-D38_termite_group; s__
ASV374	0	0	6.23597e-05	0	0.000124719	0.000124719	0.000394945	0	0.000228652	0.000353372	4.15731e-05	8.31463e-05	0.000394945	0.000478091	0.000415731	0.000228652	0.000644383	0.000332585	0.000582024	0.000270225	0.000582024	0.00110169	0.000810676	0.000457304	k__Bacteria; p__Bacteroidota; c__Bacteroidia; o__Bacteroidales; f__Bacteroidaceae; g__Bacteroides
ASV375	0	0	0.000270225	0	0.000187079	0	0.000270225	0	0.000311798	0	0	0	0.000976968	0	0.000685957	0.000893822	0.000893822	0.000914609	0.000810676	0	0.00135113	0	0	0.000478091	k__Bacteria; p__Spirochaetota; c__Spirochaetia; o__Spirochaetales; f__Spirochaetaceae; g__Treponema
ASV376	0	0	0	0	0	0	0.000332585	0	0	0.000207866	0	8.31463e-05	0.000561237	0.000270225	0.000561237	0.000415731	0.000207866	0.000623597	0.0013927	0.000291012	0.000831463	0.00116405	0.000353372	0.000457304	k__Bacteria; p__Firmicutes; c__Clostridia; o__Oscillospirales; f__Eubacterium_coprostanoligenes_group; g__Eubacterium_coprostanoligenes_group; s__
ASV377	0	0	0	0	0.000103933	0	0.000166293	0	0.000207866	0.000166293	0	0	0.000457304	0.000374158	0.000478091	0.000353372	0.000623597	0.000457304	0.000623597	0.000332585	0.00126798	0.00103933	0.000311798	0.00072753	k__Bacteria; p__Firmicutes; c__Clostridia; o__Peptostreptococcales-Tissierellales; f__Anaerovoracaceae; g__; s__
ASV378	0.000976968	0	0.00114326	0.00120562	0	0.00106011	0.00106011	0.000748316	0.000810676	0	0.000852249	0	0	0	0	0	0	0	0	0	0	0	0	0	k__Bacteria; p__Spirochaetota; c__Spirochaetia; o__Spirochaetales; f__Spirochaetaceae; g__Treponema; s__
ASV379	0	0.000561237	0	0	0	0	0.0010809	0	0	0	0	0	0	0.00120562	0.00066517	0.00060281	0.000935395	0	0.00120562	0	0	0	0.00060281	0.000623597	k__Bacteria; p__Spirochaetota; c__Spirochaetia; o__Spirochaetales; f__Spirochaetaceae; g__Treponema; s__
ASV380	0.000706743	0.000291012	0.000582024	0.000415731	0.000436518	0.000976968	0.000935395	0.000311798	0.000436518	0.000623597	0.000436518	0.000374158	0.000145506	0	0.000332585	0.000207866	0	0.000228652	0	8.31463e-05	0.000187079	0	0	0.000249439	k__Bacteria; p__Actinobacteriota; c__Coriobacteriia; o__Coriobacteriales; f__Coriobacteriales_Incertae_Sedis; g__; s__
ASV381	0.000914609	0.000519664	0.00072753	0.000935395	0.000519664	0.00114326	0.00066517	0.000644383	0.000561237	0	0.000706743	0.000415731	0.000291012	0	0	0	0	0	0	0	0	0	0	0	k__Bacteria; p__Spirochaetota; c__Spirochaetia; o__Spirochaetales; f__Spirochaetaceae; g__Termite_Treponema_cluster; s__
ASV382	0	0	0	0	0	0	0	0	0	0	0	0	0.000311798	0.000831463	0.000706743	0.000582024	0.000498878	0.000914609	0.000893822	0.000706743	0.000374158	0	0.000997755	0.000852249	k__Bacteria; p__Spirochaetota; c__Spirochaetia; o__Spirochaetales; f__Spirochaetaceae
ASV383	0	0	0	0	0	0	0.000228652	0	0	0	0	0	0.000789889	0.000561237	0.000706743	0.000582024	0.000561237	0.000478091	0.000582024	0.000852249	0.000498878	0.000893822	0.000374158	0.000582024	k__Bacteria; p__Proteobacteria; c__Alphaproteobacteria; o__Rickettsiales; f__; g__; s__
ASV384	0	0.000145506	0	0	6.23597e-05	0.000207866	0	0	0	4.15731e-05	0	0	0.000311798	0.000831463	0.000644383	0.00060281	0.000831463	0.00135113	0.000394945	0.000685957	0.000478091	0	0.000498878	0.000831463	k__Bacteria; p__Spirochaetota; c__Spirochaetia; o__Spirochaetales; f__Spirochaetaceae; g__Treponema; s__
ASV385	0	0	8.31463e-05	0	0	0.000145506	0.000187079	8.31463e-05	8.31463e-05	0.000103933	0	0	0.000748316	0.000623597	0.000540451	0.000353372	0.000353372	0.000332585	0.000644383	0.00060281	0.00060281	0.0010809	0.000644383	0.000353372	k__Bacteria; p__Firmicutes; c__Clostridia; o__Christensenellales; f__Christensenellaceae; g__Christensenellaceae_R-7_group; s__
ASV386	0	0	8.31463e-05	0	0	0	0	0	0.000124719	0.000187079	0	0	0.000685957	0.000291012	0.000374158	0.000415731	0.000561237	0.000374158	0.000374158	0.000436518	0.00157978	0.00128877	0.000394945	0.000436518	k__Bacteria; p__Proteobacteria; c__Gammaproteobacteria; o__Burkholderiales; f__Rhodocyclaceae; g__Propionivibrio; s__
ASV387	0	0	0	0	0	0	0	0	0.000228652	0	0	0	0.000561237	0.000519664	0.000436518	0.00072753	0.000685957	0.000561237	0.00072753	0.00066517	0.000914609	0	0.00072753	0.000706743	k__Bacteria; p__Spirochaetota; c__Spirochaetia; o__Spirochaetales; f__Spirochaetaceae; g__Treponema; s__
ASV388	0.000374158	0	0	0.000353372	0	0	0	0	0.000353372	0	0.000207866	0	0.000789889	0	0.000706743	0.000436518	0.000478091	0.000623597	0.000831463	0	0.00101854	0.000831463	0.000478091	0	k__Bacteria; p__Bacteroidota; c__Bacteroidia; o__Bacteroidales; f__Dysgonomonadaceae; g__Candidatus_Symbiothrix; s__
ASV389	0.000103933	0	0	0	0	0	0	0	0.000374158	0	6.23597e-05	0.000145506	0.00072753	0.000748316	0	0.000644383	0.00103933	0.000956182	0.000582024	0.000291012	0.000748316	0	0.000644383	0.000478091	k__Bacteria; p__Firmicutes; c__Clostridia; o__Lachnospirales; f__Lachnospiraceae
ASV390	0.000769103	0.000748316	0.000706743	0.00133034	0.000623597	0.000997755	0.00060281	0.000519664	0.000540451	0	0.000415731	0.000519664	0	0	0	0	0	0	0	0	0	0	0	0	k__Bacteria; p__Spirochaetota; c__Spirochaetia; o__Spirochaetales; f__Spirochaetaceae; g__Treponema
ASV391	0	0	0	0	0	0	0.000228652	0	0.000207866	0	0	0	0.00103933	0.00060281	0.000374158	0.000561237	0.000415731	0.000769103	0.000394945	0.000394945	0.000997755	0.000166293	0.000789889	0.000519664	k__Bacteria; p__Spirochaetota; c__Spirochaetia; o__Spirochaetales; f__Spirochaetaceae; g__Treponema
ASV392	0.00060281	0.000748316	0.000914609	0.000478091	0.000623597	0.00072753	0.000706743	0.000436518	0.000436518	0.000103933	0	0.000810676	0.000207866	6.23597e-05	0	0	0.000228652	0.000207866	0.000124719	0	0	0	0.000124719	0.000270225	k__Bacteria; p__Proteobacteria; c__Alphaproteobacteria; o__Rhodospirillales; f__; g__; s__
ASV393	0.000748316	0.000582024	0.000498878	0.00112247	0.000415731	0.000311798	0.000976968	0.000207866	0.00101854	0	0.000519664	0.000561237	0.000228652	8.31463e-05	0	0	0	0	0	6.23597e-05	2.07866e-05	0	0.000103933	0	k__Bacteria; p__Spirochaetota; c__Spirochaetia; o__Spirochaetales; f__Spirochaetaceae
ASV394	0	0.000145506	0	0	0	8.31463e-05	0.000124719	0	0	0	6.23597e-05	0	0.000519664	0.000685957	0.000353372	0.000644383	0.00116405	0.000748316	0.000582024	0.000582024	0.000436518	4.15731e-05	0.000478091	0.000623597	k__Bacteria; p__Spirochaetota; c__Spirochaetia; o__Spirochaetales; f__Spirochaetaceae; g__Treponema; s__
ASV395	0	0.000374158	0	0	0.000956182	0.000145506	0	0	0	0.000103933	0	0	0	0.000914609	6.23597e-05	0	0.00349214	0.000519664	0	0	0	0.000124719	0.000353372	0.000145506	k__Bacteria; p__Firmicutes; c__Clostridia; o__Lachnospirales; f__Lachnospiraceae; g__Agathobacter
ASV396	0	0.000103933	0	0	0.000145506	0	0	0.000415731	0	0	0	0	0.000436518	0.000644383	0.000540451	0.000644383	0.000873036	0.000415731	0.000582024	0.000436518	0.000935395	0	0.000582024	0.000498878	k__Bacteria; p__Spirochaetota; c__Spirochaetia; o__Spirochaetales; f__Spirochaetaceae; g__Treponema
ASV397	0	0	8.31463e-05	4.15731e-05	0.000103933	0	0	0.000166293	0	0	0.000187079	0	0.000207866	0.000852249	0.000561237	0.00072753	0.000810676	0.00174607	0.000249439	0.000519664	0.000207866	0	0.000582024	0.000478091	k__Bacteria; p__Spirochaetota; c__Spirochaetia; o__Spirochaetales; f__Spirochaetaceae; g__Treponema; s__
ASV398	0	0	0	0	0	0	0	0	0.000311798	0.000270225	0	0.000270225	0.000207866	0.000187079	0	0.000166293	0.000249439	0.000353372	0.000498878	0.000166293	0.00124719	0.00195394	0.000394945	0.000831463	k__Bacteria; p__Firmicutes; c__Bacilli; o__Lactobacillales; f__Streptococcaceae; g__Lactococcus
ASV399	0.000353372	0.000166293	0.000374158	0.000561237	0.000706743	0.000457304	0.000789889	0.000478091	0.000353372	0.000769103	0.000394945	0.000623597	0.000332585	0	0	0.000291012	0.000124719	0	0	0	0.000228652	0	0	0.000353372	k__Bacteria; p__Actinobacteriota; c__Coriobacteriia; o__Coriobacteriales; f__Coriobacteriales_Incertae_Sedis; g__; s__
ASV400	0	0	0	0	0	4.15731e-05	6.23597e-05	0	0	0	0	0	0.000436518	0.000623597	0.000748316	0.000311798	0.000561237	0.000394945	0.000519664	0.00112247	0.000644383	0.000540451	0.000498878	0.000644383	k__Bacteria; p__Elusimicrobiota; c__Endomicrobia; o__Endomicrobiales; f__Endomicrobiaceae; g__Endomicrobium; s__
ASV401	0	0	0	0	0	0	0.000166293	0	0	0	0	0	0.000644383	0.000519664	0.000478091	0.000873036	0.00072753	0.000644383	0.00066517	0.00066517	0.000561237	0	0.000582024	0.000644383	k__Bacteria; p__Spirochaetota; c__Spirochaetia; o__Spirochaetales; f__Spirochaetaceae; g__Treponema; s__
ASV402	0	0.000124719	0	0	0	0.000103933	0	0	0.000291012	0	8.31463e-05	0	0.000291012	0.000374158	0.000353372	0.000353372	0.00060281	0.000540451	0.000561237	0.000291012	0.00106011	0.000893822	0.000519664	0.000685957	k__Bacteria; p__Firmicutes; c__Clostridia; o__Peptostreptococcales-Tissierellales; f__Anaerovoracaceae; g__; s__
ASV403	0	0	0	0	0	0	0	0.000166293	0	0	0.000207866	0	0.000353372	0.000519664	0.000353372	0.000540451	0.000789889	0.000810676	0.000436518	0.00066517	0.000270225	0.000353372	0.000644383	0.000831463	k__Bacteria; p__Spirochaetota; c__Spirochaetia; o__Spirochaetales; f__Spirochaetaceae; g__Treponema; s__
ASV404	0	6.23597e-05	0	8.31463e-05	0	6.23597e-05	0	0	0	0.000166293	0	0	0.000311798	0.000519664	0.000436518	0.000436518	0.000748316	0.00103933	0.000498878	0.000706743	0.000394945	0.000748316	0.000311798	0.000436518	k__Bacteria; p__Desulfobacterota; c__Desulfovibrionia; o__Desulfovibrionales; f__Desulfovibrionaceae; g__Desulfovibrio; s__
ASV405	0	0	0.000415731	0	0	0.000394945	0	0	0	0.0010809	0.000291012	0	0	0.00060281	0.000893822	0	0	0.000852249	0	0	0	0.00187079	0.000540451	0	k__Bacteria; p__Firmicutes; c__Clostridia; o__Lachnospirales; f__Lachnospiraceae
ASV406	0.000394945	0.000748316	0.000831463	0.000207866	0.000685957	0.00110169	0.000852249	0.000374158	0.000561237	0.000103933	0.000353372	0.000498878	0.000145506	0.000124719	0	0	0	0	0	8.31463e-05	0	0	2.07866e-05	0.000166293	k__Bacteria; p__Spirochaetota; c__Spirochaetia; o__Spirochaetales; f__Spirochaetaceae; g__Treponema; s__
ASV407	0	0.000685957	0	0	0	0.00199551	0	0	0	0	0	0	0	0	0	0	0	0.00367922	0	0	0	0	0.00114326	0	k__Bacteria; p__Proteobacteria; c__Gammaproteobacteria; o__Enterobacterales; f__Enterobacteriaceae; g__Klebsiella
ASV408	0	0.000103933	0.000228652	0	0	0.000124719	0.000207866	0.000187079	0.000124719	0.000124719	0	0.000124719	0.000478091	0.000394945	0.000415731	0.000415731	0.000478091	0.000415731	0.000748316	0.000415731	0.000394945	0.000561237	0.000353372	0.00072753	k__Bacteria; p__Bacteroidota; c__Bacteroidia; o__Bacteroidales; f__Dysgonomonadaceae
ASV409	0	0	0	0.000207866	0	0	0	0	0	0	0	0	0.000831463	0	0.00118483	0.000976968	0.000852249	0	0	0	0.0010809	0.000374158	0.000748316	0.00066517	k__Bacteria; p__Spirochaetota; c__Spirochaetia; o__Spirochaetales; f__Spirochaetaceae; g__Treponema; s__
ASV410	0	0.000582024	0.00185	0	0	0.00072753	0	0	0	0.00172528	0.000270225	0	0	0	0.000748316	0	0	0.000436518	0	0	0	0.000498878	8.31463e-05	0	k__Bacteria; p__Bacteroidota; c__Bacteroidia; o__Bacteroidales; f__Tannerellaceae; g__Parabacteroides; s__Parabacteroides_merdae
ASV411	0	0.000644383	0	0.000187079	0.000270225	0	0	0	0	0	0	0	0	0.00220338	0.000831463	0.00072753	0.000810676	0	0	0.00120562	0	0	0	0	k__Bacteria; p__Spirochaetota; c__Spirochaetia; o__Spirochaetales; f__Spirochaetaceae; g__Treponema; s__Spirochaeta_sp.
ASV412	0	0	0	0	0	0	0.000103933	0	0.000228652	8.31463e-05	0	0	0.000498878	0.000291012	0.000291012	0.000561237	0.000561237	0.000353372	0.000249439	0.000291012	0.00118483	0.000914609	0.000561237	0.00060281	k__Bacteria; p__Actinobacteriota; c__Actinobacteria
ASV413	0.000436518	0.000789889	0.000582024	0.000498878	0.000644383	0.000582024	0.000644383	0.000394945	0.0010809	0.000207866	0.000332585	0.000498878	0	0.000124719	0	0	0	0	0	8.31463e-05	0	0	0	0.000103933	k__Bacteria; p__Bacteroidota; c__Bacteroidia; o__Bacteroidales; f__Rs-E47_termite_group; g__Rs-E47_termite_group; s__
ASV414	0.000582024	0.000311798	0.00072753	0.00120562	0.000415731	0.000685957	0.00106011	0.000394945	0.000769103	0	0.000498878	0.000311798	0	0	0	0	0	0	0	0	0	0	0	0	k__Bacteria; p__Spirochaetota; c__Spirochaetia; o__Spirochaetales; f__Spirochaetaceae; g__Termite_Treponema_cluster; s__
ASV415	0.000394945	0.00060281	0.000769103	0.000291012	0.000540451	0.00072753	0.000623597	0.000270225	0.000561237	0.000644383	0.000436518	0.000187079	0.000187079	0.000124719	0.000145506	0	0.000103933	0.000103933	0	4.15731e-05	0	0	6.23597e-05	0	k__Bacteria; p__Firmicutes; c__Clostridia; o__Lachnospirales; f__Lachnospiraceae; g__Tyzzerella; s__
ASV416	0	0.000893822	0.00191236	0	0	0.00110169	0	0	0	0.000457304	0.000540451	0	0	0.000561237	0.000852249	0	0	0.000457304	0	0	0	0	0	0	k__Bacteria; p__Bacteroidota; c__Bacteroidia; o__Bacteroidales; f__Bacteroidaceae; g__Bacteroides
ASV417	0	0	0	0	0	0	0	0	0	0	0	0	8.31463e-05	0.000249439	0.000103933	0	0	0.000436518	0	0.000228652	0.00261911	0.0021618	0.000415731	0.000249439	k__Bacteria; p__Proteobacteria; c__Gammaproteobacteria; o__Pseudomonadales; f__Pseudomonadaceae; g__Pseudomonas
ASV418	0.000457304	0.000374158	0.000478091	0.000374158	0.000415731	0.000415731	0.000623597	0.000436518	0.000540451	0.000394945	0.000311798	0.000228652	0.000311798	0.000166293	0.000270225	0.000270225	0.000166293	0.000270225	0	0.000124719	0	0	0	0	k__Bacteria; p__Firmicutes; c__Clostridia; o__Monoglobales; f__Monoglobaceae; g__Monoglobus; s__
ASV419	4.15731e-05	0.000124719	0.000166293	8.31463e-05	0.00151742	0.000187079	0.000249439	0.000145506	0.000207866	0.000270225	0.00189158	0.000124719	0	0	0	0	0.000582024	0	0	0	0	0	0.000852249	0	k__Bacteria; p__Firmicutes; c__Clostridia; o__Peptostreptococcales-Tissierellales; f__Peptostreptococcaceae; g__Clostridioides; s__Clostridium_sp.
ASV420	0	0	0	0	6.23597e-05	0	0.000166293	0	0	0.000103933	0	0	0.000311798	0.000374158	0.000249439	0.000291012	0.000748316	0.00066517	0.000540451	0.000457304	0.000374158	0.000873036	0.00060281	0.000394945	k__Bacteria; p__Actinobacteriota; c__Coriobacteriia; o__Coriobacteriales; f__Coriobacteriales_Incertae_Sedis; g__; s__
ASV421	0	0	0	0	0	0	0.000124719	0	6.23597e-05	8.31463e-05	0.000103933	0	0.000457304	0.000519664	0.000561237	0.000519664	0.000374158	0.000187079	0.000394945	0.000332585	0.000997755	0.000644383	0.000582024	0.000353372	k__Bacteria; p__Firmicutes; c__Clostridia; o__Lachnospirales; f__Lachnospiraceae; g__Tyzzerella; s__
ASV422	0	0	0	6.23597e-05	0	0	0.000291012	0	0.000311798	0.000249439	0.000187079	8.31463e-05	0.000270225	0.000332585	0.000207866	0.000436518	0.000311798	0.000270225	0.000540451	0.000457304	0.00066517	0.000685957	0.000561237	0.000415731	k__Bacteria; p__Bacteroidota; c__Bacteroidia; o__Bacteroidales; f__Paludibacteraceae; g__; s__
ASV423	0	0	0.000187079	0	0	6.23597e-05	6.23597e-05	0	0.000103933	0	8.31463e-05	0	0.000623597	0.000498878	0.000644383	0.000498878	0.000436518	0.000789889	0.000394945	0.000353372	0.000561237	0.000291012	0.000623597	0.000207866	k__Bacteria; p__Spirochaetota; c__Spirochaetia; o__Spirochaetales; f__Spirochaetaceae; g__Treponema
ASV424	0	0	0	0	0	0	0	0	0	0	0	0	0	0.000582024	0.000789889	0.00112247	0.000914609	0.000478091	0	0	0.00066517	0.000706743	0.000394945	0.00072753	k__Bacteria; p__Bacteroidota; c__Bacteroidia; o__Bacteroidales; f__Williamwhitmaniaceae; g__BCf9-17_termite_group; s__
ASV425	0	0	0	0.000103933	0.000103933	0	0	0.000145506	8.31463e-05	0	0	0	0.000436518	0.000374158	0.000311798	0.000893822	0.00060281	0	0	0.000706743	0.000769103	0.000623597	0.000561237	0.000540451	k__Bacteria; p__Synergistota; c__Synergistia; o__Synergistales; f__Synergistaceae; g__Fretibacterium
ASV426	0	0	0	0	0	0	0	0	0	0	0	0	0.000623597	0.00128877	0.00120562	0	0.00103933	0.00133034	0	0	0.000914609	0	0	0	k__Bacteria; p__Spirochaetota; c__Spirochaetia; o__Spirochaetales; f__Spirochaetaceae; g__Treponema
ASV427	0.000561237	0.00060281	0.000498878	0.000685957	0.000706743	0.000976968	0.000332585	0.000374158	0.000498878	0.000249439	0.000270225	0.000478091	0.000166293	0	0	0	0	0	0	0	6.23597e-05	0	0	0.000207866	k__Bacteria; p__Spirochaetota; c__Spirochaetia; o__Spirochaetales; f__Spirochaetaceae; g__Treponema
ASV428	0	0	0	0	0	0	0	0	0	0.000457304	0.000187079	0.000145506	0.000457304	0.000103933	0.000166293	0.000187079	0.000187079	0.000332585	0.000166293	8.31463e-05	0.000394945	0.0017045	0.000852249	0.00060281	k__Bacteria; p__Bacteroidota; c__Bacteroidia; o__Bacteroidales; f__Dysgonomonadaceae; g__Dysgonomonas; s__Dysgonomonas_alginatilytica
ASV429	0	0	0	0	0	0.00193315	0	0	0	0	0	0	0	0.000914609	0	0	0	0.00342978	0	0	0	0	0.000457304	0	k__Bacteria; p__Proteobacteria; c__Gammaproteobacteria; o__Enterobacterales; f__Enterobacteriaceae; g__Klebsiella
ASV430	0	0	0	8.31463e-05	0	0	4.15731e-05	0	0	4.15731e-05	0	0	0.000976968	0.000519664	0.000582024	0.000498878	0.000436518	0.000311798	0.000478091	0.000623597	0.000270225	0.000519664	0.000249439	0.000644383	k__Bacteria; p__Firmicutes; c__Bacilli; o__Mycoplasmatales; f__Mycoplasmataceae; g__Mycoplasma; s__
ASV431	0	8.31463e-05	0	0	0	0.000103933	0	0	0	0	0.000207866	0	0.000187079	0.000852249	0.000478091	0.000478091	0.000561237	0.00133034	0	0.000561237	0.000124719	0.000145506	0.000769103	0.000457304	k__Bacteria; p__Spirochaetota; c__Spirochaetia; o__Spirochaetales; f__Spirochaetaceae; g__Treponema
ASV432	0	0	0	0	0.000187079	0	0	0	0.000145506	0	0.000124719	0	0.000415731	0.0010809	0	0	0.000769103	0.00101854	0	0	0.000706743	0	0.000852249	0.000810676	k__Bacteria; p__Spirochaetota; c__Spirochaetia; o__Spirochaetales; f__Spirochaetaceae; g__Treponema; s__Treponema_primitia
ASV433	0	0	0	0	0	0	0	0	0	0	0	0	0.000582024	0	0	0.000893822	0.00114326	0.000873036	0.00060281	0.00120562	0.000540451	0.000291012	0	0	k__Bacteria; p__Spirochaetota; c__Spirochaetia; o__Spirochaetales; f__Spirochaetaceae; g__Treponema
ASV434	0	0	0.000103933	0	0	0	0	0.000228652	2.07866e-05	0	0.000124719	0	0.000415731	0.000498878	0.000291012	0.000311798	0.000623597	0.000685957	0.000124719	0.00106011	0.000249439	0.000353372	0.000810676	0.000124719	k__Bacteria; p__Firmicutes; c__Clostridia
ASV435	0	0	0.000332585	0	0	0.000540451	0	0	0	0.000644383	0.000145506	0	0	0.000436518	0.000374158	0	0.000187079	0.00141349	0	0	0	0.00164214	0.000394945	0	k__Bacteria; p__Firmicutes; c__Clostridia; o__Lachnospirales; f__Lachnospiraceae; g__Lachnospiraceae_UCG-004; s__Eubacterium_hallii
ASV436	0	0.000685957	0.00274383	0	0	0	0	0	0	0.000935395	0	0	0	0	0.00110169	0	0	0	0	0	0	0.000540451	0	0	k__Bacteria; p__Bacteroidota; c__Bacteroidia; o__Bacteroidales; f__Bacteroidaceae; g__Bacteroides; s__Bacteroides_faecis
ASV437	2.07866e-05	0	0	0	6.23597e-05	2.07866e-05	0.000145506	0	0	6.23597e-05	0.000103933	4.15731e-05	0.000291012	0.000291012	0.000228652	0.000291012	0.000561237	0.000478091	0.000519664	0.000436518	0.000478091	0.00072753	0.000436518	0.000685957	k__Bacteria; p__Firmicutes; c__Clostridia; o__Oscillospirales; f__Eubacterium_coprostanoligenes_group; g__Eubacterium_coprostanoligenes_group; s__
ASV438	0.000685957	0.000748316	0.000519664	0.000623597	0	0.000914609	0.000332585	0.000706743	0.000457304	0	0.000769103	0	0	0	0.000270225	0	0	0	0	0	0	0	0	0	k__Bacteria; p__Spirochaetota; c__Spirochaetia; o__Spirochaetales; f__Spirochaetaceae; g__Termite_Treponema_cluster; s__
ASV439	0	0	0	0	0	0	0	0	0.000394945	0	6.23597e-05	0	0	0.000187079	0.000415731	0	0.000291012	0.000498878	0.000145506	0	0.00280619	0.000623597	0.000353372	0.000103933	k__Bacteria; p__Proteobacteria; c__Gammaproteobacteria; o__Pseudomonadales; f__Moraxellaceae; g__Acinetobacter
ASV440	0	0	0	0	0	0	0	0	0	0	0	0	0.00103933	0	0	0	0	0.000831463	0.00103933	0.000582024	0	0	0.000831463	0.00157978	k__Bacteria; p__Spirochaetota; c__Spirochaetia; o__Spirochaetales; f__Spirochaetaceae; g__Treponema; s__Treponema_primitia
ASV441	0	8.31463e-05	0	0	0	4.15731e-05	0	0.000228652	0.000103933	0.000207866	0.000145506	8.31463e-05	0.000457304	0.000436518	0.000540451	0	0.000124719	0.000270225	0.000207866	0.000706743	0.000291012	0.00066517	0.000582024	0.000748316	k__Bacteria; p__Bacteroidota; c__Bacteroidia; o__Bacteroidales; f__Tannerellaceae; g__Tannerella; s__
ASV442	0.000997755	0	0	0.000997755	0	0.00112247	0	0.000976968	0	0	0.000893822	0	0	0	0	0	0.000311798	0	0	0	0	0	0.000374158	0.000415731	k__Bacteria; p__Spirochaetota; c__Spirochaetia; o__Spirochaetales; f__Spirochaetaceae; g__Termite_Treponema_cluster
ASV443	0	0	8.31463e-05	0.000166293	0.000145506	0	4.15731e-05	6.23597e-05	0.000103933	4.15731e-05	0	0	0.000374158	0.000623597	0.000436518	0.000623597	0.000748316	0.000436518	0.000270225	0.00072753	0.000311798	0	0.000374158	0.000291012	k__Bacteria; p__Spirochaetota; c__Spirochaetia; o__Spirochaetales; f__Spirochaetaceae; g__Treponema
ASV444	0	0	0	0.000103933	0	0	8.31463e-05	0	0	0	0	4.15731e-05	0.000623597	0.000415731	0.000498878	0.000914609	0.000353372	0.000748316	0.000415731	0.000582024	0.000249439	0.000291012	0.000374158	0.000249439	k__Bacteria; p__Verrucomicrobiota; c__Verrucomicrobiae; o__Opitutales; f__Puniceicoccaceae; g__; s__
ASV445	0	0	0	0	0	0	8.31463e-05	0.000166293	6.23597e-05	8.31463e-05	0	0	0.000332585	0.000207866	0.000291012	0.000270225	0.000332585	0.000353372	0.000519664	0.000561237	0.000623597	0.000873036	0.000478091	0.000457304	k__Bacteria; p__Firmicutes; c__Clostridia; o__Monoglobales; f__Monoglobaceae; g__Monoglobus; s__
ASV446	0	0	0	0	0	0	0	0.000228652	0	0	0	0.000166293	0.000124719	0.000353372	0.000207866	0.000187079	0.000561237	0.000270225	0.000187079	0.00176686	0.000249439	0.000103933	0.000374158	0.00116405	k__Bacteria; p__Firmicutes; c__Clostridia; o__Oscillospirales; f__Oscillospiraceae
ASV447	0	0	0	0	0.000166293	0.000145506	0	0.000270225	6.23597e-05	2.07866e-05	0.000249439	4.15731e-05	0.000519664	0.000582024	0.000145506	0	0.000623597	0.000457304	0.000374158	0.000561237	0.000353372	0.000270225	0.000582024	0.000311798	k__Bacteria; p__Bacteroidota; c__Bacteroidia; o__Bacteroidales; f__Dysgonomonadaceae
ASV448	0	0	0	0	0	0.000207866	0.000207866	0.000270225	0	0	0	0	0.000436518	0.000623597	0.000332585	0.000582024	0.000457304	0.00066517	0.000249439	0.000374158	0.000623597	0	0.000561237	0.000394945	k__Bacteria; p__Spirochaetota; c__Spirochaetia; o__Spirochaetales; f__Spirochaetaceae; g__Treponema
ASV449	0	0	0	8.31463e-05	0	0	0	0	0	2.07866e-05	0	0	0.000540451	0.000207866	0.000228652	0.000789889	0.000311798	0.000332585	0.000685957	0.000436518	0.000498878	0.000623597	0.000311798	0.000685957	k__Bacteria; p__Elusimicrobiota; c__Endomicrobia; o__Endomicrobiales; f__Endomicrobiaceae; g__Endomicrobium; s__Endomicrobium_proavitum
ASV450	6.23597e-05	0	0	0	0	0	0	0	0	0	0	0	0.000706743	0.00066517	0.000478091	0.00066517	0.000457304	0.000187079	0.000415731	0.000457304	0.000291012	0.00060281	0.000270225	0.000519664	k__Bacteria; p__Verrucomicrobiota; c__Verrucomicrobiae; o__Opitutales; f__Puniceicoccaceae
ASV451	0.000706743	0.000457304	0.000374158	0.000415731	0.000415731	0.000685957	0.000540451	0.000374158	0.000436518	0	0.000374158	0.000540451	0.000124719	0.000124719	0	0	4.15731e-05	0.000187079	0	0	0	0	6.23597e-05	0.000124719	k__Bacteria; p__Spirochaetota; c__Spirochaetia; o__Spirochaetales; f__Spirochaetaceae; g__Termite_Treponema_cluster; s__Coptotermes_gestroi
ASV452	0	0	0.000353372	0	0	0.00103933	0	0	0	0.000644383	0	0	0	0	0.0010809	0	0	0.00157978	0	0	0	0.000644383	0.00060281	0	k__Bacteria; p__Proteobacteria; c__Gammaproteobacteria; o__Enterobacterales; f__Morganellaceae; g__Providencia
ASV453	0	0	0.000124719	0	0	0	0	0	0	0	0	0	0.000478091	0.000976968	0.000769103	0.000582024	0.000415731	0.000270225	0.000623597	0	0.000332585	0	0.000540451	0.00060281	k__Bacteria; p__Spirochaetota; c__Spirochaetia; o__Spirochaetales; f__Spirochaetaceae; g__Treponema
ASV454	0	0	0	0	0	4.15731e-05	4.15731e-05	0	0	0	0	0	0.000291012	0.000187079	0.000270225	0.000228652	0.00172528	0.00066517	0.000540451	0.000145506	0.000394945	0.000457304	0.000187079	0.000436518	k__Bacteria; p__Patescibacteria; c__Gracilibacteria; o__JGI_0000069-P22; f__JGI_0000069-P22; g__JGI_0000069-P22; s__
ASV455	0	0	0	0	0	0.000228652	0	0	0	0	0	0.000291012	0	0.000769103	0	0	0	0.000976968	0.000748316	0.000873036	0.000789889	0	0.000498878	0.000623597	k__Bacteria; p__Firmicutes; c__Clostridia; o__Christensenellales; f__Christensenellaceae; g__Christensenellaceae_R-7_group; s__
ASV456	0	0	0	0	0	0	0	0	0.000353372	0.000166293	0	0	0.000332585	0.000228652	0.000228652	0.000644383	0.000187079	0.000436518	0.000145506	0.000394945	0.00135113	0.00066517	0.000311798	0.000166293	k__Bacteria; p__Firmicutes; c__Clostridia; o__Oscillospirales; f__Eubacterium_coprostanoligenes_group; g__Eubacterium_coprostanoligenes_group; s__
ASV457	0	0	6.23597e-05	0	0.00149663	0	0	0	0	0	0	0	0	0	0.000103933	0	0.00394945	0	0	0	0	0	0	0	k__Bacteria; p__Firmicutes; c__Clostridia; o__Lachnospirales; f__Lachnospiraceae; g__Anaerostipes
ASV458	0	0	0	0	0	0	0.000166293	0	0	0.000187079	0	0	0.000311798	0.000270225	0.000311798	0.000415731	0.000311798	0.000394945	0.000498878	0.000540451	0.000498878	0.00066517	0.000374158	0.00060281	k__Bacteria; p__Firmicutes; c__Clostridia; o__Christensenellales; f__Christensenellaceae; g__Christensenellaceae_R-7_group; s__
ASV459	0.000103933	0	0	0	0	0	0	0	0	0	0	0	0.000582024	0.000519664	0.000561237	0.00060281	0.000623597	0.000582024	0.000394945	0.000457304	0	0.000207866	0.000311798	0.000623597	k__Bacteria; p__Spirochaetota; c__Spirochaetia; o__Spirochaetales; f__Spirochaetaceae; g__Treponema; s__
ASV460	0	0	0	0	0	0	0	0	0	0	0	0	0.00124719	0	0.000831463	0	0.000914609	0	0	0.000685957	0	0.000769103	0	0.000997755	k__Bacteria; p__Bacteroidota; c__Bacteroidia; o__Bacteroidales; f__Marinifilaceae; g__Odoribacter; s__
ASV461	0	0.000291012	0.000540451	4.15731e-05	0.000415731	0.000436518	0	0	0	0	0.000145506	0	0	0.000810676	0.000956182	0	0.000831463	0.000893822	0	0	0	0	0.000353372	0	k__Bacteria; p__Firmicutes; c__Clostridia; o__Oscillospirales; f__Ruminococcaceae; g__Faecalibacterium
ASV462	0	0	0.000124719	0.000207866	0	0	0	0.000166293	0	2.07866e-05	0.000124719	0.000103933	0.000582024	0	0.000394945	0.000623597	0	0.000852249	0.000582024	0	0.00112247	0	0.000582024	0	k__Bacteria; p__Spirochaetota; c__Spirochaetia; o__Spirochaetales; f__Spirochaetaceae; g__Treponema; s__
ASV463	0	0	0	0	0	0	0	0	0	8.31463e-05	0	0	0.000457304	0.000789889	0	0	0	0.000498878	0	0.000873036	0.00110169	0.000415731	0.00072753	0.000394945	k__Bacteria; p__Spirochaetota; c__Spirochaetia; o__Spirochaetales; f__Spirochaetaceae; g__Treponema
ASV464	0	0	0	0	8.31463e-05	0	0.000166293	0	0	0	0	0	0.000623597	0.000457304	0	0.000582024	0.000561237	0.000519664	0.000748316	0.000457304	0.000478091	0	0.000436518	0.000332585	k__Bacteria; p__Spirochaetota; c__Spirochaetia; o__Spirochaetales; f__Spirochaetaceae; g__Treponema; s__
ASV465	0.00066517	0.000582024	0.000311798	0.000685957	0.000644383	0.000685957	0.000457304	0.000353372	0.000311798	0	0.000582024	0.000332585	0	0	0	0	0	0	0	0	0	0	0	0	k__Bacteria; p__Spirochaetota; c__Spirochaetia; o__Spirochaetales; f__Spirochaetaceae
ASV466	0	8.31463e-05	0.000124719	0	0	2.07866e-05	0.000166293	6.23597e-05	6.23597e-05	4.15731e-05	0	6.23597e-05	0.000311798	0.000374158	0.000415731	0.000228652	0.000103933	0.000498878	0.000540451	0.000249439	0.000582024	0.000748316	0.000436518	0.000291012	k__Bacteria; p__Deferribacterota; c__Deferribacteres; o__Deferribacterales; f__Deferribacteraceae; g__Mucispirillum; s__
ASV467	0	0	0	0	0	0.000997755	0	0	0	0	0	0	0.000685957	0	0	0	0	0.00426125	0	0	0	0	0	0	k__Bacteria; p__Spirochaetota; c__Spirochaetia; o__Spirochaetales; f__Spirochaetaceae; g__Treponema; s__
ASV468	0	0	0	0	0.000436518	0	0.000582024	0	0	0	0	0	0.000353372	0	0.000394945	0.000394945	0.000561237	0	0.000893822	0	0.000769103	0.000478091	0	0.000457304	k__Bacteria; p__Bacteroidota; c__Bacteroidia; o__Bacteroidales; f__Dysgonomonadaceae; g__Candidatus_Armantifilum; s__
ASV469	0.000498878	0.000519664	0.000769103	0.000457304	0.000519664	0.000478091	0.000623597	0.000228652	0.000394945	0.000207866	0.000249439	0.000145506	0.000166293	0	0	0.000124719	0	0	6.23597e-05	0	2.07866e-05	0	0	0	k__Bacteria; p__Spirochaetota; c__Spirochaetia; o__Spirochaetales; f__Spirochaetaceae
ASV470	0	0.000228652	0	0.000103933	0	0	0	0	0	0	0	0	0.000332585	0.000706743	0.000498878	0.000436518	0.00066517	0.000644383	0.000207866	0.000623597	0.000145506	0.000124719	0.000394945	0.000249439	k__Bacteria; p__Spirochaetota; c__Spirochaetia; o__Spirochaetales; f__Spirochaetaceae; g__Termite_Treponema_cluster; s__
ASV471	0	0	0	0	0	0	0	0	8.31463e-05	0	0	0	0.000685957	0.000311798	0.000374158	0.000810676	0.000436518	0.000353372	0.00060281	0.000270225	0.000519664	0.000166293	0.000249439	0.000457304	k__Bacteria; p__Spirochaetota; c__Spirochaetia; o__Spirochaetales; f__Spirochaetaceae; g__Treponema; s__
ASV472	0	0	0.000187079	0.000166293	0	0	0	0	0	0	0	0	0.00066517	0.000831463	0.000810676	0.000873036	0.000540451	0	0	0.000478091	0.000187079	0	0.000145506	0.000394945	k__Bacteria; p__Spirochaetota; c__Spirochaetia; o__Spirochaetales; f__Spirochaetaceae; g__Treponema
ASV473	0.000582024	0.000478091	0.000519664	0.000353372	0.000540451	0.000478091	0.000415731	0.000291012	0.000457304	0.000145506	0.00066517	0.000374158	0.000166293	0	0	0	0	0	0	0	0	0	0	0	k__Bacteria; p__Spirochaetota; c__Spirochaetia; o__Spirochaetales; f__Spirochaetaceae; g__Termite_Treponema_cluster; s__
ASV474	0	0.00072753	0.00178764	0	0	0.000623597	0	0	0	0.000540451	0.000187079	0	0	0.000374158	0.000415731	0	0	0.000394945	0	0	0	0	0.000270225	0	k__Bacteria; p__Bacteroidota; c__Bacteroidia; o__Bacteroidales; f__Bacteroidaceae; g__Bacteroides
ASV475	0	0	0	0	0	0	0	0	0	0	0	0	0.000311798	0.000519664	0.000332585	0.000394945	0.000457304	0.000478091	0.000685957	0	0.000561237	0.00072753	0.000374158	0.000332585	k__Bacteria; p__Synergistota; c__Synergistia; o__Synergistales; f__Synergistaceae
ASV476	0	0	0	0	0	0	0	0.000103933	0	0	0	0	0.000644383	0.000623597	0.000436518	0.000623597	0.000332585	0.000498878	0.000415731	0.000498878	0.000207866	0.000124719	0.000519664	0.000187079	k__Bacteria; p__Spirochaetota; c__Spirochaetia; o__Spirochaetales; f__Spirochaetaceae; g__Treponema
ASV477	0	0	0	0	0	0	0	0	0	0	0	0	0.000457304	0	0.000935395	0	0.000685957	0	0.000706743	0.000914609	0	0	0.00066517	0.000706743	k__Bacteria; p__Spirochaetota; c__Spirochaetia; o__Spirochaetales; f__Spirochaetaceae; g__Treponema; s__
ASV478	0.000374158	0.000311798	0.000540451	0.000415731	0.000457304	0.000457304	0.000706743	0.000249439	0.000394945	0.000311798	0.000353372	0.000291012	0.000166293	0	0	0	0	0	0	0	0	0	0.000124719	0.000291012	k__Bacteria; p__Firmicutes; c__Clostridia; o__Peptostreptococcales-Tissierellales; f__Anaerovoracaceae; g__; s__
ASV479	0	0	0	0	0	0	0	0	4.15731e-05	6.23597e-05	0	0	0.000145506	0.000187079	0.000332585	0.000249439	0.000291012	0.000124719	0.000145506	0.000145506	0.00160057	0.00120562	0.000291012	0.000228652	k__Bacteria; p__Proteobacteria; c__Gammaproteobacteria; o__Burkholderiales; f__Neisseriaceae; g__Stenoxybacter; s__Stenoxybacter_acetivorans
ASV480	0.000207866	0.000374158	0.000789889	0.000103933	0.000311798	0.000457304	0.000332585	0.000228652	0.000582024	0.000291012	6.23597e-05	0.000103933	8.31463e-05	0.000207866	0.000145506	0	0	0.000166293	0.000124719	0	0.000311798	0.000207866	4.15731e-05	0.000166293	k__Bacteria; p__Firmicutes; c__Clostridia; o__Oscillospirales; f__Eubacterium_coprostanoligenes_group; g__Eubacterium_coprostanoligenes_group; s__
ASV481	0	0	0	0	0	0	0	0	0	0.000124719	0	0	0.00060281	0.000145506	0.000228652	0.000353372	0.000374158	0.000498878	0.000498878	0.000353372	0.000311798	0.000582024	0.000394945	0.000623597	k__Bacteria; p__Patescibacteria; c__Saccharimonadia; o__Saccharimonadales; f__Saccharimonadales; g__Saccharimonadales; s__
ASV483	0.000498878	0.000457304	0.000457304	0.00066517	0.000519664	0.000561237	0.000436518	0.000394945	0.000291012	4.15731e-05	0.000457304	0	0.000124719	0	6.23597e-05	0	0	0.000145506	4.15731e-05	0	0	0	0	0.000103933	k__Bacteria; p__Spirochaetota; c__Spirochaetia; o__Spirochaetales; f__Spirochaetaceae; g__Treponema; s__
ASV484	0	0	0	0	0	0	0	0	0	0	0	0	0.000789889	0.00072753	0	0	0.000685957	0	0	0.000873036	0.000935395	0	0.000893822	0	k__Bacteria; p__Spirochaetota; c__Spirochaetia; o__Spirochaetales; f__Spirochaetaceae; g__Spirochaeta; s__Spirochaeta_sp.
ASV485	0	0	0	0	0.000103933	6.23597e-05	0	0	0	0	0	0	0.000228652	0.000519664	0.000478091	0.000187079	0.000810676	0.000831463	0.000187079	0.000623597	0.000187079	0.000207866	0.000394945	0.000145506	k__Bacteria; p__Synergistota; c__Synergistia; o__Synergistales; f__Synergistaceae; g__Candidatus_Tammella; s__
ASV486	0	0	0	0	0.000103933	0	6.23597e-05	8.31463e-05	0.000145506	2.07866e-05	0	0	0.000374158	0.000249439	0.000311798	0.000187079	0.000270225	0	0.000311798	0.000436518	0.000748316	0.000831463	0.000623597	0.000103933	k__Bacteria; p__Firmicutes; c__Clostridia; o__Christensenellales; f__Christensenellaceae; g__Christensenellaceae_R-7_group; s__
ASV487	0	0	0	0	0	0	0	0	0.000103933	0.000103933	0	0	0.00060281	0.000519664	0.000789889	0.000187079	0	0.000187079	0.000124719	0.000124719	0.00060281	0.000540451	0.000207866	0.000852249	k__Bacteria; p__Proteobacteria; c__Gammaproteobacteria; o__Burkholderiales; f__Rhodocyclaceae
ASV488	0.000706743	0.000457304	0.000478091	0.000311798	0.000394945	0.000457304	0.000353372	0.000228652	0.000478091	0.000249439	0.000332585	0.000332585	0.000207866	0	0	0	0	6.23597e-05	6.23597e-05	0	0.000103933	0	0	0	k__Bacteria; p__Bacteroidota; c__Bacteroidia; o__Bacteroidales; f__Dysgonomonadaceae; g__; s__
ASV489	0	0	4.15731e-05	0	0	0	0	6.23597e-05	0	0	2.07866e-05	0	0.000311798	0.000270225	0.000519664	0.000270225	0.000519664	0.000478091	0.000498878	0.000394945	0.000249439	0.000478091	0.000457304	0.000374158	k__Bacteria; p__Elusimicrobiota; c__Endomicrobia; o__Endomicrobiales; f__Endomicrobiaceae; g__Endomicrobium; s__
ASV490	0	0	0	0	0	0	0	0	6.23597e-05	0	0	0	0.000540451	0.000561237	0.000415731	0.00066517	0	0.000582024	0.000270225	0.000623597	0.000561237	0.000270225	0	0.000540451	k__Bacteria; p__Spirochaetota; c__Spirochaetia; o__Spirochaetales; f__Spirochaetaceae; g__Treponema
ASV491	0	0	0	0	0	0	8.31463e-05	0	0	0	8.31463e-05	0	0.000769103	0.000623597	0	0.000478091	0.000207866	0.000166293	0.000561237	0.000353372	0.000353372	0.000249439	0.000394945	0.000519664	k__Bacteria; p__Spirochaetota; c__Spirochaetia; o__Spirochaetales; f__Spirochaetaceae; g__Treponema; s__
ASV492	0	0	0.000145506	0	0	0	0	0	0	0	0	0	0.000374158	0.000415731	0.000436518	0.00101854	0.000457304	0.000394945	0.000519664	0.000394945	0.000374158	0	0.000436518	0	k__Bacteria; p__Verrucomicrobiota; c__Verrucomicrobiae; o__Opitutales; f__Puniceicoccaceae; g__; s__
ASV493	0	0	0	0	0	0	0	0	8.31463e-05	0.000145506	4.15731e-05	4.15731e-05	0	6.23597e-05	0	6.23597e-05	0.000145506	0.000228652	0	0.000145506	0.000748316	0.00145506	0.00137191	0.000145506	k__Bacteria; p__Firmicutes; c__Bacilli; o__RsaHf231; f__RsaHf231; g__RsaHf231; s__
ASV494	0	0	0	0	6.23597e-05	0	0.000145506	0	0	0	0	0	0.000394945	0.000228652	0.000374158	0.000291012	0.000332585	0.000415731	0.000270225	0.000228652	0.00066517	0.000748316	0.000311798	0.000415731	k__Bacteria; p__Firmicutes; c__Clostridia; o__Peptostreptococcales-Tissierellales; f__Anaerovoracaceae; g__; s__
ASV495	0	0	0	4.15731e-05	0	0.000166293	0	0.000166293	0.000374158	0.000166293	6.23597e-05	0	0.000332585	0.000124719	0.000103933	0.000145506	0.000789889	0.000270225	0.000166293	0.000249439	0.000789889	0.000519664	0.000103933	0.000291012	k__Bacteria; p__Bacteroidota; c__Bacteroidia; o__Bacteroidales; f__Dysgonomonadaceae; g__Candidatus_Symbiothrix; s__
ASV496	0	0	0.00060281	0	0	0	0	0	0	0.000228652	0	0	0.000706743	0.000332585	0.000270225	0.000582024	0	0.000270225	0.000270225	0.000353372	0.000540451	0	0.000291012	0.000394945	k__Bacteria; p__Spirochaetota; c__Spirochaetia; o__Spirochaetales; f__Spirochaetaceae; g__Treponema
ASV497	0	0	0	0	0	0	0	0	0	0	0	0	0.000457304	0	0	0.000582024	0.000685957	0	0.000956182	0.000394945	0.000976968	0.00060281	0	0	k__Bacteria; p__Bacteroidota; c__Bacteroidia; o__Bacteroidales; f__Dysgonomonadaceae; g__Candidatus_Armantifilum; s__
ASV498	0	0	0	6.23597e-05	0	0	8.31463e-05	0	0	0	0	0	0	0.000769103	0	0.000498878	0.000685957	0.000519664	0.000561237	0.000810676	0	0	0.00072753	0	k__Bacteria; p__Spirochaetota; c__Spirochaetia; o__Spirochaetales; f__Spirochaetaceae; g__Treponema; s__
ASV499	0	0	0	0	0	0	8.31463e-05	0	0.000291012	0.000145506	0	0	0.000311798	0.000291012	0.000353372	0.000332585	0.000270225	0.000145506	0.000353372	8.31463e-05	0.000623597	0.000769103	0.000353372	0.000291012	k__Bacteria; p__Actinobacteriota; c__Actinobacteria; o__Corynebacteriales; f__Segniliparaceae; g__; s__
ASV500	0	0	0	4.15731e-05	0	0	4.15731e-05	0.000124719	0.000103933	4.15731e-05	0	0	0.000394945	0.000249439	0.000457304	0.000415731	0.000228652	0.000228652	0.000311798	0.000436518	0.000498878	0.00060281	0.000270225	0.000270225	k__Bacteria; p__Firmicutes; c__Clostridia; o__Christensenellales; f__Christensenellaceae; g__Christensenellaceae_R-7_group
ASV501	0.000561237	0.000436518	0.000353372	0.000623597	0.000353372	0.000561237	0.000332585	0.000561237	0.00060281	0	0.000249439	0.000332585	0	0	0	0	0	0	0	0	0	0	0	0	k__Bacteria; p__Spirochaetota; c__Spirochaetia; o__Spirochaetales; f__Spirochaetaceae; g__Treponema; s__
ASV502	0	0	0	0	0	0	0	8.31463e-05	0.000207866	0	0	0	0.000394945	0.000228652	0.000623597	0.000311798	0.000249439	0	0.000478091	0.000498878	0.000498878	0.000374158	0.000394945	0.000394945	k__Bacteria; p__Firmicutes; c__Clostridia; o__Oscillospirales; f__Eubacterium_coprostanoligenes_group; g__Eubacterium_coprostanoligenes_group; s__
ASV503	0	0	0	0	0	0	0	0.00060281	0	0.000270225	0.000457304	0	0.000997755	0	0	0	0.000769103	0	0	0	0	0.00101854	0.000436518	0	k__Bacteria; p__Bacteroidota; c__Bacteroidia; o__Bacteroidales; f__Dysgonomonadaceae; g__Candidatus_Symbiothrix; s__Candidatus_Symbiothrix
ASV504	0.000311798	0.000394945	0.000540451	0.000249439	0.000311798	0.000436518	0.000415731	0.000311798	0.000582024	0.000145506	0.000394945	0.000187079	0	0	0	8.31463e-05	6.23597e-05	4.15731e-05	0	0	0.000124719	0	0.000103933	0.000103933	k__Bacteria; p__Firmicutes; c__Clostridia; o__Peptostreptococcales-Tissierellales; f__Anaerovoracaceae; g__; s__
ASV505	0	0	0	0	0	0	0	0	0.000207866	0	0	0	0	0.000415731	0	0	0.00066517	0.00106011	0.000685957	0.000415731	0	0	0.000789889	0.000498878	k__Bacteria; p__Spirochaetota; c__Spirochaetia; o__Spirochaetales; f__Spirochaetaceae; g__Treponema
ASV506	0	0	0	0	0	0	0	0	0	0.000103933	0	0	0.000311798	0.000457304	0.000457304	0.000291012	0.000478091	0.000436518	0.000374158	0.000374158	0.000457304	0.000311798	0.000353372	0.000311798	k__Bacteria; p__Proteobacteria; c__Alphaproteobacteria; o__Rickettsiales; f__; g__; s__
ASV507	0	0	0	0	0	0	0	0	0.000311798	0	0	0	0.000353372	0.000249439	0.000436518	0.000394945	0.000270225	0	0.00072753	0.000540451	0.000498878	0	0.000498878	0.000394945	k__Bacteria; p__Spirochaetota; c__Spirochaetia; o__Spirochaetales; f__Spirochaetaceae; g__Treponema; s__
ASV508	0	0	0	0	4.15731e-05	0	0.000124719	0	0.000124719	8.31463e-05	0	0	0.000145506	0.000145506	0.000270225	0.000311798	0.000311798	0.000478091	0.000561237	0.000249439	0.000353372	0.000893822	0.000311798	0.000311798	k__Bacteria; p__Actinobacteriota; c__Actinobacteria; o__Micrococcales
ASV509	0	0.000436518	0	0	0	0.00162135	0	0	0	0	0	0	0	0	0	0	0	0.00313877	0	0	0	0	0	0	k__Bacteria; p__Proteobacteria; c__Gammaproteobacteria; o__Enterobacterales; f__Enterobacteriaceae
ASV510	0	0	0	0	0.00274383	0	0	0	0	0	0	0	0	0	0	0	0.00228652	0	0	0	0	0	0	0	k__Bacteria; p__Bacteroidota; c__Bacteroidia; o__Bacteroidales; f__Prevotellaceae; g__Prevotella
ASV511	0.000291012	0.000187079	0.000249439	0.000228652	0.000249439	0.000270225	0.000415731	0.000166293	0.000457304	0.000145506	0.000228652	0.000166293	0.000311798	0.000187079	0.000228652	0.000103933	6.23597e-05	0.000187079	0.000124719	0.000103933	4.15731e-05	0.000187079	8.31463e-05	0.000145506	k__Bacteria; p__Firmicutes; c__Clostridia
ASV512	0	0.000187079	0	0	0	0	0.000166293	0	0	0	0	0	0.000893822	0.000394945	0.000436518	0.000519664	0.000332585	0.000291012	0.000623597	0.000561237	0	0	0.000249439	0	k__Bacteria; p__Spirochaetota; c__Spirochaetia; o__Spirochaetales; f__Spirochaetaceae; g__Treponema; s__
ASV513	0	0	0.00066517	0.00072753	0	0.000644383	0.00072753	0.000561237	0	0	0	0.000374158	0.000228652	0	0	0.000207866	0.000103933	0	0	0	0	8.31463e-05	0.000187079	0.000207866	k__Bacteria; p__Synergistota; c__Synergistia; o__Synergistales; f__Synergistaceae; g__Fretibacterium; s__
ASV514	0	0	0.000873036	0	0	0	0	0	0	0	0	0	0	0	0	0.000914609	0.000685957	0	0.00164214	0	0	0	0.000415731	0	k__Bacteria; p__Spirochaetota; c__Spirochaetia; o__Spirochaetales; f__Spirochaetaceae; g__Treponema; s__
ASV515	0	0	0	6.23597e-05	0	0	0.000145506	0	0	0	4.15731e-05	0.000124719	0.000291012	0.000270225	0.000228652	0.000519664	0.000748316	0.000415731	0.000498878	0.000394945	0.000124719	0.000207866	0.000291012	0.000353372	k__Bacteria; p__Firmicutes; c__Clostridia
ASV516	0	0	0	0	0	0	0	0	0	0	0	0	0.000997755	0.00103933	0.00128877	0	0	0	0	0.000873036	0.000457304	0	0	0	k__Bacteria; p__Spirochaetota; c__Spirochaetia; o__Spirochaetales; f__Spirochaetaceae; g__Treponema; s__
ASV517	0	0.000353372	0	0	0	0	0	0	0	0	0	0	0.000394945	0.000810676	0	0.000415731	0	0.000976968	0.000810676	0.000561237	0	0	0	0.000436518	k__Bacteria; p__Spirochaetota; c__Spirochaetia; o__Spirochaetales; f__Spirochaetaceae; g__Treponema; s__
ASV518	0	0	0	0	8.31463e-05	0	0	0	0	0.000187079	0	0	0.000270225	0.000311798	0.000187079	0.000291012	0.000311798	0.000394945	0.000436518	0.000353372	0.000519664	0.000789889	0.000249439	0.000187079	k__Bacteria; p__Firmicutes; c__Clostridia; o__Peptostreptococcales-Tissierellales; f__Anaerovoracaceae; g__; s__
ASV519	0	0	0	0	0.000187079	0.000291012	0	0	0	6.23597e-05	0	6.23597e-05	0	0.000207866	0.000187079	0.000187079	0.000997755	0.00151742	0.000228652	0.000103933	0.000166293	0.000207866	0.000166293	0.000311798	k__Bacteria; p__Firmicutes; c__Clostridia
ASV520	0.000311798	0.000415731	0.000332585	0.000478091	0.000436518	0.00072753	0.000478091	0.000394945	0.000498878	0	0.000415731	0.000249439	0.000103933	0	0	0	0	0	0	0	0	0	0	0	k__Bacteria; p__Spirochaetota; c__Spirochaetia; o__Spirochaetales; f__Spirochaetaceae; g__Treponema; s__
ASV521	0	0.000311798	0.000789889	0.000582024	0.000623597	0.000457304	0.000540451	0	0.000207866	0.000228652	0.000228652	0.000103933	0	6.23597e-05	0.000228652	0.000207866	0	0	0	0	0.000187079	0	0	0	k__Bacteria; p__Proteobacteria; c__Alphaproteobacteria; o__Rhodospirillales; f__; g__; s__
ASV522	0	0	0	0	0.00311798	0	0	0	0	0	0	0	6.23597e-05	0	0	0	0.00182922	0	0	0	0	0	0	0	k__Bacteria; p__Bacteroidota; c__Bacteroidia; o__Bacteroidales; f__Prevotellaceae; g__Prevotella
ASV523	0	6.23597e-05	0	0	0	0	0.000166293	0	0.000103933	8.31463e-05	0	0	0.000291012	0.000166293	0.000124719	0.000540451	0.000436518	0.000394945	0.000332585	0.000187079	0.000498878	0.000415731	0.000394945	0.000415731	k__Bacteria; p__Firmicutes; c__Clostridia; o__Oscillospirales; f__UCG-010; g__UCG-010; s__
ASV524	0	0	0.00114326	0	0	6.23597e-05	0	0	0	0.000436518	0	0	0	0	0.00176686	0	0	0.000394945	0	0	0	0.00072753	8.31463e-05	0	k__Bacteria; p__Proteobacteria; c__Gammaproteobacteria; o__Xanthomonadales; f__Xanthomonadaceae; g__Stenotrophomonas
ASV525	0	0	0	0	0	0	0	0	0	0	0	0	0.000956182	0.000561237	0.000873036	0.000810676	0	0	0.000685957	0.000623597	0	0	0	0	k__Bacteria; p__Spirochaetota; c__Spirochaetia; o__Spirochaetales; f__Spirochaetaceae; g__Treponema; s__
ASV526	0	0	0	0	0	0	8.31463e-05	0	0	0.000145506	0	0.000124719	0.000270225	0.000270225	0.000311798	0.000415731	0.000249439	0.000249439	0.000374158	0.000249439	0.000332585	0.000415731	0.000270225	0.000789889	k__Bacteria; p__Firmicutes; c__Clostridia; o__Clostridia_vadinBB60_group; f__Clostridia_vadinBB60_group; g__Clostridia_vadinBB60_group; s__
ASV527	0	0	0	0	0	0	0.000228652	0	0.000353372	4.15731e-05	0	0.000124719	0.000270225	0.000166293	0.000187079	0.000291012	0.000353372	0	0.000332585	8.31463e-05	0.00101854	0.000332585	0.000166293	0.000436518	k__Bacteria; p__Bacteroidota; c__Bacteroidia; o__Bacteroidales; f__Rs-E47_termite_group; g__Rs-E47_termite_group; s__
ASV528	0	0	0	0	0.00243203	0	0	0	0	0	0	0	0	0	0	0	0.0023281	0	0	0	0	0	0	0	k__Bacteria; p__Bacteroidota; c__Bacteroidia; o__Bacteroidales; f__Prevotellaceae; g__Prevotella; s__Trichuris_trichiura
ASV529	0	6.23597e-05	0.000166293	8.31463e-05	0	0	4.15731e-05	0	0	0	0	0	0.000478091	0.000332585	0.00114326	0.000748316	0	0.000582024	0.000270225	0.000249439	8.31463e-05	0.000103933	0.000249439	6.23597e-05	k__Bacteria; p__Firmicutes; c__Bacilli; o__Mycoplasmatales; f__Mycoplasmataceae; g__Mycoplasma; s__termite_gut
ASV530	0	0	0	0	0	0.000249439	0	0	0.000103933	0	0	0	0.000145506	0.000623597	0.000249439	0.000332585	0.000457304	0.000478091	0.000166293	0.000270225	0.000166293	0.000291012	0.000415731	0.000457304	k__Bacteria; p__Spirochaetota; c__Spirochaetia; o__Spirochaetales; f__Spirochaetaceae; g__Termite_Treponema_cluster; s__
ASV531	0	0.00209944	0	0	0	0.00133034	0	0	0	0	0	0	0	0.00101854	0	0	0	0	0	0	0	0	0	0	k__Bacteria; p__Bacteroidota; c__Bacteroidia; o__Bacteroidales; f__Bacteroidaceae; g__Bacteroides
ASV532	0	0	0	0	0	0	0	0	0	0	0	0	0.000831463	0.000478091	0.000540451	0.000498878	0.000561237	0	0.000561237	0.000582024	0	0	0	0.000374158	k__Bacteria; p__Spirochaetota; c__Spirochaetia; o__Spirochaetales; f__Spirochaetaceae; g__Treponema; s__Treponema_primitia
ASV533	0.000644383	0.000415731	0.000228652	0.000706743	0.000436518	0.000249439	0.000228652	0.000332585	0.000394945	0	0.000457304	0.000394945	0.000103933	0	0	0	0	0	0	0	0	0	0	0	k__Bacteria; p__Spirochaetota; c__Spirochaetia; o__Spirochaetales; f__Spirochaetaceae; g__Treponema; s__
ASV534	0	0	0	0	0	8.31463e-05	0.000124719	0	0	0	0	0	0.000124719	0.00066517	0	0.000436518	0.000457304	0.000457304	0.000394945	0.000561237	0.000145506	0.000332585	0.000270225	0.000332585	k__Bacteria; p__Firmicutes; c__Bacilli; o__Mycoplasmatales; f__Mycoplasmataceae; g__Mycoplasma; s__termite_gut
ASV535	0	0	0	0.000103933	0	0	0	0	0	0	0	0	0	0	0	0	0.00106011	0.000893822	0	0	0.000810676	0.000769103	0	0.00072753	k__Bacteria; p__Patescibacteria; c__Saccharimonadia; o__Saccharimonadales; f__Saccharimonadales; g__Saccharimonadales; s__
ASV536	0	0	0	0	0.00259832	0	0	0	0	0	0	0	0	0	0	0	0.00197472	0	0	0	0	0	0	0	k__Bacteria; p__Bacteroidota; c__Bacteroidia; o__Bacteroidales; f__Prevotellaceae; g__Prevotella; s__Prevotella_copri
ASV537	0.000394945	0.000332585	0.000415731	0.000228652	0.000353372	0.000519664	0.000436518	0	0.000249439	0.000353372	0.000166293	8.31463e-05	0.000124719	0	6.23597e-05	0.000145506	6.23597e-05	0.000207866	0	0	6.23597e-05	0	0.000103933	4.15731e-05	k__Bacteria; p__Firmicutes; c__Clostridia; o__Lachnospirales; f__Lachnospiraceae; g__Tyzzerella; s__
ASV538	0	0.000103933	0	0	0	0	0	0	0.000145506	0.000166293	6.23597e-05	4.15731e-05	0	0.000124719	0.000228652	0.000207866	0.000249439	0.000498878	0.000187079	0.000228652	0.00066517	0.000789889	0.000311798	0.000332585	k__Bacteria; p__Firmicutes; c__Bacilli; o__Lactobacillales; f__Streptococcaceae; g__Lactovum; s__
ASV539	0	0	0	0	0	0	0	0.000166293	0	0	4.15731e-05	0	0.000187079	0.000207866	0.000353372	0.000436518	0.000228652	0.000249439	0.000353372	0.000706743	0.000374158	0.000249439	0.000332585	0.000270225	k__Bacteria; p__Firmicutes; c__Clostridia; o__Oscillospirales; f__Ruminococcaceae; g__Ruminococcus; s__
ASV540	0.000207866	0.000291012	0.000374158	0.000166293	0.000540451	0.000852249	0.000166293	0.000187079	0.000332585	0.000436518	0	0.000166293	6.23597e-05	0.000103933	8.31463e-05	0	0.000103933	0.000124719	0	0	6.23597e-05	0	0	6.23597e-05	k__Bacteria; p__Actinobacteriota; c__Actinobacteria
ASV541	8.31463e-05	0	0	6.23597e-05	0	0	2.07866e-05	0	0.000124719	0	0	0	0.000311798	0.000270225	0.000270225	0.000769103	0.000291012	0.000311798	0.000374158	0.000145506	0.000478091	0.000374158	0.000166293	0.000124719	k__Bacteria; p__Firmicutes; c__Clostridia; o__Oscillospirales; f__Eubacterium_coprostanoligenes_group; g__Eubacterium_coprostanoligenes_group; s__
ASV542	0	0	0	0	0	0	0	0	0	0	0	0	0.00141349	0.000498878	0	0	0	0.00101854	0	0.00060281	0	0.000623597	0	0	k__Bacteria; p__Spirochaetota; c__Spirochaetia; o__Spirochaetales; f__Spirochaetaceae; g__Treponema; s__Treponema_primitia
ASV543	0	0.000374158	0	0	0	0.000374158	0	0	0	0	0.000436518	0	0	0.00101854	0.000540451	0	0	0.000789889	0	0	0	0.000124719	0.000519664	0	k__Bacteria; p__Firmicutes; c__Clostridia; o__Lachnospirales; f__Lachnospiraceae; g__Tyzzerella; s__Anaerotignum_lactatifermentans
ASV544	0	0.000353372	0	0	0	0	0	0	6.23597e-05	0	0	0	0	0.00155899	6.23597e-05	0.000166293	0.000748316	0.000187079	0	0	0.000457304	6.23597e-05	0.000207866	0.000207866	k__Bacteria; p__Spirochaetota; c__Spirochaetia; o__Spirochaetales; f__Spirochaetaceae; g__Treponema
ASV545	0.000415731	0.000831463	0.000374158	0.000457304	0.000207866	0.000519664	0.000415731	0.000291012	0.000166293	0.000124719	0.000249439	0	0	0	0	0	0	0	0	0	0	0	0	0.000103933	k__Bacteria; p__Spirochaetota; c__Spirochaetia; o__Spirochaetales; f__Spirochaetaceae; g__Treponema; s__
ASV546	0	0.000498878	0.00168371	0	0	0	0	0	0	6.23597e-05	0.000270225	0	0	0.000332585	0.00120562	0	0	0.000103933	0	0	0	0	0	0	k__Bacteria; p__Bacteroidota; c__Bacteroidia; o__Bacteroidales; f__Rikenellaceae; g__Alistipes; s__Alistipes_shahii
ASV547	8.31463e-05	0.000291012	0.000311798	0.000311798	0.000457304	0.000228652	0.000498878	0.000187079	0.000394945	0.000415731	0.000291012	0	0.000124719	8.31463e-05	0.000187079	0	0	0.000187079	0	0	0	0	0.000166293	0	k__Bacteria; p__Firmicutes; c__Clostridia; o__Monoglobales; f__Monoglobaceae; g__Monoglobus; s__
ASV548	0	0	0	0	0.000187079	6.23597e-05	0	0	0	0	0	0	0.000270225	0.000519664	0.000374158	0.000145506	0.000644383	0.000415731	0.000207866	0.000457304	0	0.000166293	0.000311798	0.000353372	k__Bacteria; p__Rs-K70_termite_group; c__Rs-K70_termite_group; o__Rs-K70_termite_group; f__Rs-K70_termite_group; g__Rs-K70_termite_group; s__
ASV549	0.000270225	0.000519664	0.000145506	0.000415731	0.000374158	0.000478091	0.000207866	0.000415731	0.000311798	0	0.000374158	0.000478091	8.31463e-05	2.07866e-05	0	0	0	0	0	4.15731e-05	0	0	0.000124719	0	k__Bacteria; p__Spirochaetota; c__Spirochaetia; o__Spirochaetales; f__Spirochaetaceae
ASV550	0	0	0.000270225	0	0	0	0	0.000228652	0	0	0	0	0	0.000457304	0.000519664	0	0	0	0.000457304	0.000706743	0	0.000685957	0.000311798	0.000415731	k__Bacteria; p__Proteobacteria; c__Alphaproteobacteria; o__Paracaedibacterales; f__Paracaedibacteraceae; g__; s__
ASV551	4.15731e-05	0	0	0	8.31463e-05	0	0	0	4.15731e-05	0.000124719	0	0	0.000228652	0.000270225	0.000270225	0.000436518	0.000332585	0.000394945	0.000291012	0.000353372	0.000394945	0.000436518	0.000249439	0.000249439	k__Bacteria; p__Firmicutes; c__Clostridia; o__Lachnospirales; f__Lachnospiraceae; g__Tyzzerella; s__
ASV552	0	0	0	0	0	0	4.15731e-05	0	0	0	6.23597e-05	0	0.000249439	0.000519664	0.000291012	0.000436518	0.000311798	0.000311798	0.000332585	0.000519664	0.000415731	0.000457304	0	0.000145506	k__Bacteria; p__Firmicutes; c__Clostridia; o__Christensenellales; f__Christensenellaceae; g__Christensenellaceae_R-7_group; s__
ASV553	0.000478091	0.000332585	0.000478091	0.000436518	0.000166293	0.000644383	0.000353372	0.000207866	0.000582024	0	0.000187079	0.000270225	0	0	0	0	0	4.15731e-05	0	0	0	0	0	4.15731e-05	k__Bacteria; p__Spirochaetota; c__Spirochaetia; o__Spirochaetales; f__Spirochaetaceae; g__Termite_Treponema_cluster; s__
ASV554	0	0	0	0	0	0.00155899	0	0	0	0.00122641	0	0	0	0	0	0	0	0.00103933	0	0	0	0.000394945	0	0	k__Bacteria; p__Bacteroidota; c__Bacteroidia; o__Bacteroidales; f__Prevotellaceae; g__Prevotella
ASV555	0	0.000582024	0.00130955	0	0	0.000353372	0	0	0	0	0.000311798	0	0	0.000394945	0.000498878	0	6.23597e-05	0.000228652	0	0	0	0	0.000249439	0	k__Bacteria; p__Bacteroidota; c__Bacteroidia; o__Bacteroidales; f__Rikenellaceae; g__Alistipes
ASV556	0.000498878	0	0.000540451	0.000540451	0.000436518	0.000374158	0.000540451	0.000270225	0.000519664	0	0.000270225	0	0	0	0	0	0.000124719	0	0	0	0	0	0	0	k__Bacteria; p__Spirochaetota; c__Spirochaetia; o__Spirochaetales; f__Spirochaetaceae
ASV557	0	0	0	0	0	0	0	0	6.23597e-05	0	0	0	0.000374158	0.000291012	0.000769103	0.000685957	0.000228652	0.000207866	0.000374158	0.000187079	0.000291012	0.000124719	0.000187079	0.000187079	k__Bacteria; p__Spirochaetota; c__Spirochaetia; o__Spirochaetales; f__Spirochaetaceae; g__Treponema; s__
ASV558	0	0	6.23597e-05	0	0	6.23597e-05	0	0	0.000145506	8.31463e-05	8.31463e-05	0	0.000228652	0.000291012	0.000291012	0.000166293	0.000353372	0.000270225	0.000374158	0.000311798	0.000540451	0.000436518	0.000103933	0.000207866	k__Bacteria; p__Actinobacteriota; c__Coriobacteriia; o__Coriobacteriales; f__; g__; s__
ASV559	2.07866e-05	0	0	0.000124719	0	0	0	0	6.23597e-05	0	0	0	0.000187079	0.000249439	0.000187079	0.000436518	0.000124719	0.000187079	0.000540451	0.000207866	0.000498878	0.000457304	0.000207866	0.000374158	k__Bacteria; p__Firmicutes; c__Clostridia; o__Oscillospirales; f__UCG-010; g__UCG-010; s__
ASV560	0	0	0	0	0	0	0	0	0	0	0	0	0.000436518	0.000228652	0.000478091	0	0.000478091	0	0.000332585	0.000582024	0.000394945	0	0.000394945	0.000561237	k__Bacteria; p__Spirochaetota; c__Spirochaetia; o__Spirochaetales; f__Spirochaetaceae; g__Treponema; s__
ASV561	0	0	0	0	0	0.00124719	0	0	0	0.00143427	0	0	0	0	0	0	0	0.000935395	0	0	0	0.000436518	0	0	k__Bacteria; p__Bacteroidota; c__Bacteroidia; o__Bacteroidales; f__Prevotellaceae; g__Prevotella
ASV562	0	0	0	0	0	0	0	0	0	0	0	0.000103933	0	0.000685957	0.000789889	0	0	0.000956182	0.000623597	0	0	0	0	0.000873036	k__Bacteria; p__Spirochaetota; c__Spirochaetia; o__Spirochaetales; f__Spirochaetaceae
ASV563	0.000166293	0.000311798	0.000207866	0.000394945	0.000207866	0.000353372	0.000291012	0	0.000228652	0.000228652	0.000311798	0.000332585	0.000311798	0.000145506	0	0.000228652	4.15731e-05	0	4.15731e-05	0.000187079	0	0	0.000166293	0	k__Bacteria; p__Firmicutes; c__Clostridia
ASV564	0.000415731	0.000498878	0.000478091	0.000415731	0.000332585	0.000540451	0.000332585	0.000270225	0.000332585	0.000145506	0.000124719	0.000207866	0	0	0	0	0	0	0	0	0	0	0	0	k__Bacteria; p__Spirochaetota; c__Spirochaetia; o__Spirochaetales; f__Spirochaetaceae; g__Treponema; s__
ASV565	0	0	0	0	0.000976968	0	0	0	0	0	0	0	0	0	0	0	0.00286855	0	0	0	0	0	0	0	k__Bacteria; p__Firmicutes; c__Clostridia; o__Lachnospirales; f__Lachnospiraceae; g__Blautia
ASV566	0	0	0	0	0	0	0.000145506	0	0	0	0	0	0.00116405	0	0.00060281	0.000561237	0	0	0	0	0.00145506	0	0	0	k__Bacteria; p__Spirochaetota; c__Spirochaetia; o__Spirochaetales; f__Spirochaetaceae; g__Treponema
ASV567	0	0	0	0	0	0	0	0	0	0	0	0	0.000353372	0	0.000457304	0.00130955	0	0.000311798	0.000249439	0.000976968	0	0.000332585	0	0	k__Bacteria; p__Spirochaetota; c__Spirochaetia; o__Spirochaetales; f__Spirochaetaceae; g__Treponema; s__Coptotermes_gestroi
ASV568	0	0	0.000353372	0	0	0.000311798	0	0	0	0.000270225	0	0	0	0.000519664	0.00130955	0	0	0.000457304	0	0	0	0.000478091	0.000228652	0	k__Bacteria; p__Firmicutes; c__Clostridia; o__Oscillospirales; f__Ruminococcaceae; g__Subdoligranulum; s__
ASV569	0	0	0	6.23597e-05	0	0	0	0.000145506	0	0	0	0	0	0.000748316	0.000769103	0.000353372	0.000748316	0	0.000332585	0	0	0	0.000561237	0	k__Bacteria; p__Spirochaetota; c__Spirochaetia; o__Spirochaetales; f__Spirochaetaceae; g__Treponema; s__Treponema_primitia
ASV570	0	0	0	0	0	0	0	0	0	0	0	0	0	0.000519664	0.000706743	0	0	0	0.000956182	0	0	0	0.000831463	0.000706743	k__Bacteria; p__Spirochaetota; c__Spirochaetia; o__Spirochaetales; f__Spirochaetaceae; g__Treponema; s__
ASV571	0	0	0	0	0.00212023	0	0	0	0	0	0	0	0	0	0	0	0.00189158	0	0	0	0	0	0	0	k__Bacteria; p__Bacteroidota; c__Bacteroidia; o__Bacteroidales; f__Prevotellaceae; g__Prevotella
ASV572	0	0	0	0	0	0.000145506	0	0	0	0	0	0	0.000311798	0.000145506	0.000353372	0.000644383	0.000187079	0.000353372	0	0.000374158	0.000685957	0	0.000207866	0.000457304	k__Bacteria; p__Spirochaetota; c__Spirochaetia; o__Spirochaetales; f__Spirochaetaceae
ASV573	0	0	8.31463e-05	0	0	0	0	0	6.23597e-05	6.23597e-05	0	0	0.000353372	0.000270225	0.000311798	0.000291012	0.000124719	0.000166293	0.000311798	0.000436518	0.000436518	0.000519664	0.000270225	4.15731e-05	k__Bacteria; p__Firmicutes; c__Clostridia; o__Christensenellales; f__Christensenellaceae; g__Christensenellaceae_R-7_group; s__
ASV574	0.000291012	0.000270225	0.00060281	0.000207866	0.000124719	0.000291012	0.000353372	0	0.000353372	0.000270225	6.23597e-05	0.000166293	0.000228652	0.000124719	0.000228652	0	0	0	6.23597e-05	0	0	0	0	0.000103933	k__Bacteria; p__Firmicutes; c__Clostridia; o__Oscillospirales; f__Ruminococcaceae; g__Candidatus_Soleaferrea; s__
ASV575	0.000124719	0.000291012	0.000353372	6.23597e-05	0.000249439	0.000291012	0.000124719	0.000332585	0.000519664	0.000291012	0.000249439	0.000103933	6.23597e-05	0	0.000187079	8.31463e-05	8.31463e-05	0.000187079	0	0	0.000166293	0	4.15731e-05	0	k__Bacteria; p__Firmicutes; c__Clostridia; o__Clostridia_vadinBB60_group; f__Clostridia_vadinBB60_group; g__Clostridia_vadinBB60_group; s__
ASV576	0	6.23597e-05	0.000103933	0	0	0	0	0	0	0.000124719	0	0	0	0.000561237	0.000436518	0	0.000166293	0.000478091	0	0.000103933	0.000685957	0.000394945	0.000249439	0.000415731	k__Bacteria; p__Firmicutes; c__Clostridia
ASV577	0	0.000644383	0.000956182	0	0.000748316	0.000644383	0.000810676	0	0	0	0	0	0	0	0	0	0	0	0	0	0	0	0	0	k__Bacteria; p__Spirochaetota; c__Spirochaetia; o__Spirochaetales; f__Spirochaetaceae; g__Treponema; s__
ASV578	6.23597e-05	0	4.15731e-05	0	0	0	6.23597e-05	0	0	0	0	0	0.000103933	0.000249439	0.000353372	0.000291012	0.000291012	0.000270225	0.000311798	0.000249439	0.000291012	0.000457304	0.000249439	0.000332585	k__Bacteria; p__Firmicutes; c__Clostridia; o__Clostridia_vadinBB60_group; f__Clostridia_vadinBB60_group; g__Clostridia_vadinBB60_group; s__
ASV579	0	0	0	0	0	0.000311798	0	0	0	0	0	0	0	0	0.000623597	0.000685957	0.000561237	0.000415731	0.000540451	0	0	0.000166293	0.000415731	0	k__Bacteria; p__Spirochaetota; c__Spirochaetia; o__Spirochaetales; f__Spirochaetaceae; g__Treponema; s__Treponema_primitia
ASV580	0	0	0.000124719	0	0	0	0	0	0	0	0	0	0.000291012	0	0.00066517	0.000394945	0	0.00101854	0.000374158	0	0.000394945	0	0	0.000582024	k__Bacteria; p__Spirochaetota; c__Spirochaetia; o__Spirochaetales; f__Spirochaetaceae
ASV581	0	0	0	0	0	0	0	0	0	2.07866e-05	0	0	0.000228652	0.000207866	0.000436518	0.000394945	0.000291012	0.000207866	0.000166293	0.000103933	0.000582024	0.000374158	0.000187079	0.000374158	k__Bacteria; p__Campilobacterota; c__Campylobacteria; o__Campylobacterales; f__Sulfurospirillaceae; g__Sulfurospirillum; s__
ASV582	0	0	0	0	0	0	0	0	0	0	0	0.000166293	0.000789889	0.000956182	0	0	0	0.000893822	0	0.000852249	0	0	0	0	k__Bacteria; p__Spirochaetota; c__Spirochaetia; o__Spirochaetales; f__Spirochaetaceae; g__Treponema; s__
ASV583	0	0.000789889	0.000976968	0	0	0	0	0	0	0	0	0	0	0	0	0	0	0	0.000997755	0.000769103	0	0	0	0	k__Bacteria; p__Spirochaetota; c__Spirochaetia; o__Spirochaetales; f__Spirochaetaceae; g__Treponema; s__
ASV584	0.000332585	0.000270225	0.000415731	0.000353372	0.000311798	0.000311798	0.000436518	0.000394945	0.000519664	0	0.000353372	0	0	0	0	0	0	0	0	0	0	0	0	0	k__Bacteria; p__Spirochaetota; c__Spirochaetia; o__Spirochaetales; f__Spirochaetaceae; g__Treponema; s__
ASV585	0	0	0	0	0.000249439	0	0	0	0	0	0	0	0.000166293	0.000145506	0.000228652	0.000124719	0.00072753	0	0.000291012	0.000706743	0.000207866	0.000332585	0.000187079	0.000166293	k__Bacteria; p__Firmicutes; c__Clostridia; o__Lachnospirales; f__Lachnospiraceae; g__Tyzzerella; s__
ASV586	0	0	0	0	0	0	6.23597e-05	0	0	0	0	0.000228652	0	0.00066517	0	0	0.000374158	0	0	0.000706743	0	0	0.000561237	0.000831463	k__Bacteria; p__Spirochaetota; c__Spirochaetia; o__Spirochaetales; f__Spirochaetaceae; g__Treponema; s__
ASV587	0	0	0	0	0	0	0.000207866	0	0	6.23597e-05	0	0	0.000249439	0.000103933	0.000145506	0.000249439	0.000207866	0.000228652	0.000478091	0.000166293	0.000187079	0.000478091	0.000187079	0.000415731	k__Bacteria; p__Patescibacteria; c__Saccharimonadia; o__Saccharimonadales; f__Saccharimonadaceae; g__Candidatus_Saccharimonas; s__
ASV588	0	0	0	0	0	0	0	0	0	0	0	0	0.000311798	0.000270225	0.000249439	0.000145506	0.000207866	0.000270225	0.000332585	8.31463e-05	0.000561237	0.000457304	0.000353372	0.000145506	k__Bacteria; p__Firmicutes; c__Clostridia; o__Oscillospirales; f__Oscillospiraceae
ASV589	0	0	0	0	0	4.15731e-05	4.15731e-05	4.15731e-05	0	0	2.07866e-05	0	0	0.000270225	0	0.000436518	0.000374158	0.000394945	0.000332585	0.000353372	0.000249439	0.000145506	0.000457304	0.000332585	k__Bacteria; p__Firmicutes; c__Clostridia; o__Oscillospirales; f__Ruminococcaceae; g__Ruminococcaceae; s__
ASV590	0	0	0	0	0	0	0	0	0	0	0	4.15731e-05	0.000145506	0.000207866	0.000207866	0.000145506	0.000394945	0.000457304	0.000124719	0.000706743	0.000207866	0.000187079	0.000436518	0.000207866	k__Bacteria; p__Bacteroidota; c__Kapabacteria; o__Kapabacteriales; f__Kapabacteriales; g__Kapabacteriales; s__
ASV591	0	0	0	0	0	0	0	0	0	0	0	0	0.000831463	0.000270225	0	0.000893822	0	0.000436518	0	0.000706743	0	0	0.000374158	0	k__Bacteria; p__Spirochaetota; c__Spirochaetia; o__Spirochaetales; f__Spirochaetaceae; g__Treponema; s__
ASV592	0	0.000145506	8.31463e-05	0	0	8.31463e-05	0	0.000145506	0	0	0	0	0.000540451	0	0.000394945	0.000623597	0.000769103	0	0.000207866	0	0	0	0	0.000457304	k__Bacteria; p__Spirochaetota; c__Spirochaetia; o__Spirochaetales; f__Spirochaetaceae
ASV593	0.000644383	0.000519664	0	0	0.000748316	0	0	0	0.000540451	0.000540451	0.000436518	0	0	0	0	0	0	0	8.31463e-05	0	0	0	0	0	k__Bacteria; p__Synergistota; c__Synergistia; o__Synergistales; f__Synergistaceae; g__Fretibacterium; s__
ASV594	0	0	0.000374158	0	0.000478091	0	0	0	0	0	0	0	0	0.000498878	0	0.000394945	0.000498878	0.000228652	0.000291012	0	0	0.000311798	0.000332585	0	k__Bacteria; p__Bacteroidota; c__Bacteroidia; o__Bacteroidales; f__Williamwhitmaniaceae; g__BCf9-17_termite_group; s__
ASV595	0	0	0	0	0.000145506	0.000103933	4.15731e-05	0	0.000166293	0	4.15731e-05	0	0	0	0	0.000145506	0.000436518	0.000332585	0.000436518	0	0.000810676	0.000415731	0.000311798	0	k__Bacteria; p__Firmicutes; c__Clostridia; o__Oscillospirales; f__Oscillospiraceae
ASV596	0	0	0	0	0	0	0	0.000124719	0	0	0	0	0.000187079	0.000311798	0.000270225	0	0.000291012	0.000644383	0	0.000540451	0.000478091	0.000249439	0	0.000353372	k__Bacteria; p__Firmicutes; c__Clostridia; o__Oscillospirales; f__Oscillospiraceae
ASV597	0	0.000103933	0	0	0	0	8.31463e-05	2.07866e-05	0	0	0	0	0.000394945	0.000145506	0.000374158	0.000228652	0.000457304	0.000291012	0	0.000166293	0	0	0.000332585	0.000789889	k__Bacteria; p__Proteobacteria; c__Alphaproteobacteria; o__Rhodospirillales; f__; g__; s__
ASV598	0	0	0	0	0	0	0	0	0	0	0	0	0.000914609	0	0	0.00101854	0.00072753	0.000873036	0	0	0	0	0	0	k__Bacteria; p__Spirochaetota; c__Spirochaetia; o__Spirochaetales; f__Spirochaetaceae; g__Treponema; s__
ASV599	0	0	0	0	0	0.000124719	8.31463e-05	0	0	0.000103933	0	0	8.31463e-05	0.000519664	0	0.000166293	0	0.00060281	0.000249439	0.000291012	0.000166293	0.000145506	0.000353372	0.000436518	k__Bacteria; p__Spirochaetota; c__Spirochaetia; o__Spirochaetales; f__Spirochaetaceae
ASV600	0	0	0	0	0	0	0.000166293	0	0	0	0	0	0.000374158	0.000394945	0.000166293	0.000124719	0.000207866	0.000353372	0.000478091	0.000311798	0.000291012	0	0.000187079	0.000249439	k__Bacteria; p__Spirochaetota; c__Spirochaetia; o__Spirochaetales; f__Spirochaetaceae; g__Termite_Treponema_cluster; s__
ASV601	0	0	0	0	0	0	0	0	0.000249439	0.000187079	0	0	0.000124719	0	0.000311798	0	0.000311798	0.000394945	0	0.000228652	0.000478091	0.000976968	0	0	k__Bacteria; p__Firmicutes; c__Clostridia; o__Lachnospirales; f__Lachnospiraceae; g__Tyzzerella; s__
ASV602	0	0.000124719	0	0	0	0	8.31463e-05	0	0	0	0	0	0	0	0.000582024	0.000831463	0	0.000561237	0.000893822	0	0	0.000270225	0	0	k__Bacteria; p__Spirochaetota; c__Spirochaetia; o__Spirochaetales; f__Spirochaetaceae; g__Spirochaeta; s__Spirochaeta_sp.
ASV603	0	0.000249439	0.000644383	0	0	0.000207866	0	0	0	4.15731e-05	0	0	0	0.000561237	0.000956182	0	0	0.000498878	0	0	0	0	0.000207866	0	k__Bacteria; p__Firmicutes; c__Clostridia; o__Oscillospirales; f__Ruminococcaceae; g__Ruminococcus; s__
ASV604	0	0	0.000436518	0	0	0	0	0	0	0	0	0	0.000706743	0	0.00103933	0.000582024	0	0.000311798	0	0.000332585	0	0	0	0	k__Bacteria; p__Spirochaetota; c__Spirochaetia; o__Spirochaetales; f__Spirochaetaceae; g__Treponema; s__Spirochaeta_sp.
ASV605	0	0	0	0	0	0	0	0	0	0.000145506	0	0	0.000623597	0	0.000415731	0	0.000291012	0.000249439	0	0.000478091	0	0.000394945	0.000311798	0.000353372	k__Bacteria; p__Bacteroidota; c__Bacteroidia; o__Bacteroidales; f__Williamwhitmaniaceae; g__BCf9-17_termite_group; s__
ASV606	0	0	0	0	0	0	0	0.000145506	0	0	0	0	0	0.000852249	0.000748316	0	0	0	0	0	0	0	0	0.00160057	k__Bacteria; p__Spirochaetota; c__Spirochaetia; o__Spirochaetales; f__Spirochaetaceae; g__Treponema
ASV607	0	0	0	0	0	0	0	0	0	0	0	0	0	0.00135113	0	0	0	0	0.000810676	0	0.000956182	0	0	0	k__Bacteria; p__Bacteroidota; c__Bacteroidia; o__Bacteroidales; f__Dysgonomonadaceae; g__Candidatus_Armantifilum; s__
ASV608	0	0	0	0	0	0	0.000124719	0	0	0	0	0	0.000124719	0.000394945	8.31463e-05	6.23597e-05	0.000124719	0.000145506	0.000457304	0.000291012	0.000166293	0.000291012	0.000374158	0.000415731	k__Bacteria; p__Desulfobacterota; c__Desulfovibrionia; o__Desulfovibrionales; f__Desulfovibrionaceae; g__Desulfovibrio; s__
ASV609	0	0	0	0	0	0	0	0	0	0	0	0	0	0	0.000374158	0.000582024	0.000914609	0	0	0	0	0.000935395	0.000291012	0	k__Bacteria; p__Firmicutes; c__Clostridia; o__Christensenellales; f__Christensenellaceae; g__Christensenellaceae_R-7_group; s__
ASV610	0	0	0	0	0	0	0	0	0	0	0	0	0.000291012	0.000291012	0.000270225	0.000540451	0.000207866	0.000457304	0.000394945	0.000124719	0.000187079	0	0.000311798	0.000207866	k__Bacteria; p__Spirochaetota; c__Spirochaetia; o__Spirochaetales; f__Spirochaetaceae; g__Treponema; s__
ASV611	0	0	0	0	0	8.31463e-05	0.000166293	0	0	0	0	0	0.000270225	0	0.000228652	0.000374158	0.000270225	0.000249439	0.000187079	0	0.000540451	0.000582024	0.000207866	0	k__Bacteria; p__Actinobacteriota; c__Coriobacteriia; o__Coriobacteriales; f__Coriobacteriales_Incertae_Sedis; g__Phoenicibacter; s__
ASV612	4.15731e-05	0	0	0	0	0	0	0	0	6.23597e-05	0	0	0.000207866	0.000207866	0.000103933	0.000166293	0.000187079	0.000103933	0.000291012	0.000353372	0.000394945	0.000415731	0.000436518	0.000270225	k__Bacteria; p__Spirochaetota; c__Leptospirae; o__Leptospirales; f__Leptospiraceae; g__Rs-H88_termite_group; s__
ASV613	0	0	0.000145506	0	0	0	0.000124719	0	0	0	6.23597e-05	0	0.000311798	0.000374158	0.000103933	0.000311798	0.000249439	0.000291012	0.000311798	0.000166293	0	0	0.000436518	0.000311798	k__Bacteria; p__Spirochaetota; c__Spirochaetia; o__Spirochaetales; f__Spirochaetaceae; g__Treponema; s__
ASV614	0	0	0	0	0	0	0	0	0	0.000124719	0	0	0.000166293	0.000291012	0.000187079	0.000374158	0	0.000311798	0.000415731	0.000103933	0.000394945	0.000394945	0.000228652	0.000249439	k__Bacteria; p__Firmicutes; c__Clostridia; o__Clostridia_vadinBB60_group; f__Clostridia_vadinBB60_group; g__Clostridia_vadinBB60_group; s__
ASV615	0	4.15731e-05	0	8.31463e-05	0	0	0	0	0	0	0	0	0.000166293	0.000249439	0.000166293	0.000207866	0.000145506	0.000311798	0.000228652	0.000249439	0.000394945	0.000436518	0.000249439	0.000207866	k__Bacteria; p__Firmicutes; c__Clostridia; o__Christensenellales; f__Christensenellaceae; g__Christensenellaceae_R-7_group; s__iron-reducing_bacterium
ASV616	0	0	0	0	0	0	0	0	0	0	0	0	0	0	0	0.00060281	0	0.000831463	0.000498878	0	0.000748316	0	0.000540451	0	k__Bacteria; p__Spirochaetota; c__Spirochaetia; o__Spirochaetales; f__Spirochaetaceae; g__Treponema; s__Treponema_primitia
ASV617	0	0	8.31463e-05	0	0	0	0	0	0	0	0	0	0.000228652	0.000124719	0.000478091	0	0.000166293	0.000457304	0.000207866	0.000249439	0.000311798	0.000498878	0.000145506	0.000291012	k__Bacteria; p__Firmicutes; c__Clostridia; o__Lachnospirales; f__Lachnospiraceae; g__Tyzzerella; s__
ASV618	0	0	0	0	0	0.000124719	0	0	0.000207866	0	0	0.000103933	0.000394945	0	0	0	0.000644383	0.000457304	0.000498878	0.000394945	0	0.000311798	0	0	k__Bacteria; p__Bacteroidota; c__Bacteroidia; o__Bacteroidales; f__Dysgonomonadaceae; g__; s__
ASV619	0	0	0	0	0.000706743	0	0	0	0	0	0	0	0	0	0	0	0.00243203	0	0	0	0	0	0	0	k__Bacteria; p__Firmicutes; c__Clostridia; o__Lachnospirales; f__Lachnospiraceae; g__Lachnospira; s__
ASV620	0.000270225	0.000457304	0.000810676	0	0.000145506	0.000457304	0.000311798	0.000270225	0.000291012	0	0.000166293	0.000124719	0	0	0	0	0	0	0	0	0	0	0	0	k__Bacteria; p__Spirochaetota; c__Spirochaetia; o__Spirochaetales; f__Spirochaetaceae
ASV621	0	0	0	0	0	0	0.000103933	0	0	0	0	0	0	0.000457304	0	0	0.000561237	0	0.000706743	0.000519664	0	0.000166293	0	0.000478091	k__Bacteria; p__Spirochaetota; c__Spirochaetia; o__Spirochaetales; f__Spirochaetaceae; g__Treponema; s__
ASV622	0.000332585	0.000332585	0.000519664	0	0	0	0.000540451	0.000145506	0.000311798	0.000623597	0	8.31463e-05	4.15731e-05	0	0	0	0	0.000124719	0	0	0	0	0	0	k__Bacteria; p__Proteobacteria; c__Gammaproteobacteria; o__Burkholderiales
ASV623	0.000270225	0.000436518	0.000519664	0.000270225	0.000145506	0.000561237	0.000353372	0.000145506	0	0	0.000249439	0.000166293	0	0	0	0	6.23597e-05	0	0	0	0	0	0	0	k__Bacteria; p__Spirochaetota; c__Spirochaetia; o__Spirochaetales; f__Spirochaetaceae; g__Treponema; s__
ASV624	0	8.31463e-05	0	0	0	0	0.000145506	0	0	0	0	8.31463e-05	0.000187079	0.000207866	0.000166293	0.000228652	0.000478091	0.000270225	0	0	0.000436518	0.000249439	0.000270225	0.000311798	k__Bacteria; p__Firmicutes; c__Clostridia; o__Clostridia_vadinBB60_group; f__Clostridia_vadinBB60_group; g__Clostridia_vadinBB60_group; s__
ASV625	0	0	0	0	0	0	0	0	0	0	0	0	0.000270225	0.000270225	0.000145506	0.000374158	0.000249439	0.000187079	0.000270225	0.000311798	0.000166293	0.000415731	0.000249439	0.000166293	k__Bacteria; p__Elusimicrobiota; c__Endomicrobia; o__Endomicrobiales; f__Endomicrobiaceae; g__Endomicrobium; s__
ASV626	0	0	0	0	0	0	0	0	0	0	0	0	0.000332585	0.000353372	0	0	0.000228652	0	0.000394945	0.000582024	0.000374158	0	0.000249439	0.000582024	k__Bacteria; p__Spirochaetota; c__Spirochaetia; o__Spirochaetales; f__Spirochaetaceae; g__Treponema; s__
ASV627	0	0	0	0	0	0	0	0	0	0	0	0	0.000249439	0.000270225	0.000145506	0.000291012	0.000249439	0.000187079	0.000145506	0.000270225	0.000478091	0.000415731	0.000166293	0.000270225	k__Bacteria; p__Firmicutes; c__Clostridia; o__Oscillospirales; f__UCG-010; g__UCG-010; s__
ASV628	0	0	4.15731e-05	0	8.31463e-05	0	0	0	0	0	0	0	0.000187079	8.31463e-05	0.000207866	0.000291012	0.000956182	0.000270225	8.31463e-05	0.000103933	0	0.000187079	0.000166293	0.000291012	k__Bacteria; p__Firmicutes; c__Clostridia; o__Oscillospirales; f__Ruminococcaceae; g__Ruminococcaceae; s__
ASV629	0	0	0	0	0	0	0	0	0	0	0	0	0.000831463	0	0.000831463	0.00101854	0	0	0	0	0	0	0.000436518	0	k__Bacteria; p__Spirochaetota; c__Spirochaetia; o__Spirochaetales; f__Spirochaetaceae; g__Treponema; s__
ASV630	0	0	2.07866e-05	0	0	0	0.000124719	0	0	0.000124719	0	0	0.000187079	0.000124719	0	0.000207866	0.000311798	0.000187079	0.000436518	0.000166293	0.000103933	0.000291012	0.000311798	0.000291012	k__Bacteria; p__Firmicutes; c__Clostridia; o__Oscillospirales; f__UCG-010; g__UCG-010; s__
ASV631	0	0	0	0	0	0	0	0	0	0	0	0	0.000436518	0	0.000166293	0	0.000415731	0.000332585	0.000228652	0.000249439	0.000291012	0.000166293	0.000519664	0.000311798	k__Bacteria; p__Bacteroidota; c__Bacteroidia; o__Bacteroidales; f__Dysgonomonadaceae; g__Candidatus_Armantifilum; s__
ASV632	0	0	0	0	0	0	0	0	0	0	0	0	0.000145506	0.000519664	0	0	0.000478091	0.000374158	0.000623597	0.000478091	0	0	0.000270225	0	k__Bacteria; p__Spirochaetota; c__Spirochaetia; o__Spirochaetales; f__Spirochaetaceae; g__Treponema
ASV633	0	0	0	0	0	4.15731e-05	0	0.000187079	0	0	0	0	0.000187079	0.000706743	0	0.000291012	0.000353372	0.000249439	0	0.000457304	0	0	0.000228652	0.000270225	k__Bacteria; p__Spirochaetota; c__Spirochaetia; o__Spirochaetales; f__Spirochaetaceae; g__Treponema; s__
ASV634	0	6.23597e-05	0.000103933	0	0	0	0.000124719	0	0	0	8.31463e-05	0.00205787	0	0	0	0	0	0	0	0	0	0	0	0.000852249	k__Bacteria; p__Firmicutes; c__Bacilli; o__Paenibacillales; f__Paenibacillaceae; g__Paenibacillus
ASV635	0	0.000852249	0.000207866	0	0	0.000415731	0	0	0	0	0.00060281	0	0	0.000332585	0.000207866	0	0	0.000124719	0	0	0	0	0.000207866	0	k__Bacteria; p__Bacteroidota; c__Bacteroidia; o__Bacteroidales; f__Bacteroidaceae; g__Bacteroides; s__Bacteroides_massiliensis
ASV636	0	0	0	0	0	0	4.15731e-05	8.31463e-05	0	6.23597e-05	0	0	0.000166293	0.000291012	0.000145506	8.31463e-05	0.000498878	0.000353372	0	0.000228652	0.000249439	0.000187079	0.000270225	0.000270225	k__Bacteria; p__Bacteroidota; c__Bacteroidia; o__Bacteroidales; f__Tannerellaceae; g__Tannerella; s__
ASV637	0	0	0	0	6.23597e-05	8.31463e-05	0	0	0	0	0	0	0.000228652	0.000124719	0.000145506	0.000415731	0.000207866	0.000124719	0.000124719	0.000207866	0.000228652	0.000374158	0.000311798	0.000353372	k__Bacteria; p__Firmicutes; c__Clostridia; o__Oscillospirales; f__Ruminococcaceae; g__; s__
ASV638	0	0.000103933	0	0	0	0	0	6.23597e-05	0.000207866	0.000103933	0	0	0.000249439	0.000207866	0	0.000374158	0	0	0	0.000311798	0.000478091	0.000311798	0	0.000540451	k__Bacteria; p__Bacteroidota; c__Bacteroidia; o__Bacteroidales; f__Dysgonomonadaceae
ASV639	0	0	0.000415731	0	0	0	0.000187079	0	0	0	0	0	0	0	0.000353372	0.000166293	0.000353372	0	0	0	0.000394945	0.000436518	0.000207866	0.000353372	k__Bacteria; p__Bacteroidota; c__Bacteroidia; o__Bacteroidales; f__Dysgonomonadaceae; g__Candidatus_Symbiothrix; s__
ASV640	0	0	0	0	0	0	0	0	0	0	0	0	0	0	0	0.000956182	0	0	0	0.000810676	0	0	0.000498878	0.000748316	k__Bacteria; p__Spirochaetota; c__Spirochaetia; o__Spirochaetales; f__Spirochaetaceae; g__Treponema
ASV641	0	0	0	0	0	0	0	0.000145506	0	0	0	0	0.000166293	0	0.000249439	0	0.000374158	0.000478091	0.000311798	0	0.00066517	0.000374158	0.000207866	0	k__Bacteria; p__Firmicutes; c__Clostridia; o__Clostridia_vadinBB60_group; f__Clostridia_vadinBB60_group; g__Clostridia_vadinBB60_group; s__
ASV642	0	0	0	0	0	0	0	0	0	0	0	0	0.000498878	0	0.000498878	0.000332585	0.000187079	0.000291012	0.000187079	0	0.000374158	0.000519664	0	0	k__Bacteria; p__Firmicutes; c__Clostridia; o__Lachnospirales; f__Lachnospiraceae; g__Tyzzerella; s__
ASV643	0	0	0	0	0	0	0	0	0	0	0	0	0.000291012	0.000291012	0	0.000374158	0.000394945	0	0	0.000436518	0.000540451	0.000519664	0	0	k__Bacteria; p__Elusimicrobiota; c__Endomicrobia; o__Endomicrobiales; f__Endomicrobiaceae; g__Endomicrobium; s__
ASV644	0	0	6.23597e-05	0	0	0	0	0	0	0	0	0.000187079	0.000374158	0.000207866	0.000311798	0.000311798	0.000249439	0	0.000187079	0.000124719	0.000394945	6.23597e-05	6.23597e-05	0.000311798	k__Bacteria; p__Spirochaetota; c__Spirochaetia; o__Spirochaetales; f__Spirochaetaceae; g__Treponema; s__
ASV645	0	0	0	0	0	0	0.000519664	0	0	0	0	0	0	0	0.000498878	0	0	0	0.000519664	0	0	0	0.000623597	0.000789889	k__Bacteria; p__Bacteroidota; c__Bacteroidia; o__Bacteroidales; f__Dysgonomonadaceae; g__Candidatus_Armantifilum; s__
ASV646	0	0.000852249	0	0	0	0	0	0	0	0	0.000374158	0	0	0.00153821	0	0	0	0	0	0	0	0	0	0	k__Bacteria; p__Proteobacteria; c__Gammaproteobacteria; o__Enterobacterales; f__Enterobacteriaceae
ASV647	0	0	0	0.000145506	0	0	8.31463e-05	4.15731e-05	0	0	0	2.07866e-05	0	0.000457304	0	0	0.000374158	0	0.000498878	0.000249439	0.000748316	0.000187079	0	0	k__Bacteria; p__Bacteroidota; c__Bacteroidia; o__Bacteroidales; f__Williamwhitmaniaceae; g__BCf9-17_termite_group; s__
ASV648	0	0	4.15731e-05	0	0	0	0	0	0	0	0	0	0.000187079	0	0	0.000270225	0.000374158	0.000436518	0	0.000415731	0.000207866	0	0.000332585	0.00060281	k__Bacteria; p__Spirochaetota; c__Spirochaetia; o__Spirochaetales; f__Spirochaetaceae; g__Treponema; s__
ASV649	0	0	0	0	0	0	0	0	0	0	0	0	0.000207866	0.000270225	0.000166293	0.000166293	0.000291012	0.000394945	0.000124719	0.000394945	0.000291012	8.31463e-05	0.000249439	0.000207866	k__Bacteria; p__Spirochaetota; c__Spirochaetia; o__Spirochaetales; f__Spirochaetaceae; g__Treponema; s__
ASV650	0	0	0	0	0	0	0	0	0	0	0	0	0.000935395	0.000187079	0.000478091	0.000207866	0.000249439	0.000291012	0	0	0.000124719	0	0	0.000415731	k__Bacteria; p__Firmicutes; c__Clostridia; o__Lachnospirales; f__Lachnospiraceae
ASV651	0	0	0	0	0	0	0	0	0	0	0	0	0	0.00066517	0.000353372	0	0.000582024	0	0.000519664	0.000582024	0	0	0	0	k__Bacteria; p__Spirochaetota; c__Spirochaetia; o__Spirochaetales; f__Spirochaetaceae; g__Treponema
ASV652	0	0	0	0	0	0	0	0	0	0	0	0	0.000353372	0.000187079	0.000270225	0.000394945	0.000145506	0.000249439	0.000103933	8.31463e-05	0.000291012	0.000519664	0	0.000166293	k__Bacteria; p__Elusimicrobiota; c__Endomicrobia; o__Endomicrobiales; f__Endomicrobiaceae; g__Endomicrobium; s__
ASV653	0	0	0	0	0.000353372	0	0	0.00066517	0	0	0	0.000561237	0	0	0	0.000748316	0	0	0	0	0	0.00066517	0	0	k__Bacteria; p__Spirochaetota; c__Spirochaetia; o__Spirochaetales; f__Spirochaetaceae; g__Treponema; s__
ASV654	0	0	0	0	0	0	0.000228652	0	0	0	0	0	0.000332585	0	0	0	0	0.000873036	0	0.000810676	0.000145506	0	0	0.000478091	k__Bacteria; p__Spirochaetota; c__Spirochaetia; o__Spirochaetales; f__Spirochaetaceae; g__Treponema; s__Treponema_primitia
ASV655	0	0.000582024	0.000623597	0	0	0.000540451	0	0	0	0	0.000103933	0	0	0.000498878	0.000187079	0	0	0.000228652	0	0	0	0	0.000145506	0	k__Bacteria; p__Bacteroidota; c__Bacteroidia; o__Bacteroidales; f__Muribaculaceae; g__Muribaculaceae; s__
ASV656	0	0	0	0.000207866	0	0.000457304	0	0	0	0	0	0	0	0	0.000582024	0	0.000685957	0	0	0.000956182	0	0	0	0	k__Bacteria; p__Spirochaetota; c__Spirochaetia; o__Spirochaetales; f__Spirochaetaceae; g__Treponema; s__
ASV657	0	0	0	0	0	0	0.000249439	0	0	0	0	0	0.000207866	0	0	0	0.000103933	0.000353372	0.00066517	0.000291012	0.000228652	0.000311798	0.000103933	0.000228652	k__Bacteria; p__Firmicutes; c__Clostridia; o__Oscillospirales; f__Eubacterium_coprostanoligenes_group; g__Eubacterium_coprostanoligenes_group; s__
ASV658	0	0	0	0	0	0	0	0	0	0	0	0	0	0	0	0	0.000519664	0	0.000498878	0.000291012	0	0.000436518	0.000436518	0.000498878	k__Bacteria; p__Firmicutes; c__Clostridia; o__Oscillospirales; f__Ruminococcaceae; g__Ruminococcaceae; s__
ASV659	2.07866e-05	0	0	0	0	0	0	0	6.23597e-05	0	0	0	0	0.000187079	0.000103933	0.000145506	0.000228652	0.000478091	0.000145506	0.000145506	0.000311798	0.000311798	0.000519664	0.000249439	k__Bacteria; p__Desulfobacterota; c__Desulfovibrionia; o__Desulfovibrionales; f__Desulfovibrionaceae; g__Desulfovibrio
ASV660	0.000810676	0	0.000478091	0	0.000810676	0	0	0	0.000873036	0	0	0	0	0	0	0	0	0	0	0	0	0	0	0	k__Bacteria; p__Spirochaetota; c__Spirochaetia; o__Spirochaetales; f__Spirochaetaceae; g__Treponema; s__
ASV661	0	0	0	0	0	0	0	0	0	0	0	0	0.000228652	0.000249439	0	0.000249439	0.000311798	0.000394945	0.000187079	0.000228652	8.31463e-05	0.000187079	0.000374158	0.000311798	k__Bacteria; p__Rs-K70_termite_group; c__Rs-K70_termite_group; o__Rs-K70_termite_group; f__Rs-K70_termite_group; g__Rs-K70_termite_group; s__
ASV662	0	0	0	0	0	0	0	0	0	0	0	0	0.000498878	0	0	0	0.000519664	0.000582024	0.000519664	0	0.000644383	0	0	0	k__Bacteria; p__Patescibacteria; c__Gracilibacteria; o__Absconditabacteriales_(SR1); f__Absconditabacteriales_(SR1); g__Absconditabacteriales_(SR1); s__SR1_bacterium
ASV663	0	0	2.07866e-05	0	0	0	2.07866e-05	0	0.000124719	0	0	0	0.000166293	0.000228652	0.000124719	6.23597e-05	0.000228652	0.000187079	0.000291012	0.000270225	0.000270225	0.000187079	0.000187079	0.000187079	k__Bacteria; p__Firmicutes; c__Clostridia; o__Oscillospirales; f__UCG-010; g__UCG-010; s__
ASV664	0	0	0	0	0	0.000249439	6.23597e-05	0	0	0.000291012	0.000228652	0	0	0	0.000582024	0	0	0.000789889	0	0	0	0.000187079	0.000374158	0	k__Bacteria; p__Firmicutes; c__Bacilli; o__Erysipelotrichales; f__Erysipelatoclostridiaceae; g__Catenibacterium; s__
ASV665	0	0	0	0	0	0	0	0	0	0.000332585	0	0	0	0.000332585	0	0	0	0.000561237	0.00066517	0.000436518	0	0	0.000353372	0	k__Bacteria; p__Bacteroidota; c__Bacteroidia; o__Bacteroidales; f__Dysgonomonadaceae; g__Candidatus_Symbiothrix; s__Candidatus_Symbiothrix
ASV666	0	0	0	0	0	8.31463e-05	0	0	0	0	0	2.07866e-05	6.23597e-05	0.000103933	0.000207866	0.000207866	0.000249439	0.000311798	0.000311798	0.000228652	0.000353372	0.000291012	0.000166293	0.000166293	k__Bacteria; p__Firmicutes; c__Clostridia; o__Oscillospirales; f__Eubacterium_coprostanoligenes_group; g__Eubacterium_coprostanoligenes_group; s__
ASV667	0	0	0	0	0	0	8.31463e-05	0	0	0	0	0	0	0.000207866	0.000166293	0.000374158	0.000436518	0.000478091	0.000207866	0.000270225	0	8.31463e-05	8.31463e-05	0.000291012	k__Bacteria; p__Verrucomicrobiota
ASV668	0	0.000124719	0.000582024	0	0	0.000103933	0	0	0	0	0	0	0	0.000353372	0.00126798	0	0	0.000166293	0	0	0	0	0.000187079	0	k__Bacteria; p__Firmicutes; c__Clostridia; o__Oscillospirales; f__Ruminococcaceae; g__; s__
ASV669	0	0.000519664	0	0.000561237	0.000436518	0.000311798	0.000498878	0.000457304	0	0	0	0	0	0	0	0	0	0	0	0	0	0	0	0	k__Bacteria; p__Synergistota; c__Synergistia; o__Synergistales; f__Synergistaceae
ASV670	0	0	0	0	0	0	0	0	0	6.23597e-05	0	0	0	0.000353372	0	0.000415731	0.000207866	0	0.000249439	0.000207866	0.000353372	0.000561237	0.000228652	0	k__Bacteria; p__Firmicutes; c__Clostridia; o__Lachnospirales; f__Lachnospiraceae; g__Tyzzerella; s__
ASV671	0	0	0	0.0010809	0	0.00106011	0.00060281	0	0	0	0	0	0	0	0	0	0	0	0	0	0	0	0	0	k__Bacteria; p__Spirochaetota; c__Spirochaetia; o__Spirochaetales; f__Spirochaetaceae; g__Treponema; s__
ASV672	0	0	0	8.31463e-05	0	0	0	0	0	0	0	0	0.000374158	0	0.000332585	0.000540451	0.000228652	0	0.000311798	0.000124719	0.000145506	0.000145506	0.000228652	0.000103933	k__Bacteria; p__Margulisbacteria; c__Margulisbacteria; o__Margulisbacteria; f__Margulisbacteria; g__Margulisbacteria; s__
ASV673	0	0.000332585	0.000353372	0.000436518	0.000311798	0	0.000332585	0	0.000394945	0.000291012	0	0.000124719	0	0	0	8.31463e-05	0	0	0	0	0	0	0	0	k__Bacteria; p__Firmicutes; c__Clostridia; o__Oscillospirales
ASV674	0.000228652	0.000311798	0.000270225	0.000394945	0	0.000332585	0.000228652	0.000187079	0	0	0.000166293	0.000187079	0.000124719	2.07866e-05	0.000103933	0	2.07866e-05	8.31463e-05	0	0	0	0	0	0	k__Bacteria; p__Spirochaetota; c__Spirochaetia; o__Spirochaetales; f__Spirochaetaceae; g__Spirochaeta
ASV675	0	0.000374158	0.000353372	0	0	0.00066517	0	0	0	0	0	0	0	0	0.000478091	0	0	0.000623597	0	0	0	0	0.000270225	0	k__Bacteria; p__Firmicutes; c__Negativicutes; o__Veillonellales-Selenomonadales; f__Veillonellaceae; g__Allisonella; s__
ASV676	0	6.23597e-05	0	0	0	0	6.23597e-05	2.07866e-05	0	2.07866e-05	0	6.23597e-05	0.000145506	8.31463e-05	0	0.000270225	0.000228652	0.000145506	0.000207866	0.000311798	0.000145506	0.000291012	0.000228652	0.000311798	k__Bacteria; p__Firmicutes; c__Clostridia; o__Oscillospirales; f__Ruminococcaceae
ASV677	0	0	0	0	0	0	0.000436518	0	0	0	0	0	0.000540451	0	0	0	0	0.000394945	0.000810676	0	0.000332585	0	0	0	k__Bacteria; p__Spirochaetota; c__Spirochaetia; o__Spirochaetales; f__Spirochaetaceae; g__Treponema
ASV678	0	0	0	0	0	0	0	0	0	0	0	0	0	0.000374158	0.000394945	0.000353372	0	0.000228652	0.000270225	0.000353372	0	0	0.000311798	0.000311798	k__Bacteria; p__Elusimicrobiota; c__Endomicrobia; o__Endomicrobiales; f__Endomicrobiaceae; g__Endomicrobium; s__
ASV679	0	0	0	0	0	0	0	0	0	0	0	0	0	0.000374158	0	0	0.000893822	0.000873036	0	0	0	0	0.000415731	0	k__Bacteria; p__Firmicutes; c__Clostridia; o__Oscillospirales; f__Eubacterium_coprostanoligenes_group; g__Eubacterium_coprostanoligenes_group; s__
ASV680	0	0	0	0	0	0	2.07866e-05	0	0	0	0	0	0.000124719	0.000145506	0.000124719	0.000332585	0.000270225	0.000207866	0.000187079	0.000207866	0.000228652	0.000249439	0.000249439	0.000124719	k__Bacteria; p__Desulfobacterota; c__Desulfovibrionia; o__Desulfovibrionales; f__Desulfovibrionaceae
ASV681	0	0	0	0	0	0	0	0	6.23597e-05	0	0	0	0.000187079	0.000228652	0.000207866	0.000415731	0	0.000332585	0.000249439	0.000228652	0.000353372	0.000311798	0	0	k__Bacteria; p__Firmicutes; c__Clostridia
ASV682	0	0	0	0	0	0	0.000103933	0	0	0	0	0	0.000228652	0.000228652	0.000166293	0	0.000249439	0.000207866	0.000394945	0.000353372	0	0	0.000311798	0.000270225	k__Bacteria; p__Spirochaetota; c__Spirochaetia; o__Spirochaetales; f__Spirochaetaceae; g__Treponema
ASV683	0	0.000291012	0.000270225	0.000415731	0.000270225	0.000415731	0.000166293	0.000166293	0.000394945	0	8.31463e-05	0	0.000103933	0	0	0	0	0	0	0	0	0	0	0	k__Bacteria; p__Spirochaetota; c__Spirochaetia; o__Spirochaetales; f__Spirochaetaceae; g__Treponema; s__
ASV684	0	0	0	0	0	0	0.000145506	0.000332585	0	6.23597e-05	0	0	0.000228652	0.000145506	0.000207866	0.000207866	0.000145506	0	0.000311798	0.000228652	0.000145506	0.000228652	0.000124719	0	k__Bacteria; p__Bacteroidota; c__Bacteroidia; o__Bacteroidales; f__Dysgonomonadaceae
ASV685	0	0.000207866	0	0.000124719	0.000207866	0	0	0.000124719	0.000623597	0.000207866	0.000103933	0	0.000124719	0.000187079	0.000103933	0	0	8.31463e-05	0	0	8.31463e-05	0.000145506	0.000103933	0.000166293	k__Bacteria; p__Firmicutes; c__Bacilli; o__Lactobacillales; f__Streptococcaceae; g__Lactovum; s__
ASV686	0	0	0	0	0	0	0.000124719	8.31463e-05	0	0	0	0	0.000207866	0.000249439	0.000103933	0.000187079	0	0.000394945	0.000311798	0	0.000166293	0.000498878	0	0.000291012	k__Bacteria; p__Firmicutes; c__Clostridia; o__Oscillospirales; f__Eubacterium_coprostanoligenes_group; g__Eubacterium_coprostanoligenes_group; s__
ASV687	0	0	0	0	0	0	0	0	0	0	0	0	0.000561237	0	0.000353372	0.000332585	0	0	0.000249439	0.000207866	0	0	0.000249439	0.000561237	k__Bacteria; p__Spirochaetota; c__Spirochaetia; o__Spirochaetales; f__Spirochaetaceae; g__Treponema
ASV688	0	0	0	0	0	0	0.000124719	0	0	0	4.15731e-05	0	0.000249439	0.000124719	0.000166293	0.000270225	0.000124719	0.000166293	0.000291012	0	0.000249439	0.000311798	0.000187079	0.000103933	k__Bacteria; p__Firmicutes; c__Clostridia; o__Lachnospirales; f__Lachnospiraceae
ASV689	0	0	0	0.000103933	0	0	0	0	0	0.000166293	0	6.23597e-05	0	0	0.000145506	8.31463e-05	0.000166293	0.000166293	0	0.000124719	0.000498878	0.000561237	0.000124719	0.000270225	k__Bacteria; p__Bacteroidota; c__Bacteroidia; o__Bacteroidales; f__Rikenellaceae; g__Alistipes; s__
ASV690	0	0	0	0	0.000436518	0	0	0	0	0	0	0	0	0	0	0	0.00191236	0	0	0	0	0	0	0	k__Bacteria; p__Firmicutes; c__Clostridia; o__Lachnospirales; f__Lachnospiraceae; g__Blautia
ASV691	0	0	0	0	0	0	0.000374158	0	0	0	0	0	0.000810676	0.00066517	0	0	0	0.000582024	0	0	0	0	0	0	k__Bacteria; p__Spirochaetota; c__Spirochaetia; o__Spirochaetales; f__Spirochaetaceae; g__Treponema
ASV692	0	0	0.000914609	0	0	0	0	0	0	0	0	0	0	0	0.00164214	0	0	0	0	0	0	0	0	0	k__Bacteria; p__Proteobacteria; c__Gammaproteobacteria; o__Burkholderiales; f__Sutterellaceae; g__Sutterella; s__
ASV693	0	8.31463e-05	0.000145506	0	0	0.000166293	0	4.15731e-05	0.000478091	0.000997755	0	0	0	0	0	0	0	0	0	0	0	0.000332585	0	8.31463e-05	k__Bacteria; p__Actinobacteriota; c__Actinobacteria; o__Streptomycetales; f__Streptomycetaceae; g__Streptomyces
ASV694	0	0	0	0	0	0	0	0	0	0	0	0	0	0	0.000353372	0.000478091	0	0	0.000374158	0.000291012	0.000332585	0.000353372	0	0.000270225	k__Bacteria; p__Elusimicrobiota; c__Endomicrobia; o__Endomicrobiales; f__Endomicrobiaceae; g__Endomicrobium; s__
ASV695	0	0	6.23597e-05	0	0	0	0	0	2.07866e-05	6.23597e-05	0	0	0.000228652	8.31463e-05	0.000207866	0.000187079	0.000207866	0.000332585	0	0.000124719	0.000166293	0.000228652	0.000311798	0.000207866	k__Bacteria; p__Desulfobacterota; c__Desulfovibrionia; o__Desulfovibrionales; f__Desulfovibrionaceae; g__Desulfovibrio; s__
ASV696	0	0	0	0	0	0	0	0	0	0	0.000228652	0	0	0	0	0	0.000852249	0	0	0	0	0	0.00112247	0	k__Bacteria; p__Spirochaetota; c__Spirochaetia; o__Spirochaetales; f__Spirochaetaceae
ASV697	0	0	0	0	0	0	0	0	0	0	0	0	0.000124719	0.000124719	0	0.000124719	0.000478091	0.000540451	0.000145506	0.000228652	0.000332585	0	0.000228652	8.31463e-05	k__Bacteria; p__Desulfobacterota; c__Desulfovibrionia; o__Desulfovibrionales; f__Desulfovibrionaceae; g__Desulfovibrio; s__
ASV698	0	0	0	0	0	0	0.000228652	0	0	0	0.000124719	0	0	0	0.000187079	0	0	0	0	0	0.000748316	0	0.000415731	0.000748316	k__Bacteria; p__Bacteroidota; c__Bacteroidia; o__Bacteroidales; f__Dysgonomonadaceae; g__; s__
ASV699	0	0	0	0	0	0	0	0	0	0	0	0	0.000103933	0.000332585	0.000207866	0	0.000187079	0.000249439	0.000124719	0.000332585	8.31463e-05	0	0.000498878	0.000166293	k__Bacteria; p__Spirochaetota; c__Spirochaetia; o__Spirochaetales; f__Spirochaetaceae; g__Treponema; s__
ASV700	0	0	0	0	0	0	8.31463e-05	0	0	6.23597e-05	0	0	0.000145506	0.000207866	0	0	0.000124719	0	0.000478091	6.23597e-05	0.000249439	0.000353372	0.000207866	0.000270225	k__Bacteria; p__Firmicutes; c__Clostridia; o__Clostridia_UCG-014; f__Clostridia_UCG-014; g__Clostridia_UCG-014; s__
ASV701	0	0.000124719	0	0	0	0	0	0	0	0	0	0	0	0	0	0.000374158	0.000935395	0	0	0	0	0	0.000769103	0	k__Bacteria; p__Spirochaetota; c__Spirochaetia; o__Spirochaetales; f__Spirochaetaceae; g__Treponema
ASV702	0	0	0	0	0	0	0	0	0	0	0	0	0	0	0	0.000228652	0	0	0.000311798	0	0.000623597	0.000852249	0.000270225	0	k__Bacteria; p__Firmicutes; c__Clostridia; o__Lachnospirales; f__Lachnospiraceae
ASV703	0	0	0	0	0	0	0	0	0	0	0	0	0	0.000374158	0.000332585	0	0.000166293	0	0.000187079	0.000394945	0.000145506	0.000124719	0.000228652	0.000291012	k__Bacteria; p__Firmicutes; c__Clostridia; o__Lachnospirales; f__Lachnospiraceae; g__Tyzzerella; s__
ASV704	0.000103933	0	0	0	0	0	0	0	0	0	0	4.15731e-05	0.000270225	0.000166293	0	0.000207866	0.000187079	0.000145506	0.000124719	0.000166293	0.000498878	0.000187079	0.000187079	6.23597e-05	k__Bacteria; p__Actinobacteriota; c__Actinobacteria; o__Micrococcales; f__Cellulomonadaceae; g__Cellulomonas
ASV705	0	0	0	0	0	0	8.31463e-05	0	6.23597e-05	0	6.23597e-05	0	0.000124719	0.000103933	0.000124719	6.23597e-05	0.000311798	0	0.000270225	0.000311798	0.000145506	0.000311798	6.23597e-05	0.000187079	k__Bacteria; p__Firmicutes; c__Clostridia; o__Oscillospirales; f__Oscillospiraceae; g__Papillibacter; s__
ASV706	0	0	0	0	0	0	0	0	0	0	0	0	0.000228652	0.000187079	0.000228652	0.000353372	0	0.000124719	8.31463e-05	0.000145506	0.000394945	0.000291012	4.15731e-05	0.000207866	k__Bacteria; p__Firmicutes; c__Clostridia; o__Christensenellales; f__Christensenellaceae; g__Christensenellaceae_R-7_group; s__
ASV707	0	0	0	0	0	0	0	4.15731e-05	0	4.15731e-05	0	0	0	0.000249439	0.000103933	0.000207866	0.000270225	0.000166293	0.000207866	0.000166293	0.000332585	0.000311798	4.15731e-05	0.000166293	k__Bacteria; p__Firmicutes; c__Clostridia; o__Clostridia_vadinBB60_group; f__Clostridia_vadinBB60_group; g__Clostridia_vadinBB60_group; s__
ASV708	0	0	0	0	0	0	0	0	0	0	0	0	0	0	0.000291012	0	0	0.000582024	0.000270225	0.000561237	0	0.000311798	0.000249439	0	k__Bacteria; p__Bacteroidota; c__Bacteroidia; o__Bacteroidales; f__Williamwhitmaniaceae; g__BCf9-17_termite_group; s__
ASV709	0	0	0	0	0.000103933	0	0	0.000103933	0	0.000103933	0	0	0.000145506	0.000249439	0.000145506	0	0	0.000270225	0.000311798	0	0.000187079	0.000353372	0.000332585	0	k__Bacteria; p__Firmicutes; c__Clostridia; o__Peptostreptococcales-Tissierellales; f__Anaerovoracaceae; g__; s__
ASV710	6.23597e-05	6.23597e-05	0	0	0	0	0	0	0	0	0	0	0.000207866	0.000374158	0.000249439	0.000249439	0.000311798	0.000187079	0.000124719	0	0.000249439	0	0	0.000207866	k__Bacteria; p__Spirochaetota; c__Spirochaetia; o__Spirochaetales; f__Spirochaetaceae; g__Treponema
ASV711	0	0	0.00155899	0	0	0	0	0	0	0	0	0	0	0	0.000436518	0	0.000311798	0	0	0	0	0	0	0	k__Bacteria; p__Bacteroidota; c__Bacteroidia; o__Bacteroidales; f__Bacteroidaceae; g__Bacteroides; s__Bacteroides_stercoris
ASV712	0	0	0	0	0	0	0	0	0	0	0	0	0.000332585	0.000353372	0	0.000249439	0.000270225	0	0.000291012	0.000436518	0	0	0	0.000311798	k__Bacteria; p__Spirochaetota; c__Spirochaetia; o__Spirochaetales; f__Spirochaetaceae; g__Treponema; s__
ASV713	0	0	0	0	0	0	0	0	0	0	0	0	0	0	0.000394945	0.00060281	0.000311798	0	0	0	0.000498878	0	0.000394945	0	k__Bacteria; p__Spirochaetota; c__Spirochaetia; o__Spirochaetales; f__Spirochaetaceae; g__Treponema; s__
ASV714	0	0.000207866	0.000353372	0.000332585	0.000228652	0	0.000145506	0	0.000103933	0.000291012	0	0.000124719	0.000228652	6.23597e-05	0	0.000145506	0	0	0	0	0	0	0	0	k__Bacteria; p__Firmicutes; c__Clostridia
ASV715	0	0	0	0	0.000103933	0	0	0	0	0	0	0	0	0.00164214	0	0.000498878	0	0	0	0	0	0	0	0	k__Bacteria; p__Desulfobacterota; c__Desulfovibrionia; o__Desulfovibrionales; f__Desulfovibrionaceae; g__; s__
ASV716	0	0	0	0	0	0	0	0	0	0	0	0	0.000498878	0	0.000374158	0	0	0.000415731	0	0.000582024	0	0	0	0.000415731	k__Bacteria; p__Spirochaetota; c__Spirochaetia; o__Spirochaetales; f__Spirochaetaceae
ASV717	0.000249439	0.000291012	0	0.000394945	0.000145506	0.000145506	0.000249439	0.000207866	0	0	0	0.000145506	0.000124719	6.23597e-05	0	0.000207866	0	0	0	0	0	0	0	0	k__Bacteria; p__Firmicutes; c__Desulfitobacteriia; o__Desulfitobacteriales
ASV718	0	0.000436518	0.000207866	0	0.000353372	0.000103933	0	0	0	4.15731e-05	0.000291012	0	0	0.000187079	0.000270225	0	0	0	0	0	0	0	0.000332585	0	k__Bacteria; p__Bacteroidota; c__Bacteroidia; o__Bacteroidales; f__Tannerellaceae; g__Parabacteroides; s__Parabacteroides_distasonis
ASV719	0	0.000166293	0	0	0	0	0	0.000145506	0	0	0	0	0	0	0.00124719	0	0	0	0.000623597	0	0	0	0	0	k__Bacteria; p__Spirochaetota; c__Spirochaetia; o__Spirochaetales; f__Spirochaetaceae; g__Treponema; s__
ASV720	0	0	0	0	0	0	0	0	0	0	0	0	0	0.000207866	0	0.000270225	0.000270225	0	0.000374158	0.000415731	0	0.000187079	0.000374158	0	k__Bacteria; p__Firmicutes; c__Clostridia; o__Lachnospirales; f__Lachnospiraceae; g__Tyzzerella; s__
ASV721	0.000124719	0.000145506	0.000103933	0.000103933	0.000291012	0.000270225	0.000187079	8.31463e-05	0.000498878	0.000103933	0	0.000124719	6.23597e-05	0.000103933	0.000103933	0	0	0	0	0	0	0	0	0	k__Bacteria; p__Verrucomicrobiota; c__Verrucomicrobiae; o__Methylacidiphilales; f__Methylacidiphilaceae; g__; s__
ASV722	0	0.000187079	0.000436518	0	0	0.000644383	0	0	0	0.000478091	0.000145506	0	0	0	0.000207866	0	0	0	0	0	0	0.000187079	4.15731e-05	0	k__Bacteria; p__Bacteroidota; c__Bacteroidia; o__Bacteroidales; f__Tannerellaceae; g__Parabacteroides; s__Parabacteroides_johnsonii
ASV723	0	0	0	0	0	0	0	0	0	0.000311798	0	0	0.000582024	0	0	0	0.000644383	0	0	0	0	0	0.000561237	0	k__Bacteria; p__Spirochaetota; c__Spirochaetia; o__Spirochaetales; f__Spirochaetaceae; g__Treponema; s__
ASV724	0	0	0	0	0	0	0	0	0	0	0	0	0.000166293	6.23597e-05	0.000166293	0.000270225	0	0	0.000166293	0.000270225	0.000478091	0.000436518	0.000249439	0	k__Bacteria; p__Firmicutes; c__Clostridia; o__Christensenellales; f__Christensenellaceae; g__Christensenellaceae_R-7_group; s__
ASV725	0	0	0	0	0	0	0	0	0	0	0	0	0	0	0	0	0	0.000374158	0.000810676	0.000166293	0	0.000457304	0	0.000374158	k__Bacteria; p__Patescibacteria; c__Saccharimonadia; o__Saccharimonadales; f__Saccharimonadales; g__Saccharimonadales; s__
ASV726	0	0	0	0	0	0	0	0	0	0	0	0	0	0.000207866	0.000145506	0.000332585	0.000187079	0.000145506	0.000270225	0	8.31463e-05	0.000311798	0	0.000519664	k__Bacteria; p__Proteobacteria; c__Alphaproteobacteria; o__Rhodospirillales; f__; g__; s__
ASV728	8.31463e-05	0	0	0	0	0	0	0	0	0	0	0	0.000311798	0.000124719	0	0	0.000187079	0.000166293	0.000124719	0.000166293	0.000187079	0.000311798	0.000228652	0.000207866	k__Bacteria; p__Proteobacteria; c__Alphaproteobacteria; o__Rickettsiales; f__; g__; s__
ASV729	0	0	0	0	0	0	8.31463e-05	0	0	0	0	0	0.000207866	0	0.000270225	0	0.000124719	0.000291012	0.000311798	0.000270225	0	0.000249439	0.000166293	0.000145506	k__Bacteria; p__Firmicutes; c__Clostridia; o__Lachnospirales; f__Lachnospiraceae; g__Tyzzerella; s__
ASV730	0.000103933	0.000311798	0.000187079	6.23597e-05	0.000145506	0.000124719	0.000270225	0	0.000166293	0.000207866	0	4.15731e-05	0	0	0	0.000103933	6.23597e-05	0	0	4.15731e-05	0	4.15731e-05	0.000187079	0.000124719	k__Bacteria; p__Elusimicrobiota; c__Endomicrobia; o__Endomicrobiales; f__Endomicrobiaceae; g__Endomicrobium; s__
ASV731	0	0	0	6.23597e-05	0	0	4.15731e-05	0	0	0	0	0	0	8.31463e-05	0.000145506	0.00101854	0.000145506	0	0.000332585	0	0.000145506	0	0.000166293	0	k__Bacteria; p__Firmicutes; c__Clostridia; o__Oscillospirales; f__Ruminococcaceae; g__Ruminococcaceae; s__
ASV732	0	0	0	0	0.000145506	0	0	0	0	0	0.000394945	0	0.000374158	0	0	0	0	0	0	0.000582024	0	0	0.00060281	0	k__Bacteria; p__Bacteroidota; c__Bacteroidia; o__Bacteroidales; f__Dysgonomonadaceae; g__Candidatus_Armantifilum; s__
ASV733	0	0	0	0	0	0	0	0	0	0	0	0	8.31463e-05	0	0.000291012	0.000228652	0.000124719	0.000207866	0.000124719	0.000249439	0.000166293	0.000228652	0.000166293	0.000228652	k__Bacteria; p__Proteobacteria; c__Alphaproteobacteria; o__Paracaedibacterales; f__Paracaedibacteraceae; g__; s__
ASV734	0.000207866	0.000187079	0.000228652	0.000103933	0.000207866	0.000228652	0.000187079	0.000124719	0.000311798	0.000124719	0	0.000145506	0	0	0	0	0	0	0	0	6.23597e-05	0	0	0	k__Bacteria; p__Firmicutes; c__Clostridia; o__Lachnospirales; f__Lachnospiraceae; g__Tyzzerella; s__
ASV735	0	0	0	0	0	0	0	6.23597e-05	0	6.23597e-05	0	0	0	0.000145506	0.000124719	6.23597e-05	0.000187079	0.000145506	0.000228652	0.000207866	0.000166293	0.000353372	0.000124719	0.000187079	k__Bacteria; p__Firmicutes; c__Clostridia; o__Peptostreptococcales-Tissierellales; f__Anaerovoracaceae; g__; s__
ASV736	0	0	0	0	0	0	0	0	0	0	0	0	0.000311798	0.000228652	0.000582024	0.000394945	0	0	0	0.000270225	0.000311798	0	0	0	k__Bacteria; p__Bacteroidota; c__Bacteroidia; o__Bacteroidales; f__Dysgonomonadaceae; g__Candidatus_Symbiothrix; s__Candidatus_Symbiothrix
ASV737	0	0	0	0	0	0	0	0	0	0	0	0	0	0	0	0	0	0.00060281	0	0	0	0.000374158	0.000457304	0.000706743	k__Bacteria; p__Bacteroidota; c__Bacteroidia; o__Bacteroidales; f__Dysgonomonadaceae; g__Candidatus_Armantifilum; s__
ASV738	0	0	0	0	0	0	0	0	0	0	0	0	0	0.000270225	0	0.000207866	0.000249439	0.000311798	0	0.000311798	0	0.000540451	0	0.000270225	k__Bacteria; p__Actinobacteriota; c__Coriobacteriia; o__Coriobacteriales; f__Coriobacteriales_Incertae_Sedis; g__; s__
ASV739	0	0	0	0	0	0	0.000103933	0	0	0	0	0	8.31463e-05	0	0	0.000145506	0.000187079	0.000228652	0.000228652	0.000166293	0.000270225	0.000103933	0.000145506	0.000353372	k__Bacteria; p__Bacteroidota; c__Bacteroidia; o__Bacteroidales; f__Paludibacteraceae
ASV740	0	0	0	0	0	0	0	0	0	0	0	0	0.000249439	0	0.000228652	0.000228652	0	0.000332585	0.000291012	8.31463e-05	0.000228652	0.000311798	0.000124719	0	k__Bacteria; p__Firmicutes; c__Clostridia; o__Oscillospirales
ASV741	0.00101854	0	0	0	0	0	0.000498878	0	0	0	0.000519664	0	0	0	0	0	0	0	0	0	0	0	0	0	k__Bacteria; p__Spirochaetota; c__Spirochaetia; o__Spirochaetales; f__Spirochaetaceae; g__Treponema; s__
ASV742	0	0	0	0	0	0	0	0	0	0	0	0	0.000124719	0.000166293	8.31463e-05	0.000207866	0.000145506	0.000124719	0.000374158	0.000311798	6.23597e-05	0.000166293	0.000187079	0	k__Bacteria; p__Elusimicrobiota; c__Endomicrobia; o__Endomicrobiales; f__Endomicrobiaceae; g__Endomicrobium; s__
ASV743	0	0	0	0	0	0	0	0	0	0	0	0	0	0	0.00072753	0	0	0.000166293	0.000769103	0	0	0.000332585	0	0	k__Bacteria; p__Spirochaetota; c__Spirochaetia; o__Spirochaetales; f__Spirochaetaceae; g__Treponema
ASV744	0	0	0	0	0	6.23597e-05	0	2.07866e-05	0	6.23597e-05	0	0	0.000166293	0.000249439	0.000124719	8.31463e-05	0.000249439	0	0	0.000353372	0.000145506	0.000124719	0.000249439	0	k__Bacteria; p__Firmicutes; c__Desulfitobacteriia; o__Desulfitobacteriales; f__Syntrophobotulaceae; g__Dehalobacter; s__
ASV745	0	0	0	0	0	0	0	0	0	0	0	0	0.000228652	0	0.000145506	0.000394945	0	0.000291012	0	0.000249439	0	0.000519664	0	0.000228652	k__Bacteria; p__Firmicutes; c__Clostridia; o__Clostridia_vadinBB60_group; f__Clostridia_vadinBB60_group; g__Clostridia_vadinBB60_group; s__
ASV746	0	0	0	0	0	0	0	0	8.31463e-05	0	0	0	6.23597e-05	0.000103933	0.000228652	0.000207866	0	8.31463e-05	0.000166293	0.000124719	0.000436518	0.000291012	0.000124719	0.000207866	k__Bacteria; p__Firmicutes; c__Clostridia; o__Oscillospirales; f__UCG-010; g__UCG-010; s__
ASV747	4.15731e-05	0	0	0	4.15731e-05	0	0	0	0	0	0	0	4.15731e-05	0.000311798	8.31463e-05	0.000145506	0.000187079	0.000436518	0.000249439	0	6.23597e-05	0	0.000249439	0.000187079	k__Bacteria; p__Spirochaetota; c__Spirochaetia; o__Spirochaetales; f__Spirochaetaceae; g__Treponema; s__Spirochaeta_sp.
ASV748	0.000228652	0.000207866	0	0	0.000436518	0.000394945	0	0	0.000228652	0.000207866	6.23597e-05	0.000415731	0	0	0	0	0	0	0	0	0	0	0	0	k__Bacteria
ASV749	0	0.000166293	0	0	0	0.000187079	0	0	0	6.23597e-05	0	0	0	0.00060281	0	0	0	0.000291012	0	0	0	0.000166293	0.000540451	0	k__Bacteria; p__Firmicutes; c__Clostridia; o__Oscillospirales; f__Ruminococcaceae; g__Negativibacillus; s__
ASV750	0.000145506	0.000124719	0.000311798	0.000374158	0.000207866	0	0.000291012	0.000249439	0	0	0.000145506	0	0.000187079	0	0	0	0	0	0	0	0	0	0	0	k__Bacteria; p__Spirochaetota; c__Spirochaetia; o__Spirochaetales; f__Spirochaetaceae; g__Treponema; s__
ASV751	0	0	0.000103933	0.000207866	0	0	0	0	0	0	0	0	0	0.000831463	0	0	0.000436518	0	0	0	0	0	0.000311798	0	k__Bacteria; p__Spirochaetota; c__Spirochaetia; o__Spirochaetales; f__Spirochaetaceae; g__Treponema; s__Coptotermes_gestroi
ASV752	0	0	0	0	0	0	0.000249439	0	0	0	0	0	0	0	0	0	0.000374158	0	0.000394945	0	0.000145506	0.000457304	0	0.000291012	k__Bacteria; p__Patescibacteria; c__Saccharimonadia; o__Saccharimonadales; f__Saccharimonadales; g__Saccharimonadales; s__
ASV753	0.000103933	0.000124719	0.000166293	0.000228652	0.000291012	0	0.000270225	0.000145506	0.000415731	0	0	0.000166293	6.23597e-05	0	0	0	0	0	0	2.07866e-05	4.15731e-05	4.15731e-05	0	0	k__Bacteria; p__Patescibacteria; c__Saccharimonadia; o__Saccharimonadales; f__Saccharimonadales; g__Saccharimonadales; s__
ASV754	0	0.000207866	0.000249439	0	0	0.000270225	0	0	0	0.000270225	0	0	0	0.000353372	0	0	0	0	0	0	0	0.000291012	0.000228652	0	k__Bacteria; p__Firmicutes; c__Clostridia; o__Oscillospirales; f__Oscillospiraceae; g__UCG-003; s__
ASV755	0	0	0	0	0	0	0	0	0	0	0	0	0.000498878	0	0	0	0	0	0	0	0	0.000415731	0.000353372	0.00060281	k__Bacteria; p__Proteobacteria; c__Alphaproteobacteria; o__Rickettsiales; f__; g__; s__
ASV756	0	0	0.0013927	0	0	0	0	0	0	0	0	0	0	0	0.000582024	0	0	0	0	0	0	0	0	0	k__Bacteria; p__Bacteroidota; c__Bacteroidia; o__Bacteroidales; f__Bacteroidaceae; g__Bacteroides; s__Bacteroides_uniformis
ASV757	0	0	0	0	0	0	0	0	0	0	0	0	0.000166293	0.000124719	0.000353372	0.000124719	0.000145506	0.000124719	0	0.000228652	0.000291012	0.000103933	0.000249439	8.31463e-05	k__Bacteria; p__Myxococcota; c__Myxococcia; o__Myxococcales; f__Myxococcaceae
ASV758	0.000291012	0.000207866	0.000187079	0.000332585	0	0.000789889	0.000145506	0	0	0	0	0	0	0	0	0	0	6.23597e-05	0	0	0	0	0	0	k__Bacteria; p__Spirochaetota; c__Spirochaetia; o__Spirochaetales; f__Spirochaetaceae; g__Treponema; s__
ASV759	0	8.31463e-05	0	0	0	0	0.000103933	0	0	0	0	0	0	0.000207866	0.000103933	0.000249439	0.000166293	0.000249439	0.000145506	0.000291012	0.000103933	0	0.000124719	0.000166293	k__Bacteria; p__Spirochaetota; c__Spirochaetia; o__Spirochaetales; f__Spirochaetaceae
ASV760	0	0	0	0	0	0	0	0	0	6.23597e-05	0	0	0	0.000145506	0.000228652	0.000145506	0.000124719	0.000228652	0.000311798	8.31463e-05	0.000124719	0.000166293	0.000166293	0.000145506	k__Bacteria; p__Firmicutes; c__Clostridia; o__Oscillospirales; f__Ruminococcaceae; g__Candidatus_Soleaferrea; s__
ASV761	0	0	0	0	0	0	0	0	0	0	0	0	0	0.000249439	0.000228652	0.000291012	0.000187079	0.000249439	0	0	0.000332585	0	0.000124719	0.000228652	k__Bacteria; p__Spirochaetota; c__Spirochaetia; o__Spirochaetales; f__Spirochaetaceae; g__Treponema; s__
ASV762	0	0	0.00128877	0	0	0.00072753	0	0	0	0	0	0	0	0	0	0	0	0	0	0	0	0	0	0	k__Bacteria; p__Bacteroidota; c__Bacteroidia; o__Bacteroidales; f__Bacteroidaceae; g__Bacteroides; s__Bacteroides_faecis
ASV763	0.000207866	0.000187079	0.000187079	0.000187079	0.000145506	8.31463e-05	0.000353372	0.000103933	0.000207866	0	0.000145506	0	0	0	0	0	0	0	0	0	0	0	0.000207866	0	k__Bacteria; p__Spirochaetota; c__Spirochaetia; o__Spirochaetales; f__Spirochaetaceae; g__Treponema; s__
ASV764	0	0	0.000769103	0	0	0	0	0	0	0	0	0	0	0	0.00116405	0	0	0	0	0	0	0	0	0	k__Bacteria; p__Firmicutes; c__Clostridia; o__Oscillospirales; f__Oscillospiraceae
ASV765	0	0	0	0	0	0	0	0	0	0	0	0	0	0	0	0.000540451	0	0	0.000374158	0.000561237	0	0	0	0.000415731	k__Bacteria; p__Spirochaetota; c__Spirochaetia; o__Spirochaetales; f__Spirochaetaceae; g__Treponema
ASV766	0	6.23597e-05	0	6.23597e-05	0	0	0	0	0	0	0	0	0.000124719	0.000207866	0.000187079	0	0.000145506	0	0.000311798	0.000291012	0.000166293	0.000249439	0	0	k__Bacteria; p__Firmicutes; c__Clostridia; o__Christensenellales; f__Christensenellaceae; g__Christensenellaceae_R-7_group; s__
ASV767	0.000124719	0	0.000124719	0	0.000207866	0.000748316	0.000270225	0.000124719	0	0	8.31463e-05	0.000103933	0	0	0	0	0	0.000124719	0	8.31463e-05	0	0	0	0	k__Bacteria; p__Spirochaetota; c__Spirochaetia; o__Spirochaetales; f__Spirochaetaceae
ASV768	0	0	0.000457304	0	0	0.000457304	0	0	0	0	0	0	0	0	0.000374158	0	0	0.000685957	0	0	0	0	0	0	k__Bacteria; p__Proteobacteria; c__Gammaproteobacteria; o__Enterobacterales; f__Enterobacteriaceae
ASV769	0	0	0.000228652	0	0	0.000166293	0	0	0.000706743	0.000436518	0	0	0	0	0	0	0	0	0	0	0.000353372	0	0	0	k__Bacteria; p__Actinobacteriota; c__Actinobacteria; o__Micrococcales; f__Microbacteriaceae; g__Gryllotalpicola
ASV770	0	0	0	0	0	0	0	0	8.31463e-05	0	0	0	0.000207866	0	0.000145506	8.31463e-05	0.000187079	0.000353372	0.000228652	0.000166293	0.000166293	0	0	0.000249439	k__Bacteria; p__Spirochaetota; c__Spirochaetia; o__Spirochaetales; f__Spirochaetaceae; g__Treponema; s__
ASV771	0	0	0	0	0	0	0	0	0	0	2.07866e-05	0	0.000124719	0.000124719	0.000103933	0.000145506	0	0.000187079	0.000187079	0.000124719	0.000353372	6.23597e-05	0.000249439	0.000145506	k__Bacteria; p__Spirochaetota; c__Spirochaetia; o__Spirochaetales; f__Spirochaetaceae; g__Treponema; s__
ASV772	0	0	0	0	0	0	0	0	0	0	0	0	0.000415731	0	0.000540451	0	0	0	0	0	0.000457304	0	0	0.000519664	k__Bacteria; p__Spirochaetota; c__Spirochaetia; o__Spirochaetales; f__Spirochaetaceae; g__Treponema; s__
ASV773	0	0	0	0	0	0	0	0	0	0	0	0	0.000166293	0.000457304	0.000228652	0.000145506	4.15731e-05	8.31463e-05	0	8.31463e-05	8.31463e-05	0.000124719	0.000124719	0.000249439	k__Bacteria; p__Verrucomicrobiota; c__Verrucomicrobiae; o__Opitutales; f__Puniceicoccaceae
ASV774	0	0	0.000187079	0	0	0	0	0	0	0.000311798	0	0	0	0	0.000561237	0	0	0.000519664	0	0	0	0.000311798	0	0	k__Bacteria; p__Firmicutes; c__Clostridia; o__Lachnospirales; f__Lachnospiraceae
ASV775	0	0	0	0	0	0	0	0	0	0	0	0	0.000540451	0	0	0.000291012	0	0	0	0	0	0.000519664	0	0.000436518	k__Bacteria; p__Bacteroidota; c__Bacteroidia; o__Bacteroidales; f__Marinifilaceae; g__Odoribacter; s__
ASV776	0	0	0	0	0	0	0	0	0	0	0	0	0	0.000706743	0	0	0.000311798	0	0	0.000478091	0.000291012	0	0	0	k__Bacteria; p__Spirochaetota; c__Spirochaetia; o__Spirochaetales; f__Spirochaetaceae; g__Treponema; s__Spirochaeta_sp.
ASV777	0	0	4.15731e-05	0	0	0	0	8.31463e-05	6.23597e-05	0	0	0	0.000207866	0	0	6.23597e-05	6.23597e-05	8.31463e-05	0.000332585	0.000415731	0.000145506	0.000207866	0.000124719	0	k__Bacteria; p__Bacteroidota; c__Bacteroidia; o__Bacteroidales; f__Williamwhitmaniaceae; g__BCf9-17_termite_group; s__
ASV778	0	0	0	0	0	0	0	0	0	0.00060281	0	0	0	0.000394945	0	0	0	0	0	0	0	0.000706743	0	0	k__Bacteria; p__Firmicutes; c__Negativicutes; o__Veillonellales-Selenomonadales; f__Veillonellaceae; g__Allisonella; s__
ASV779	0	0	0	0	0	0	0	0.000124719	0	0	0	0	0.000103933	0.000166293	0	0	0	0	0.000103933	0.000561237	0.000478091	0.000103933	0	0.000228652	k__Bacteria; p__Firmicutes; c__Clostridia; o__Clostridia_vadinBB60_group; f__Clostridia_vadinBB60_group; g__Clostridia_vadinBB60_group; s__
ASV780	0	2.07866e-05	0.000394945	0	8.31463e-05	6.23597e-05	0	0	0	0.000145506	0	0	0	0.000103933	0.000374158	0	0.000249439	0.000187079	0	6.23597e-05	0	0.000166293	0	0	k__Bacteria; p__Actinobacteriota; c__Coriobacteriia; o__Coriobacteriales; f__Coriobacteriaceae; g__Collinsella
ASV781	0	0	0	0	0	0	6.23597e-05	0	0	0	0	0.000311798	0.000291012	0	0	0.000291012	0.000270225	0	0.000187079	0	0	0.000166293	0.000166293	0	k__Bacteria; p__Spirochaetota; c__Spirochaetia; o__Spirochaetales; f__Spirochaetaceae; g__Treponema; s__
ASV782	0	0	0	0	0	0	0.000103933	0	0	0	0	0	6.23597e-05	0.000124719	0	0	0.000187079	0.000187079	0.000374158	0.000124719	0.000124719	0.000124719	0.000207866	0.000187079	k__Bacteria; p__Patescibacteria; c__Saccharimonadia; o__Saccharimonadales; f__Saccharimonadales; g__Saccharimonadales; s__
ASV783	0	0	0	0	0	0	0	0	0	0	0	0	0	0.000394945	0	0	0.000831463	0.000540451	0	0	0	0	0	0	k__Bacteria; p__Firmicutes; c__Clostridia; o__Oscillospirales; f__Ruminococcaceae; g__Ruminococcaceae; s__
ASV784	0	0	0	0	0	0	0	0	0	0	0	0	0.000228652	0.000249439	0	0.000249439	0.000103933	0.000103933	0	0.000103933	0.000187079	0.000187079	8.31463e-05	0.000353372	k__Bacteria; p__Firmicutes; c__Bacilli; o__Mycoplasmatales; f__Mycoplasmataceae; g__Mycoplasma; s__
ASV785	0	0	0	0	0	0	0	6.23597e-05	0	0	0	0	0.000103933	0.000145506	0.000145506	0.000207866	0.000166293	8.31463e-05	0.000187079	8.31463e-05	0.000187079	0.000187079	0.000103933	0.000207866	k__Bacteria; p__Proteobacteria; c__Alphaproteobacteria; o__Rhodospirillales; f__; g__; s__
ASV786	0.000228652	0.000187079	0.000249439	0.000270225	0.000207866	0.000145506	0.000249439	0	0	0	0.000166293	0.000207866	0	0	0	0	0	0	0	0	0	0	0	0	k__Bacteria; p__Spirochaetota; c__Spirochaetia; o__Spirochaetales; f__Spirochaetaceae
ASV787	0	0	0	0	0	0	0	0	4.15731e-05	0	0	0	0.000145506	0	0.000103933	0.000166293	0.000124719	0.000124719	0.000103933	6.23597e-05	0.000353372	0.000394945	0.000103933	0.000145506	k__Bacteria; p__Firmicutes; c__Clostridia; o__Lachnospirales; f__Lachnospiraceae; g__Tyzzerella; s__
ASV788	0	0.000103933	0	0	0	0	0	0	0	0	0	0	0	0.000270225	0.000145506	0	0	0.000166293	0.000228652	0.000207866	0	0.000187079	0.000187079	0.000228652	k__Bacteria; p__Firmicutes; c__Clostridia; o__Oscillospirales; f__Ruminococcaceae
ASV789	0	0	0	4.15731e-05	0	0	0	0	0	0	0.000145506	0	0.000291012	0	0	0	0	0	0	0	0.000457304	0.000478091	0.000311798	0	k__Bacteria; p__Firmicutes; c__Clostridia; o__Peptostreptococcales-Tissierellales; f__Anaerovoracaceae; g__; s__
ASV790	0	0	0	0	0	0	0	0	0	2.07866e-05	0	0	0.000145506	0.000145506	0	0	0	0.000291012	0	0.000166293	0.000249439	0.000374158	0	0.000436518	Unassigned
ASV791	0	0	0	0	0	0	0	0	0	0	0	0	0.000103933	0.000394945	0.000187079	0.000187079	0.000374158	0.000166293	0	0.000166293	0.000103933	0	0	8.31463e-05	k__Bacteria; p__Spirochaetota; c__Spirochaetia; o__Spirochaetales; f__Spirochaetaceae; g__Treponema; s__Treponema_primitia
ASV792	0	0	0.000207866	0	0	0	0	0	0	0	6.23597e-05	0	0	0	0.000810676	0.000270225	0.000311798	0	0	0	0	0.000145506	0	0	k__Bacteria; p__Spirochaetota; c__Spirochaetia; o__Spirochaetales; f__Spirochaetaceae; g__Treponema; s__
ASV793	0	0	0	0	0	0	0.000249439	0	0	0	0	0	0	0	0	0	0	0.000228652	0.000374158	0.000498878	0	0	0	0.000415731	k__Bacteria; p__Spirochaetota; c__Spirochaetia; o__Spirochaetales; f__Spirochaetaceae; g__Treponema; s__
ASV794	0	0	0	0	0	0	0	0	0	0	0	0	8.31463e-05	0.000103933	0	0.000124719	0.000207866	0.000187079	0.000207866	6.23597e-05	0.000374158	0.000187079	0	0.000228652	k__Bacteria; p__Bacteroidota; c__Bacteroidia; o__Bacteroidales; f__Rs-E47_termite_group; g__Rs-E47_termite_group; s__
ASV795	0	0	0	0	0	0	0	0	0	0	0	0	6.23597e-05	0	0.000103933	0.000207866	0.000187079	0.000145506	0.000124719	0.000207866	0.000374158	0.000187079	0	0.000103933	k__Bacteria; p__Firmicutes; c__Clostridia; o__Oscillospirales; f__Eubacterium_coprostanoligenes_group; g__Eubacterium_coprostanoligenes_group; s__
ASV796	0	2.07866e-05	0	0	0	0	0	0.000124719	4.15731e-05	2.07866e-05	0	0	6.23597e-05	0	0.000145506	0.000166293	0.000270225	0	6.23597e-05	0	0.000228652	0.000166293	0.000166293	0.000124719	k__Bacteria; p__Firmicutes; c__Clostridia; o__Oscillospirales; f__Ruminococcaceae; g__; s__
ASV797	0	0	0	0	0	0	0	0	0	0	0	8.31463e-05	0.000124719	0.000207866	0.000187079	0.000103933	0	0.000311798	0.000145506	0.000187079	0	0.000166293	0.000166293	0.000124719	k__Bacteria; p__Firmicutes; c__Clostridia; o__Oscillospirales; f__Oscillospiraceae
ASV798	0	0	0	0	0	0	8.31463e-05	0	0	0	0	0	0.000166293	0	0	0.000187079	0.000103933	0.000145506	0.000187079	0.000187079	8.31463e-05	0.000166293	0.000228652	0.000187079	k__Bacteria; p__Firmicutes; c__Clostridia; o__Clostridia_UCG-014; f__Clostridia_UCG-014; g__Clostridia_UCG-014; s__
ASV799	0	0	0	0	0	0	0	0	0	0	0	0	0.000145506	0	0	0.000166293	0.000103933	0.000187079	0	0.000291012	0.000228652	0.000311798	0	0.000291012	k__Bacteria; p__Firmicutes; c__Clostridia; o__Peptostreptococcales-Tissierellales; f__Anaerovoracaceae; g__; s__
ASV800	0	0	0	0	0	0	0.000103933	0	0	0.000207866	0	0	0.000478091	0	0.000311798	0	0	0	0.000498878	0	0	0	0	0	k__Bacteria; p__Firmicutes; c__Clostridia; o__Clostridia_vadinBB60_group; f__Clostridia_vadinBB60_group; g__Clostridia_vadinBB60_group; s__
ASV801	0	0	0	0	0	0	0	0.000893822	0	0	0.000769103	0	0	0	0	0	0	0	0	0	0	0	0	0	k__Bacteria; p__Spirochaetota; c__Spirochaetia; o__Spirochaetales; f__Spirochaetaceae; g__Treponema; s__Coptotermes_gestroi
ASV802	0	0	0.000103933	0	0.000228652	0	0	0	0	0	0	0	0	0	0.000166293	0	0.00118483	0	0	0	0	0	0	0	k__Bacteria; p__Firmicutes; c__Clostridia; o__Lachnospirales; f__Lachnospiraceae; g__Fusicatenibacter; s__
ASV803	0	0	0	0	0	0	0	0	0.000436518	0	0	0	0	0	0.000706743	0.000561237	0	0	0	0	0	0	0	0	k__Bacteria; p__Spirochaetota; c__Spirochaetia; o__Spirochaetales; f__Spirochaetaceae; g__Treponema; s__
ASV804	0	0	0	0	0	0	0	0	0	0	0	0	0.000187079	0.000228652	8.31463e-05	0	0	0.000166293	0.000145506	0.000249439	0	0.000228652	0.000124719	0.000249439	k__Bacteria; p__Proteobacteria; c__Gammaproteobacteria; o__Burkholderiales; f__Rhodocyclaceae
ASV805	0	0	0	0	0	0	0	0	0	0	0	0	0	0	0	0.00066517	0.000353372	0	0	0.000187079	0.000519664	0	0	0	k__Bacteria; p__Firmicutes; c__Clostridia; o__Oscillospirales; f__Ruminococcaceae; g__Ruminococcaceae; s__
ASV806	0	0	0	0.000332585	0.000353372	0.00066517	0	0	0	0	0.000270225	0	0	0	0	0.000103933	0	0	8.31463e-05	0	0	0	0	0	k__Bacteria; p__Proteobacteria; c__Gammaproteobacteria; o__Burkholderiales
ASV807	0.000394945	0	0.000748316	0	0	0	0	0	0	0.000332585	0	0	0.000228652	0	0	0	0	0	0	0	0	0	0	0	k__Bacteria; p__Synergistota; c__Synergistia; o__Synergistales; f__Synergistaceae
ASV808	0	0	0	8.31463e-05	0	0	0	0	6.23597e-05	0	0	0	0.000124719	6.23597e-05	0	0.000207866	0	0	0.000166293	0.000145506	0.000103933	0.000249439	0.000124719	0.000332585	k__Bacteria; p__Bacteroidota; c__Bacteroidia; o__Bacteroidales; f__Dysgonomonadaceae; g__Proteiniphilum
ASV809	0	0	0	0	0	0	0	0	0	0	0	0	0.000353372	0	0	0	0	0.000249439	0.000228652	0.000291012	0	0.000228652	0.000270225	0	k__Bacteria; p__Spirochaetota; c__Spirochaetia; o__Spirochaetales; f__Spirochaetaceae; g__Treponema; s__Treponema_primitia
ASV810	0	0	0	0	0	0	0	0	0	0	0	0	0	0	0	0	0	0	0	0.00162135	0	0	0	0	k__Bacteria; p__Bacteroidota; c__Bacteroidia; o__Bacteroidales; f__Dysgonomonadaceae; g__Candidatus_Symbiothrix; s__
ASV811	0	0	0	0	0	0	0	0	0	0	0	0	0	0	0	0	0	0	0.000623597	0	0.000311798	0	0.000561237	0	k__Bacteria; p__Spirochaetota; c__Spirochaetia; o__Spirochaetales; f__Spirochaetaceae; g__Treponema; s__Treponema_primitia
ASV812	0	0	0	0	0	0	0	0	0	0	0.00066517	0	0	0	0	0	0	0	0	0	0	0	0.000831463	0	k__Bacteria; p__Proteobacteria; c__Gammaproteobacteria; o__Enterobacterales; f__Enterobacteriaceae
ASV813	0	0	0	0	0	0	0	0	0	8.31463e-05	0	0	0	0.000353372	0	0	0	0	0	0.00060281	0	0.000187079	0	0.000374158	k__Bacteria; p__Firmicutes; c__Clostridia; o__Clostridia_vadinBB60_group; f__Clostridia_vadinBB60_group; g__Clostridia_vadinBB60_group; s__
ASV814	0	0.000145506	0.000124719	0.000103933	0.000124719	0.000207866	0.000124719	8.31463e-05	0.000166293	0.000207866	0.000124719	0.000145506	0	0	0	6.23597e-05	0	0	0	0	0	0	6.23597e-05	0	k__Bacteria; p__Desulfobacterota; c__Desulfovibrionia; o__Desulfovibrionales; f__Desulfovibrionaceae; g__Desulfovibrio; s__
ASV815	0.00172528	0	0	0	0	0	0	0	0	0	0	0	0	0	0	0	0	0	0	0	0	0	0	0	k__Bacteria; p__Spirochaetota; c__Spirochaetia; o__Spirochaetales; f__Spirochaetaceae; g__Treponema
ASV816	0	0	4.15731e-05	0	0	0	0	0	0	0	0	4.15731e-05	0.000207866	0.000124719	0	0	6.23597e-05	0.000249439	0.000145506	6.23597e-05	0	0.000228652	0.000145506	0.000249439	k__Bacteria; p__Firmicutes; c__Clostridia; o__Oscillospirales; f__Ruminococcaceae; g__; s__
ASV817	0	0	0	0	0	0	0	0	0	0	0	0	0.000374158	0.000207866	0	0	0	0	0.000166293	0.000207866	0	0.000457304	8.31463e-05	0	k__Bacteria; p__Proteobacteria; c__Gammaproteobacteria; o__Burkholderiales; f__Rhodocyclaceae; g__Propionivibrio; s__
ASV818	0	0	0	0	0	0	0	0	0.00135113	0	0	0.000145506	0	0	0	0	0	0	0	0	8.31463e-05	0	0	0	k__Bacteria; p__Proteobacteria; c__Gammaproteobacteria; o__Burkholderiales; f__Burkholderiaceae; g__Burkholderia-Caballeronia-Paraburkholderia
ASV819	0	0	0	0	0	0	0	0	0	0	0	0	0	0.000166293	0	0	0.000249439	0.000436518	0	8.31463e-05	0.000187079	0	0.000124719	0.000311798	k__Bacteria; p__Spirochaetota; c__Spirochaetia; o__Spirochaetales; f__Spirochaetaceae; g__Treponema
ASV820	0	0	0.000623597	0	0	0	0	0	0	0	0	0	0	0.000935395	0	0	0	0	0	0	0	0	0	0	k__Bacteria; p__Firmicutes; c__Clostridia; o__Oscillospirales; f__Oscillospiraceae; g__UCG-002; s__
ASV821	0	0	0	0	0	0	8.31463e-05	0	0	0	0	0	0.000166293	0.000166293	0	0	0.000103933	0.000291012	0.000228652	0.000228652	0	0.000249439	0	0	k__Bacteria; p__Desulfobacterota; c__Desulfovibrionia; o__Desulfovibrionales; f__Desulfovibrionaceae; g__Desulfovibrio; s__
ASV822	0	0.000103933	0	0	0	0	0.000103933	0	0	6.23597e-05	0	0	0	0	0	0	0	0.00072753	0.000519664	0	0	0	0	0	k__Bacteria; p__Synergistota; c__Synergistia; o__Synergistales; f__Synergistaceae; g__Fretibacterium; s__
ASV823	0	0	0	0	0	0	0	0	0	8.31463e-05	0	0	0.000124719	0.000145506	0	0	0.000124719	0	0	0	0.000457304	0.000187079	0.000103933	0.000249439	k__Bacteria; p__Firmicutes; c__Bacilli; o__Lactobacillales; f__Streptococcaceae; g__Lactococcus; s__
ASV824	0	0	0	0	0	0	0	0	0	0	0	8.31463e-05	0	0.000145506	0.000207866	0	0.000103933	0	0.000124719	0.000187079	0.000166293	0.000124719	0.000103933	0.000270225	k__Bacteria; p__Firmicutes; c__Clostridia; o__Clostridia_vadinBB60_group; f__Clostridia_vadinBB60_group; g__Clostridia_vadinBB60_group; s__
ASV825	0	0	0	0	0	0	0	0	0	0	0	0	0.000374158	0.000540451	0	0	0	0	0.000436518	0	0	0.000103933	0	0	k__Bacteria; p__Spirochaetota; c__Spirochaetia; o__Spirochaetales; f__Spirochaetaceae; g__Treponema; s__
ASV826	0	0	0	0	0	0	0	0	0	0	0	0	0	0	0	0	0	0	0	8.31463e-05	0.00103933	0.000353372	0	0	k__Bacteria; p__Proteobacteria; c__Gammaproteobacteria; o__Pseudomonadales; f__Moraxellaceae; g__Acinetobacter
ASV827	0	0	0	0	0	0	0	0	0	0	0	0	0	0	0	0	0	0	0	0	0	0	0.00137191	0	k__Bacteria; p__Proteobacteria; c__Gammaproteobacteria; o__Enterobacterales; f__Enterobacteriaceae
ASV828	0	0	0	0	0	0	0	0	6.23597e-05	0	0	0	0.000124719	0.000166293	6.23597e-05	0.000187079	0	0.000166293	0.000228652	0.000187079	0	0	0.000187079	0.000145506	k__Bacteria; p__Spirochaetota; c__Spirochaetia; o__Spirochaetales; f__Spirochaetaceae; g__Treponema; s__
ASV829	0	0	0	0	0	0	0	0	0	0	0	0	0	0.000748316	0	0	0	0	0	0	0	0	0.000644383	0	k__Bacteria; p__Proteobacteria; c__Gammaproteobacteria; o__Enterobacterales; f__Enterobacteriaceae; g__Escherichia-Shigella
ASV830	0	0	0	0	0	0	0	0	0	0	0.000498878	0	0	0	0	0	0	0	0	0	0	0	0.000873036	0	k__Bacteria; p__Spirochaetota; c__Spirochaetia; o__Spirochaetales; f__Spirochaetaceae; g__Treponema
ASV831	0.000124719	6.23597e-05	0	8.31463e-05	0.000103933	0	0	0	0.000561237	0	0.000166293	0.000124719	0	0	0	0	0	0	0	0	0.000166293	0	4.15731e-05	4.15731e-05	k__Bacteria; p__Acidobacteriota; c__Acidobacteriae; o__Acidobacteriales; f__Acidobacteriaceae_(Subgroup_1); g__Occallatibacter
ASV832	0	0	0	0	0	0	0.000103933	0	2.07866e-05	4.15731e-05	0	0	0.000124719	0	0.000103933	0.000145506	0.000187079	8.31463e-05	0.000145506	8.31463e-05	0.000145506	0.000103933	6.23597e-05	6.23597e-05	k__Bacteria; p__Firmicutes; c__Clostridia; o__Christensenellales; f__Christensenellaceae; g__Christensenellaceae_R-7_group; s__
ASV833	0	0	0	0	0	0	0	0	0	0	0	0	0.000103933	6.23597e-05	0	0.000249439	0	0	0.000124719	0.000166293	0.000124719	0.000249439	0.000124719	0.000166293	k__Bacteria; p__Firmicutes; c__Clostridia; o__Monoglobales; f__Monoglobaceae; g__Monoglobus; s__
ASV834	0	0	0	0	0	0	0	0	0	0	0	0	0	0.000124719	0	0.000270225	0.000187079	0	0.000207866	0.000145506	0.000311798	0.000145506	8.31463e-05	0	k__Bacteria; p__Firmicutes; c__Clostridia
ASV835	0.000249439	0	0.000103933	0.000145506	0	0.000207866	0	0	0.000145506	0.000166293	0.000228652	0.000207866	0	0	0	0	0	0	0	0	0	0	0	0	k__Bacteria; p__Synergistota; c__Synergistia; o__Synergistales; f__Synergistaceae; g__Fretibacterium
ASV836	0	0	0	0	0	4.15731e-05	0	0	0	0	0	0	0	6.23597e-05	0.000103933	0.000145506	0	0.000145506	0.000249439	0.000166293	0.000103933	0.000166293	0.000166293	0	k__Bacteria; p__Proteobacteria; c__Alphaproteobacteria; o__Paracaedibacterales; f__Paracaedibacteraceae; g__; s__
ASV837	0	0.000124719	0.000207866	8.31463e-05	0.000124719	0.000103933	0.000124719	0.000228652	0.000103933	0.000207866	0	0.000145506	0	0	0	0	0	0	0	0	0	4.15731e-05	0	0	k__Bacteria; p__Firmicutes; c__Clostridia; o__Oscillospirales; f__Oscillospiraceae
ASV838	0	0	0	0	0	4.15731e-05	0	0	0.000145506	0	0	0	0	0	0	0	8.31463e-05	8.31463e-05	0	0	0.000498878	0.000353372	6.23597e-05	8.31463e-05	k__Bacteria; p__Firmicutes; c__Clostridia; o__Peptostreptococcales-Tissierellales; f__Peptostreptococcaceae; g__Clostridioides; s__
ASV839	0	6.23597e-05	4.15731e-05	0	0	0	0	0	0.000893822	8.31463e-05	0.000103933	0	0	0	0	0	0	0	0	0	0.000124719	0	0	0	k__Bacteria; p__Proteobacteria; c__Gammaproteobacteria; o__Xanthomonadales; f__Xanthomonadaceae; g__Pseudoxanthomonas
ASV840	0	0	0	0	0	0	0	0	0	0	0	0	0	0.000207866	0	0.000291012	0.000436518	0.000270225	0	0	0	0	8.31463e-05	0.000228652	k__Bacteria; p__Firmicutes; c__Clostridia; o__Oscillospirales; f__Ruminococcaceae; g__Ruminococcaceae; s__
ASV841	0	0.000103933	0.000457304	0	0	0	0	0	0	0	0	0	0	0.000145506	0.000374158	0	0	0.000124719	0	0	0	4.15731e-05	0.000103933	0	k__Bacteria; p__Firmicutes; c__Clostridia; o__Lachnospirales; f__Lachnospiraceae; g__Dorea; s__Dorea_formicigenerans
ASV842	0	0	0	0	0	0	0	0	0	0.000332585	0	0	0	0	0	0	0.000935395	0	0	0	0	0	0	0	k__Bacteria; p__Firmicutes; c__Clostridia; o__Oscillospirales; f__Ruminococcaceae; g__Faecalibacterium
ASV843	0	0.000187079	0	0	0	0	0	0	0	0	0	0	0	0.000540451	0.000103933	0	0	0.000103933	0	0	0	0	0.000353372	0	k__Bacteria; p__Desulfobacterota; c__Desulfovibrionia; o__Desulfovibrionales; f__Desulfovibrionaceae; g__Bilophila
ASV844	0	0	0.000291012	0	0	8.31463e-05	0	0	0	0	0	0	0	0	0.000748316	0	0	0.000270225	0	0	0	0	0	0	k__Bacteria; p__Firmicutes; c__Clostridia; o__Clostridia_UCG-014; f__Clostridia_UCG-014; g__Clostridia_UCG-014; s__
ASV845	0	0	0	0.00137191	0	0	0	0	0	0	0	0	0	0	0	0	0	0	0	0	0	0	0	0	k__Bacteria; p__Spirochaetota; c__Spirochaetia; o__Spirochaetales; f__Spirochaetaceae; g__Treponema; s__Coptotermes_gestroi
ASV846	0.000270225	0.000103933	0.000207866	0.000228652	0	0	0.000103933	0.000103933	6.23597e-05	0	0.000228652	0	0	0	0	0	0	0	0	0	0	0	0	0	k__Bacteria; p__Spirochaetota; c__Spirochaetia; o__Spirochaetales; f__Spirochaetaceae
ASV847	0	0.000166293	0	0	0	0	0	0	0	0	0	0	0	0	0	0	0.00110169	0	0	0	0	0	0	0	k__Bacteria; p__Spirochaetota; c__Spirochaetia; o__Spirochaetales; f__Spirochaetaceae; g__Treponema
ASV848	0	0.000145506	0.000124719	0	0	0.000166293	0.000145506	0.000187079	0.000436518	0	8.31463e-05	0	0	0	0	0	0	0	0	0	0	0	0	0	k__Bacteria; p__Firmicutes; c__Clostridia; o__Christensenellales; f__Christensenellaceae; g__Christensenellaceae_R-7_group; s__
ASV849	0	0	0.000561237	0	0	0	0	0	0	0	0	0	0	0	0.000810676	0	0	0	0	0	0	0	0	0	k__Bacteria; p__Firmicutes; c__Clostridia; o__Clostridia_UCG-014; f__Clostridia_UCG-014; g__Clostridia_UCG-014; s__
ASV850	0	0	0	0	0	0	0	0	0	6.23597e-05	0	0	6.23597e-05	6.23597e-05	0	0	0	0.000166293	0.000124719	8.31463e-05	0.000311798	0.000187079	0.000103933	0.000207866	k__Bacteria; p__Firmicutes; c__Clostridia; o__Peptostreptococcales-Tissierellales; f__Anaerovoracaceae; g__; s__
ASV851	0	0	0	0	0	0	0	0	0	0	0	0	0	0	0	0.000519664	0	0	0.000145506	0.000706743	0	0	0	0	k__Bacteria; p__Spirochaetota; c__Spirochaetia; o__Spirochaetales; f__Spirochaetaceae; g__Treponema; s__
ASV853	0	0	0	0	0	0	0	0	4.15731e-05	0	0	0	8.31463e-05	0	0	4.15731e-05	6.23597e-05	0.000103933	0.000353372	8.31463e-05	0.000145506	0.000187079	0.000187079	0	k__Bacteria; p__Firmicutes; c__Clostridia; o__Clostridia_UCG-014; f__Clostridia_UCG-014; g__Clostridia_UCG-014; s__
ASV854	0	0	0	0	0	0	4.15731e-05	0	0	0	0	0	0.000145506	0	0	0	0	0.000166293	0.000311798	0.000207866	8.31463e-05	0.000124719	6.23597e-05	0.000166293	k__Bacteria; p__Firmicutes; c__Clostridia
ASV855	0	0	0	0	0	0	0	0	0	0	0	0	0.000187079	0	0.000270225	0.000145506	0.000166293	0	0.000103933	0.000103933	0	0.000166293	0.000124719	0	k__Bacteria; p__Verrucomicrobiota; c__Verrucomicrobiae; o__Opitutales; f__Puniceicoccaceae; g__; s__
ASV856	0	0	0	0	0	0	0	0	0	0	0	0	0.000124719	4.15731e-05	0.000103933	0	0	0.000124719	0.000124719	0.000103933	0.000291012	0.000249439	4.15731e-05	8.31463e-05	k__Bacteria; p__Firmicutes; c__Clostridia; o__Oscillospirales
ASV857	0	0	0	0	0.000103933	0	0.000124719	0	0	0	0	0	0.000145506	0	0.000103933	0	0.000249439	0	0.000270225	0	0.000166293	6.23597e-05	0.000124719	0	k__Bacteria; p__Firmicutes; c__Clostridia
ASV858	0	0.000124719	0.000166293	4.15731e-05	6.23597e-05	8.31463e-05	8.31463e-05	6.23597e-05	0.000166293	0.000145506	8.31463e-05	8.31463e-05	0	0	0	0	4.15731e-05	0	0	0	0.000145506	0	0	0	k__Bacteria; p__Margulisbacteria; c__Margulisbacteria; o__Margulisbacteria; f__Margulisbacteria; g__Margulisbacteria; s__
ASV859	0	0	0	0	0	0	0	0	0	0	0	0	0	0	0	0	0	0	0	0	0.00130955	0	0	0	k__Bacteria; p__Spirochaetota; c__Spirochaetia; o__Spirochaetales; f__Spirochaetaceae; g__Treponema; s__
ASV860	0	0	0	0	0	0	0	0	0	0	0	0	0.000394945	0	0.000270225	8.31463e-05	0	0	0.000145506	0.000249439	0.000145506	4.15731e-05	0	0	k__Bacteria; p__Proteobacteria; c__Alphaproteobacteria; o__Rhodospirillales; f__; g__; s__
ASV861	0	0	0	0	0	0	0	0	0	0	6.23597e-05	0	0.000145506	0.000103933	0	0	0.000166293	0.000291012	0	4.15731e-05	0	0.000145506	0.000124719	0.000187079	k__Bacteria; p__Firmicutes; c__Clostridia; o__Oscillospirales; f__UCG-010; g__UCG-010; s__
ASV862	0	0	0	0	0	0	4.15731e-05	2.07866e-05	0	0	0	0	4.15731e-05	0.000353372	0.000145506	8.31463e-05	0.000103933	0	6.23597e-05	6.23597e-05	0	0.000124719	0.000145506	0	k__Bacteria; p__Firmicutes; c__Clostridia; o__Peptostreptococcales-Tissierellales; f__Anaerovoracaceae; g__; s__
ASV863	0.000207866	0	0	0	0	0.000270225	0.000207866	0.000270225	0	0.000207866	0.000124719	0	0	0	0	0	0	0	0	0	0	0	0	0	k__Bacteria; p__Firmicutes; c__Clostridia; o__Oscillospirales; f__Eubacterium_coprostanoligenes_group; g__Eubacterium_coprostanoligenes_group; s__
ASV864	0	0	0	0	0	0	4.15731e-05	0	0	0	0	0	0	6.23597e-05	6.23597e-05	0.000124719	0.000540451	0	0.000228652	8.31463e-05	0	0	0	8.31463e-05	k__Bacteria; p__Firmicutes; c__Clostridia; o__Oscillospirales; f__Ruminococcaceae
ASV865	0	0	0	0	0	0	0	0	0	0	0	0	0.000228652	0.000103933	0.000166293	0.000145506	0.000187079	0	0	0	0.000103933	0	0.000124719	0.000249439	k__Bacteria; p__Bacteroidota; c__Bacteroidia; o__Bacteroidales; f__Dysgonomonadaceae; g__Candidatus_Symbiothrix; s__
ASV866	0	0	0	0	0	0	0	0	0	8.31463e-05	0	0	0	6.23597e-05	0.000207866	0.000207866	0.000124719	6.23597e-05	0	0.000145506	8.31463e-05	0.000187079	4.15731e-05	0	k__Bacteria; p__Firmicutes; c__Clostridia; o__Lachnospirales; f__Lachnospiraceae; g__Tyzzerella; s__
ASV868	0	0.000145506	0.000124719	8.31463e-05	6.23597e-05	8.31463e-05	0	0	0	0.000270225	0	0.000124719	0	0.000187079	0	0	0.000166293	0	0	0	0	0	0	0	k__Bacteria; p__Firmicutes; c__Clostridia
ASV869	0	0	0	0	0	0	0	0	0.000103933	0	0	0	0	0	0	0	0.000207866	0.000187079	0	0	0.000374158	0	0	0.000436518	k__Bacteria; p__Spirochaetota; c__Spirochaetia; o__Spirochaetales; f__Spirochaetaceae; g__Spirochaeta; s__Spirochaeta_sp.
ASV870	0	0	0	0	0.000394945	0	0	0	0	0	0	0	0	0	0	0	0.000852249	0	0	0	0	0	0	0	k__Bacteria; p__Firmicutes; c__Clostridia; o__Lachnospirales; f__Lachnospiraceae
ASV871	0	0.000311798	0	0	0	0	0	0	0	0	0	0	0	0.000873036	0	0	0	0	0	0	0	0	0	0	k__Bacteria; p__Firmicutes; c__Bacilli; o__Erysipelotrichales; f__Erysipelatoclostridiaceae; g__Catenibacterium; s__
ASV872	0	6.23597e-05	0	0	0	0.000187079	0	0	0	0.000187079	4.15731e-05	0	0	0.000207866	8.31463e-05	0	0	0.000166293	0	0	0	0.000207866	8.31463e-05	0	k__Bacteria; p__Firmicutes; c__Clostridia; o__Oscillospirales; f__Butyricicoccaceae; g__Butyricicoccus; s__
ASV873	0	0.00118483	0	0	0	0	0	0	0	0	0	0	0	0	0	0	0	0	0	0	0	0	0	0	k__Bacteria; p__Spirochaetota; c__Spirochaetia; o__Spirochaetales; f__Spirochaetaceae; g__Treponema
ASV874	0	0	0	0	0	0	4.15731e-05	0	8.31463e-05	0	0	0	0.000187079	0	6.23597e-05	0	6.23597e-05	0	0.000166293	0.000207866	0.000187079	0.000103933	0.000124719	0	k__Bacteria; p__Firmicutes; c__Clostridia; o__Oscillospirales; f__Eubacterium_coprostanoligenes_group; g__Eubacterium_coprostanoligenes_group; s__
ASV875	0	0	0	0	8.31463e-05	0	0	0	0	0	6.23597e-05	0	0	0.000207866	0	0.000353372	0	0.000124719	0	0	0.000249439	0	0.000145506	0	k__Bacteria; p__Spirochaetota; c__Spirochaetia; o__Spirochaetales; f__Spirochaetaceae; g__Treponema
ASV876	0	0	0	0	0	0	0	0	0	0	0	0	6.23597e-05	0	0	0	0.000166293	0.000187079	0.000124719	6.23597e-05	0.000374158	0.000228652	6.23597e-05	0	k__Bacteria; p__Firmicutes; c__Clostridia; o__Christensenellales; f__Christensenellaceae; g__Christensenellaceae_R-7_group; s__
ASV877	8.31463e-05	0.000103933	0.000103933	0.000207866	0	0.000187079	8.31463e-05	0	4.15731e-05	0.000145506	4.15731e-05	0	0	0	0	6.23597e-05	0	4.15731e-05	0	0	6.23597e-05	0	0	0	k__Bacteria; p__Firmicutes; c__Clostridia; o__Oscillospirales; f__Eubacterium_coprostanoligenes_group; g__Eubacterium_coprostanoligenes_group; s__
ASV878	0	0	0	0	0	0	0	0	0	0	0	0	0	0.000187079	0	0	0	0.000394945	0.000166293	0.000187079	0	0	0	0.000270225	k__Bacteria; p__Spirochaetota; c__Spirochaetia; o__Spirochaetales; f__Spirochaetaceae; g__Treponema
ASV879	0	0	0	0	0	0	0	0	8.31463e-05	0	0	0	0	0	0.000145506	0	0	0.000145506	0	0.000166293	0.000498878	0.000145506	0	0	k__Bacteria; p__Firmicutes; c__Clostridia; o__Clostridia_UCG-014; f__Clostridia_UCG-014; g__Clostridia_UCG-014; s__
ASV880	0	0	0	0	0	0	0	0	0	0	0	0	6.23597e-05	0.000124719	0.000187079	0	0	0	0.000124719	8.31463e-05	0	0.000228652	0.000124719	0.000207866	k__Bacteria; p__Proteobacteria; c__Alphaproteobacteria; o__Paracaedibacterales; f__Paracaedibacteraceae; g__; s__
ASV881	0	0	0	0	0	0	4.15731e-05	0	0	0	0	0	0	0	0	0	0.000103933	0	0.000124719	6.23597e-05	0.000291012	0.000311798	6.23597e-05	0.000145506	k__Bacteria; p__Firmicutes; c__Clostridia; o__Clostridia_vadinBB60_group; f__Clostridia_vadinBB60_group; g__Clostridia_vadinBB60_group; s__
ASV882	0.000706743	0	0	0.000561237	0	0	0	0	0	0	0	0	0	0	0	0	0	0	0	0	0	0	0	0	k__Bacteria; p__Spirochaetota; c__Spirochaetia; o__Spirochaetales; f__Spirochaetaceae; g__Treponema; s__
ASV883	0.000249439	8.31463e-05	0	0.000166293	0	0.000332585	0.000228652	0	0.000187079	0	0	0	0	0	0	0	0	0	0	0	0	0	0	0	k__Bacteria; p__Spirochaetota; c__Spirochaetia; o__Spirochaetales; f__Spirochaetaceae; g__Treponema
ASV884	0	0	2.07866e-05	0	0	0	0	0	0	0.000935395	0	0	0	0	0	0	0	0	0	0	0	0.000124719	0	0	k__Bacteria; p__Firmicutes; c__Bacilli; o__Paenibacillales; f__Paenibacillaceae; g__Paenibacillus; s__Paenibacillus_alvei
ASV885	0	0	0	0	0	0	0	0	0	0	0	0	0	0	0	0	0	0	0	0	0	0	0.00114326	0	k__Bacteria; p__Proteobacteria; c__Gammaproteobacteria; o__Alteromonadales; f__Shewanellaceae; g__Shewanella
ASV886	0	0	0	0	0	0	0	0	0	0	0	0	0.000311798	0	0	0.000332585	0	0.000124719	6.23597e-05	0	0.000187079	8.31463e-05	0	0.000145506	k__Bacteria; p__Firmicutes; c__Clostridia; o__Oscillospirales; f__Ruminococcaceae; g__; s__
ASV887	0	0	0	0	0	0	0	0	0	0	0	0	0.000394945	0	0.000291012	0	0	0	0	0	0	0.000478091	0	0	k__Bacteria; p__Bacteroidota; c__Bacteroidia; o__Bacteroidales; f__Dysgonomonadaceae; g__Candidatus_Symbiothrix; s__Candidatus_Symbiothrix
ASV888	0	0	0	0	0	0	0.000103933	0	0	0	0	0	0.000145506	0	0.000166293	0	0.000124719	0	0.000249439	0.000103933	0	0	6.23597e-05	0.000124719	k__Bacteria; p__Firmicutes; c__Clostridia; o__Oscillospirales; f__Ruminococcaceae; g__; s__
ASV889	0	0	0	0	0	0	0	0	0	0	0	0	0	0.000145506	0.000166293	0	8.31463e-05	0.000145506	0	0.000166293	8.31463e-05	0.000207866	0.000124719	4.15731e-05	k__Bacteria; p__Desulfobacterota; c__Desulfovibrionia; o__Desulfovibrionales; f__Desulfovibrionaceae
ASV890	0	0	0	0	0	0	4.15731e-05	0	0	0	0	0	0	0.000145506	6.23597e-05	0	4.15731e-05	8.31463e-05	0	0.000249439	0	0.000124719	0.000124719	0.000228652	k__Bacteria; p__Proteobacteria; c__Gammaproteobacteria; o__Burkholderiales; f__Rhodocyclaceae; g__Propionivibrio; s__
ASV891	0	0	0	0	0	0	6.23597e-05	0	0	0	0	0	0.000187079	0.000249439	8.31463e-05	0.000207866	0.000166293	0	0	0	0	8.31463e-05	0	0.000166293	k__Bacteria; p__Proteobacteria; c__Alphaproteobacteria; o__Rhodospirillales; f__; g__; s__
ASV892	0	6.23597e-05	0	0	6.23597e-05	0	0	6.23597e-05	0.000685957	8.31463e-05	0	0	0	0	0	0	0	0	0	0	0.000187079	0	0	0	k__Bacteria; p__Actinobacteriota; c__Actinobacteria; o__Micrococcales; f__Microbacteriaceae
ASV893	0	0	0	0	0.000207866	0	0	0	0	0	0	0	0	0	0	0	0.000914609	0	0	0	0	0	0	0	k__Bacteria; p__Firmicutes; c__Clostridia; o__Lachnospirales; f__Lachnospiraceae; g__Ruminococcus_torques_group
ASV894	0	0	0	0	0	0	0	0	0	6.23597e-05	0	0	0	2.07866e-05	8.31463e-05	0	0	0	0.000124719	0	0.000291012	0.000311798	6.23597e-05	0.000187079	k__Bacteria; p__Patescibacteria; c__Saccharimonadia; o__Saccharimonadales; f__Saccharimonadaceae; g__Candidatus_Saccharimonas; s__
ASV895	0.000103933	0.000145506	6.23597e-05	0.000103933	0.000145506	8.31463e-05	0.000103933	0	4.15731e-05	8.31463e-05	0.000166293	0	0	0	0	4.15731e-05	4.15731e-05	0	0	4.15731e-05	0	0	0	0	k__Bacteria; p__Desulfobacterota; c__Desulfovibrionia; o__Desulfovibrionales; f__Desulfovibrionaceae; g__Desulfovibrio; s__
ASV896	0	0	0	0	0	0	0	0	0	4.15731e-05	0	0	0.000124719	0	0	8.31463e-05	6.23597e-05	0	0.000124719	0	0.000249439	0.000187079	0	0.000207866	k__Bacteria; p__Firmicutes; c__Clostridia
ASV897	0	0	0.000103933	0	0	0	0	0	0	0	0	0	0	0.000249439	0	0	0	0	0.000436518	0	0	0	0.000249439	0	k__Bacteria; p__Firmicutes; c__Clostridia; o__Clostridia_vadinBB60_group; f__Clostridia_vadinBB60_group; g__Clostridia_vadinBB60_group; s__
ASV898	0	0	0	0	0	0	0	0	0	0	4.15731e-05	0	0	0.000187079	0.000103933	0.000166293	0	0.000207866	8.31463e-05	0	0.000103933	0	0.000124719	0.000103933	k__Bacteria; p__Spirochaetota; c__Spirochaetia; o__Spirochaetales; f__Spirochaetaceae; g__Treponema; s__
ASV899	0	6.23597e-05	0	6.23597e-05	0	0	0	0	0	0	0	0	0.000103933	4.15731e-05	0.000103933	0.000228652	6.23597e-05	0	0.000124719	0	0	0.000124719	0.000103933	6.23597e-05	k__Bacteria; p__Firmicutes; c__Clostridia; o__Lachnospirales; f__Lachnospiraceae; g__Tyzzerella; s__
ASV900	0	0	0.000270225	0	0	6.23597e-05	0	0	0	0	6.23597e-05	0	0	0.000270225	0.000415731	0	0	0.000124719	0	0	0	0	0	0	k__Bacteria; p__Firmicutes; c__Clostridia; o__Lachnospirales; f__Lachnospiraceae; g__Coprococcus; s__Coprococcus_catus
ASV901	0	0	0	0	0	0	0	0	0	0	0	0	0.000332585	0	8.31463e-05	0.000187079	0.000145506	6.23597e-05	0.000166293	0	0	0	8.31463e-05	0	k__Bacteria; p__Firmicutes; c__Clostridia; o__Lachnospirales; f__Lachnospiraceae; g__Tyzzerella; s__
ASV902	0	0.000415731	0.000270225	0	0	0.000228652	0	0	0	0	0	0	0	0.000145506	0	0	0	0	0	0	0	0	0	0	k__Bacteria; p__Bacteroidota; c__Bacteroidia; o__Bacteroidales; f__Bacteroidaceae; g__Bacteroides; s__Bacteroides_salyersiae
ASV903	0	0	0	0	0	0	6.23597e-05	0.000103933	0	0	0	0	0.000207866	4.15731e-05	0.000166293	0.000103933	0	8.31463e-05	0.000187079	0	0	0	6.23597e-05	0.000103933	k__Bacteria; p__Firmicutes; c__Clostridia; o__Oscillospirales; f__Butyricicoccaceae; g__UCG-009; s__
ASV904	0	0	0	0	0	0	0	0	0	0	0	0	0.000187079	0	0	6.23597e-05	8.31463e-05	6.23597e-05	0.000228652	8.31463e-05	0.000124719	0.000124719	6.23597e-05	0	k__Bacteria; p__Patescibacteria; c__Saccharimonadia; o__Saccharimonadales; f__Saccharimonadales; g__Saccharimonadales; s__
ASV905	0	0	0	0	0	0	0	0	0	0	0	0	0	0	0	0	0.000997755	0	0	0	0	0	0	0	k__Bacteria; p__Firmicutes; c__Clostridia; o__Lachnospirales; f__Lachnospiraceae; g__Anaerostipes; s__
ASV906	0	0	0	0	0	0	0	0	0	0	0	0	0	0	0	0	0	0	0.000997755	0	0	0	0	0	k__Bacteria; p__Spirochaetota; c__Spirochaetia; o__Spirochaetales; f__Spirochaetaceae; g__Treponema
ASV907	8.31463e-05	0.000103933	0	6.23597e-05	0.000145506	0.000187079	0.000207866	0.000124719	4.15731e-05	0.000103933	0	0	0	0	0	0	6.23597e-05	0	0	0	0	0	0	0	k__Bacteria; p__Firmicutes; c__Clostridia; o__Lachnospirales; f__Lachnospiraceae
ASV908	0.000103933	0	6.23597e-05	0	0	0	0	0	0	0	0	0	0	0	0	0	0.000228652	0	0	0.000311798	0	0	0.000187079	0.000124719	k__Bacteria; p__Spirochaetota; c__Spirochaetia; o__Spirochaetales; f__Spirochaetaceae; g__Treponema
ASV909	0	0	0	0	0	0	0	0	0	0	0	0	0.000270225	0.000103933	0.000103933	0	0	0.000187079	0.000124719	0	6.23597e-05	0.000187079	4.15731e-05	0	k__Bacteria
ASV910	0	0	0	0	0	0	0	0	0	0	0	0	8.31463e-05	0.000103933	0	8.31463e-05	4.15731e-05	0.000103933	6.23597e-05	0.000207866	0	6.23597e-05	6.23597e-05	0.000187079	k__Bacteria; p__Firmicutes; c__Clostridia; o__Clostridia; f__Hungateiclostridiaceae; g__Ruminiclostridium
ASV912	0	0	0	0	0	0	0	0	0	0	0	0	0	0	0	0	0	0	0	0	0.000394945	0.000374158	0	0.000291012	k__Bacteria; p__Bacteroidota; c__Bacteroidia; o__Bacteroidales; f__Rikenellaceae; g__Alistipes; s__
ASV913	0	0	0	0	0	0	0	0	0	0	0	0	0	0	0	0	0.000394945	0	0	0	0	0	0.000582024	0	k__Bacteria; p__Spirochaetota; c__Spirochaetia; o__Spirochaetales; f__Spirochaetaceae
ASV914	0	0	0	0	0	0	0.000394945	0	0	0	0	0	0	0	0	0	0	0	0	0	0.000644383	0	0	0	k__Bacteria; p__Firmicutes; c__Clostridia; o__Peptostreptococcales-Tissierellales; f__Anaerovoracaceae; g__; s__
ASV915	0	0	0	0	0	0	0	0	0	0	0	0	0.000997755	0	0	0	0	0	0	0	0	0	0	0	k__Bacteria; p__Spirochaetota; c__Spirochaetia; o__Spirochaetales; f__Spirochaetaceae; g__Treponema
ASV916	0	0	0	0	0	0	0	0	0	6.23597e-05	0	0	0.000187079	0	0	0.000103933	0	0	0	0	0.000207866	0.000270225	6.23597e-05	8.31463e-05	k__Bacteria; p__Firmicutes; c__Clostridia; o__Oscillospirales; f__Eubacterium_coprostanoligenes_group; g__Eubacterium_coprostanoligenes_group; s__
ASV917	0	0	0	6.23597e-05	0	0	0	6.23597e-05	0	0	0	0	0.000124719	6.23597e-05	2.07866e-05	0	0.000124719	8.31463e-05	0.000249439	0	0	4.15731e-05	4.15731e-05	6.23597e-05	k__Bacteria; p__Firmicutes; c__Bacilli; o__Mycoplasmatales; f__Mycoplasmataceae; g__Mycoplasma; s__
ASV918	0	0	0	0	0.000207866	0	0	0	0.000644383	0	0	0	0	0	0	0	0	0	0	0	0.000207866	0	0	0	k__Bacteria; p__Actinobacteriota; c__Actinobacteria; o__Streptomycetales; f__Streptomycetaceae; g__Streptomyces
ASV919	0.000353372	0.000228652	0	0	0	0	0.000166293	0.000124719	0.000145506	0	0	0	0	0	0	0	0	0	0	0	0	0	0	0	k__Bacteria; p__Spirochaetota; c__Spirochaetia; o__Spirochaetales; f__Spirochaetaceae
ASV920	0	0	6.23597e-05	0	0	0	0	0	0	0	0	0	0	6.23597e-05	8.31463e-05	0.000145506	2.07866e-05	0	0.000187079	8.31463e-05	6.23597e-05	6.23597e-05	6.23597e-05	0.000103933	k__Bacteria; p__Firmicutes; c__Clostridia; o__Christensenellales; f__Christensenellaceae
ASV921	0	0	0	0	0	0	0	0	0	0	0.000145506	0	0	0.000374158	0	0	0	0	0	0	0	0	0.000415731	0	k__Bacteria; p__Proteobacteria; c__Gammaproteobacteria; o__Burkholderiales; f__Sutterellaceae; g__Sutterella; s__
ASV922	0	0	0	0	0	0	0	0	0	0	0	0	0	0.000623597	0	0	0	0.000394945	0	0	0	0	0	0	k__Bacteria; p__Proteobacteria; c__Gammaproteobacteria; o__Enterobacterales; f__Enterobacteriaceae
ASV923	0	0	0	0	0	0	0	0	0	0	0	0	0	0.000124719	0.000187079	0	0	0.000145506	0	0.000394945	0.000124719	0	8.31463e-05	0	k__Bacteria; p__Proteobacteria; c__Gammaproteobacteria; o__Burkholderiales; f__Rhodocyclaceae; g__Propionivibrio; s__
ASV924	0	0	0	0	0	0	0	0	0	0	0	0	0	0	0	0	0	0	0	0	0	0.000956182	0	0	k__Bacteria; p__Actinobacteriota; c__Coriobacteriia; o__Coriobacteriales; f__Coriobacteriales_Incertae_Sedis; g__; s__
ASV925	0	0.000145506	6.23597e-05	0	0	0.000124719	0	0	0	0	0	0	0	0.000207866	0	0	0	0.000228652	0	0	0	0	0.000228652	0	k__Bacteria; p__Desulfobacterota; c__Desulfovibrionia; o__Desulfovibrionales; f__Desulfovibrionaceae; g__Desulfovibrio; s__Desulfovibrio_legallii
ASV926	0	0	0	0	0	0	0	0.000103933	0	0	0	0	0	0	0	0.000187079	0	0.000228652	0	0.000166293	0.000166293	0	0	0.000249439	k__Bacteria; p__Proteobacteria; c__Alphaproteobacteria; o__Rhodospirillales; f__; g__; s__
ASV927	0	0	0	0	0	0	0	0	0	0	0	0	0	0	0	0	0	0	0	0	0.000685957	0	0.000311798	0	k__Bacteria; p__Spirochaetota; c__Spirochaetia; o__Spirochaetales; f__Spirochaetaceae; g__Treponema; s__
ASV928	0	0	0	0	0	0	0	0	0	0	0	0	0	0	0	0	0.000166293	0.000166293	0	0	0	0.000207866	0.000187079	0.000228652	k__Bacteria; p__Synergistota; c__Synergistia; o__Synergistales; f__Synergistaceae; g__; s__
ASV929	0	0	0	0	0	0	0	0	0	0	0	0	0.000956182	0	0	0	0	0	0	0	0	0	0	0	k__Bacteria; p__Spirochaetota; c__Spirochaetia; o__Spirochaetales; f__Spirochaetaceae; g__Treponema; s__
ASV930	0	0	0	0	0	0	0	0	0	0	0	0	0.000519664	0	0	0	0.000249439	0	0	0	0	0	0.000187079	0	k__Bacteria; p__Bacteroidota; c__Bacteroidia; o__Bacteroidales; f__Dysgonomonadaceae; g__Candidatus_Symbiothrix
ASV931	0	0	0.000145506	0	0	0	0	0	0	0	0	0	0	0	0.000457304	6.23597e-05	2.07866e-05	0	6.23597e-05	0	8.31463e-05	2.07866e-05	6.23597e-05	8.31463e-05	k__Bacteria; p__Firmicutes; c__Clostridia; o__Clostridia_UCG-014; f__Clostridia_UCG-014; g__Clostridia_UCG-014; s__
ASV932	0	0	0	0	0.000228652	0	0	0	0	0	0	0	0	0	0	0	0.00072753	0	0	0	0	0	0	0	k__Bacteria; p__Firmicutes; c__Clostridia; o__Lachnospirales; f__Lachnospiraceae; g__Lachnospiraceae_ND3007_group; s__
ASV933	0	0	0	0	0.000249439	0	0	0	0	0	0	0	0	0	0	0	0.000706743	0	0	0	0	0	0	0	k__Bacteria; p__Firmicutes; c__Clostridia; o__Monoglobales; f__Monoglobaceae; g__Monoglobus; s__
ASV934	0	0	0	0	0.000270225	0	0	0	0	0	0	0	0	0	0	0	0.000685957	0	0	0	0	0	0	0	k__Bacteria; p__Firmicutes; c__Clostridia; o__Lachnospirales; f__Lachnospiraceae; g__Roseburia; s__Roseburia_inulinivorans
ASV935	0	0	0	0	0	0	0.000124719	6.23597e-05	0	0	0	0	0	0.000124719	2.07866e-05	0	8.31463e-05	0.000124719	0.000103933	0.000124719	4.15731e-05	6.23597e-05	0.000103933	0	k__Bacteria; p__Firmicutes; c__Clostridia; o__Clostridia_vadinBB60_group; f__Clostridia_vadinBB60_group; g__Clostridia_vadinBB60_group; s__
ASV936	0	0	0	0	0	0	0	0	0	0	0	0	0	0.000374158	0	0	0	0.000270225	0	0.000145506	0	0	0.000187079	0	k__Bacteria; p__Margulisbacteria; c__Margulisbacteria; o__Margulisbacteria; f__Margulisbacteria; g__Margulisbacteria; s__
ASV937	0	0	0	0	0	0	0	0	0	0	0	0	0	0.000124719	0.000103933	0.000270225	0	0	0	0	0	0.000270225	0	0.000166293	k__Bacteria; p__Firmicutes; c__Clostridia; o__Clostridia_vadinBB60_group; f__Clostridia_vadinBB60_group; g__Clostridia_vadinBB60_group; s__
ASV938	0	0	0	0	0	0	0	0	0	0	0	0	0	0	0	0.000187079	0.000228652	0.000228652	0	0.000145506	0	0	0	0.000145506	k__Bacteria; p__Firmicutes; c__Clostridia
ASV939	0	0	0	0	0	0	0	0	0	0	0	0	0	0	0.000270225	0.000291012	0	0	0	0.000415731	0	0	0	0	k__Bacteria; p__Spirochaetota; c__Spirochaetia; o__Spirochaetales; f__Spirochaetaceae; g__Spirochaeta
ASV940	0	0	0	0	0	0	0	0	0	0	0	0	0.000207866	0	0	0.000145506	0.000207866	0	0	0	0.000207866	0	8.31463e-05	8.31463e-05	k__Bacteria; p__Firmicutes; c__Clostridia; o__Lachnospirales; f__Lachnospiraceae
ASV941	0	0	0	0	0	0	0	0	0	0	0	0	0.000228652	0	0.000332585	0	0	0	0	0	0	0.000187079	0	0.000187079	k__Bacteria; p__Proteobacteria; c__Alphaproteobacteria; o__Rhodospirillales; f__; g__; s__
ASV942	0	0	0	0	0	0	0	0	0	0	0	0	0.000145506	0	0.000103933	8.31463e-05	0.000145506	0.000103933	8.31463e-05	0.000124719	0	0	0	0.000124719	k__Bacteria
ASV943	0	0	0	0	0.00116405	0	0	0	0	0	0	0	0	0	0	0	0	0	0	0	0	0	0	0	k__Bacteria; p__Firmicutes; c__Bacilli; o__Lactobacillales; f__Streptococcaceae; g__Lactovum; s__
ASV944	0.000145506	0	0	8.31463e-05	0	0	0.000249439	0	0	0	0	0	0	0	0	0	0	0	0	0.000478091	0	0	0	0	k__Bacteria; p__Bacteroidota; c__Bacteroidia; o__Bacteroidales; f__Dysgonomonadaceae; g__Candidatus_Armantifilum; s__
ASV945	0	0	0	0	0	0	0	0	0	0	0	0	0.000103933	0	0.000187079	0.000166293	0.000207866	0	6.23597e-05	8.31463e-05	0	0.000124719	0	0	k__Bacteria; p__Bacteroidota; c__Bacteroidia; o__Bacteroidales
ASV946	0	0	0	0	0	0	0	0	0	0	0	0	0.000228652	0	0.000103933	0	0	0.000291012	0	0.000124719	0	0	0.000103933	8.31463e-05	k__Bacteria; p__Spirochaetota; c__Spirochaetia; o__Spirochaetales; f__Spirochaetaceae; g__Treponema; s__
ASV947	0	0	0	0	0	0	0	0	0	0	0	0	0	0	0	0	0.000124719	0.000124719	0	8.31463e-05	0.000291012	0.000166293	0.000124719	0	k__Bacteria; p__Firmicutes; c__Clostridia; o__Oscillospirales; f__Oscillospiraceae
ASV948	0.000249439	0.000187079	6.23597e-05	4.15731e-05	0	0	0	4.15731e-05	0	0	0	6.23597e-05	0	0	6.23597e-05	0	4.15731e-05	8.31463e-05	0	0	0.000124719	0	0	0	k__Bacteria; p__Patescibacteria; c__Saccharimonadia; o__Saccharimonadales; f__Saccharimonadales; g__Saccharimonadales; s__
ASV949	0	8.31463e-05	0.000124719	0	0	6.23597e-05	0	0	0.000103933	0	0	0	0	6.23597e-05	0.000103933	4.15731e-05	0	0	0.000124719	0	0	8.31463e-05	0	8.31463e-05	k__Bacteria; p__Firmicutes; c__Clostridia; o__Oscillospirales; f__Eubacterium_coprostanoligenes_group; g__Eubacterium_coprostanoligenes_group; s__
ASV950	0	0	0	0	0	0	6.23597e-05	0	0	0	0	0	0	0	4.15731e-05	0.000145506	0	0	0.000124719	6.23597e-05	0.000103933	0.000145506	8.31463e-05	0.000166293	k__Bacteria; p__Firmicutes; c__Clostridia; o__Clostridia_vadinBB60_group; f__Clostridia_vadinBB60_group; g__Clostridia_vadinBB60_group; s__
ASV951	0	0	0	0	0	0	0	0	0	0	0	0	0.000207866	0	0.000207866	0.000270225	0	0	0	0	0.000187079	0.000124719	0	0	k__Bacteria; p__Actinobacteriota; c__Actinobacteria; o__Actinomycetales; f__Actinomycetales_Incertae_Sedis; g__Candidatus_Ancillula; s__
ASV952	0	0	0	0	0	0	0	0	0	0	0	0	0.000124719	8.31463e-05	0	0	0	0	0.000187079	0	0.000249439	0.000249439	6.23597e-05	0	k__Bacteria; p__Firmicutes; c__Clostridia; o__Clostridia_vadinBB60_group; f__Clostridia_vadinBB60_group; g__Clostridia_vadinBB60_group; s__
ASV953	0	0	0	0	0	0	0	0	0	0	0	0	0	0	0.000436518	0	0	0.000582024	0	0	0	0	0	0	k__Bacteria; p__Firmicutes; c__Clostridia; o__Oscillospirales; f__Oscillospiraceae; g__UCG-003; s__
ASV954	0	0	0	0	0	0	0	0	0	0	0	0	0.000415731	0.000207866	0	0	0	0	0	0.000228652	0	0	0	0	k__Bacteria; p__Elusimicrobiota; c__Endomicrobia; o__Endomicrobiales; f__Endomicrobiaceae; g__Endomicrobium; s__
ASV955	0	0	0	0	0	0	0	0	0	0	0	0	0.000145506	0	0.000124719	0	8.31463e-05	0	0	8.31463e-05	0.000228652	0	0.000124719	6.23597e-05	k__Bacteria; p__Firmicutes; c__Clostridia; o__Christensenellales; f__Christensenellaceae; g__Christensenellaceae_R-7_group; s__
ASV956	0	0	0	0	0	0	0	0	0	0	0	0	0.000519664	0	0	0	0	0	0.000124719	0	0	0	0	0.000228652	k__Bacteria; p__Firmicutes; c__Clostridia; o__Lachnospirales; f__Lachnospiraceae
ASV957	0	0	0	0	4.15731e-05	0	0	0	0	0.000270225	0	0	0.000291012	0	0	0	0	0	0.000249439	0	0	0	0	0	k__Bacteria; p__Bacteroidota; c__Bacteroidia; o__Bacteroidales; f__Williamwhitmaniaceae; g__BCf9-17_termite_group; s__
ASV958	0	0	0	0	0.000145506	0	0	0	0	0	0	0	0	0	0	0	0.000685957	0	0	0	0	0	0	0	k__Bacteria; p__Firmicutes; c__Clostridia; o__Lachnospirales; f__Lachnospiraceae; g__Tyzzerella; s__
ASV959	0	0	0	0	0	0	0	0	0	0	4.15731e-05	0	0	8.31463e-05	0	0	0.000166293	0.000103933	6.23597e-05	0.000145506	0.000103933	0.000103933	6.23597e-05	0	k__Bacteria; p__Bacteroidota; c__Bacteroidia; o__Flavobacteriales
ASV960	0.000207866	0	0	0	0	0	0	0	0	0	0	0	0.000644383	0	0	0	0	0	0	0	0	0	0	0	k__Bacteria; p__Bacteroidota; c__Bacteroidia; o__Bacteroidales; f__Williamwhitmaniaceae; g__BCf9-17_termite_group; s__
ASV961	6.23597e-05	6.23597e-05	0.000103933	0.000103933	0.000187079	6.23597e-05	4.15731e-05	0	0.000103933	6.23597e-05	0	8.31463e-05	0	0	0	0	0	0	0	0	0	0	0	4.15731e-05	k__Bacteria; p__Synergistota; c__Synergistia; o__Synergistales; f__Synergistaceae; g__Candidatus_Tammella; s__
ASV962	0	0	0	0	0	0	0	0	0	0	6.23597e-05	0	4.15731e-05	0.000187079	6.23597e-05	0.000103933	0.000145506	0.000103933	0	0.000166293	0	0	6.23597e-05	0	k__Bacteria; p__Firmicutes; c__Clostridia; o__Oscillospirales; f__Ruminococcaceae; g__Candidatus_Soleaferrea; s__
ASV963	0	0	0	0	0	0	0	0	0	0	6.23597e-05	0	0	0	0.000332585	0	0	0	0	0	0	0	0	0.000540451	k__Bacteria; p__Spirochaetota; c__Spirochaetia; o__Spirochaetales; f__Spirochaetaceae; g__Spirochaeta; s__Spirochaeta_sp.
ASV964	0	0	0	0	0	0	0	0	0	0	0	0	8.31463e-05	2.07866e-05	0.000103933	0.000270225	0.000124719	0	4.15731e-05	0.000207866	0	0	0	0	k__Bacteria; p__Proteobacteria; c__Alphaproteobacteria; o__Rhodospirillales; f__; g__; s__
ASV965	0	0	0	0	0	0	0	0	0	0	0	0	0.000103933	6.23597e-05	0	0.000187079	6.23597e-05	0	0	0	0.000187079	0.000145506	0.000124719	0	k__Bacteria; p__Firmicutes; c__Clostridia; o__Christensenellales; f__Christensenellaceae; g__Christensenellaceae_R-7_group; s__
ASV966	0	0	0	0	0	0	0	0	0	0	0	0	0	0.000893822	0	0	0	0	0	0	0	0	0	0	k__Bacteria; p__Spirochaetota; c__Spirochaetia; o__Spirochaetales; f__Spirochaetaceae
ASV967	0	0	0	0	0	0	0	0	0	4.15731e-05	0	0	0.000103933	0	0	0.000353372	0	0	0	0	0.000145506	0.000145506	0	8.31463e-05	k__Bacteria; p__Firmicutes; c__Clostridia; o__Oscillospirales; f__Eubacterium_coprostanoligenes_group; g__Eubacterium_coprostanoligenes_group; s__
ASV968	0	0	0	0	0	0	0	0	0	0	0	0	0	0	0.000685957	0.000228652	0	0	0	0	0	0	0	0	k__Bacteria; p__Spirochaetota; c__Spirochaetia; o__Spirochaetales; f__Spirochaetaceae; g__Treponema; s__
ASV969	0	0	0	0	0	0	0	0	0	0	0	0	0	0	0	0	0.000394945	0.000270225	0.000166293	0	0	0	4.15731e-05	0	k__Bacteria; p__Patescibacteria; c__Saccharimonadia; o__Saccharimonadales; f__Saccharimonadaceae; g__Candidatus_Saccharimonas; s__
ASV970	0	2.07866e-05	0	0	0	0	4.15731e-05	0	0	0	0	0	0	0.000145506	0	0	0	0	0.000270225	0.000166293	0	6.23597e-05	0	4.15731e-05	k__Bacteria; p__Proteobacteria; c__Alphaproteobacteria; o__Acetobacterales; f__Acetobacteraceae; g__Acetobacter
ASV971	0	0	0	0	0	8.31463e-05	0	0	0	0	0	0	0	0.000353372	0	0	0	0	0.000187079	0	0	0	0.000207866	0	k__Bacteria; p__Spirochaetota; c__Spirochaetia; o__Spirochaetales; f__Spirochaetaceae; g__Spirochaeta; s__Spirochaeta_sp.
ASV972	0	0	0	0	0	0	0	0	0	0	0	0	0	0	0	0	0	0	0	0	0	0.000769103	0	0	k__Bacteria; p__Firmicutes; c__Clostridia; o__Clostridia_vadinBB60_group; f__Clostridia_vadinBB60_group; g__Clostridia_vadinBB60_group; s__
ASV973	0	4.15731e-05	0	0	0	0	0	0	0	0	0	0	0	6.23597e-05	0	0	0	0	0.000145506	0	0.000124719	0.000207866	6.23597e-05	0.000103933	k__Bacteria; p__Firmicutes; c__Clostridia; o__Peptostreptococcales-Tissierellales; f__Anaerovoracaceae; g__; s__
ASV974	0	8.31463e-05	0	0	0	6.23597e-05	0	0	0	0	0	0	0	0.000353372	0	0	0	0.000145506	0	0	0	0	0.000187079	0	k__Bacteria; p__Proteobacteria; c__Gammaproteobacteria; o__Burkholderiales; f__Sutterellaceae; g__Sutterella; s__Sutterella_wadsworthensis
ASV975	0.000187079	0	0	0	0	0	0.000187079	0.000249439	0	0	0.000187079	0	0	0	0	0	0	0	0	0	0	0	0	0	k__Bacteria; p__Spirochaetota; c__Spirochaetia; o__Spirochaetales; f__Spirochaetaceae; g__Treponema; s__
ASV976	0.000145506	0.000103933	0	0	0	0.000166293	0	0	0	0.000103933	0.000124719	0.000124719	0	0	0	0	0	0	6.23597e-05	0	0	0	0	0	k__Bacteria; p__Desulfobacterota; c__Desulfovibrionia; o__Desulfovibrionales; f__Desulfovibrionaceae; g__Desulfovibrio; s__
ASV977	0	0	0	0	6.23597e-05	0	0	0	8.31463e-05	0	0	0	0	8.31463e-05	0	0	6.23597e-05	0.000145506	0.000103933	0	0	0	0.000145506	0.000166293	k__Bacteria; p__Firmicutes; c__Clostridia
ASV978	0	0	0	0	0	0	0	0	4.15731e-05	0	0	0	0.000166293	0	0	0	8.31463e-05	4.15731e-05	4.15731e-05	4.15731e-05	0.000103933	0.000145506	0	6.23597e-05	k__Bacteria; p__Firmicutes; c__Clostridia
ASV979	0	0	0	0	0	0	0	0	0	0	4.15731e-05	0.000873036	0	0	0	0	0	0	0	0	0	0	0	0	k__Bacteria; p__Firmicutes; c__Bacilli; o__Bacillales; f__Bacillaceae; g__Bacillus
ASV980	0	0	0	0	0	0.000166293	0	0	0	0	0	0	0	0.000103933	0	0	0.000145506	0	0.000103933	0	0.000124719	0.000145506	4.15731e-05	0	k__Bacteria; p__Patescibacteria; c__Saccharimonadia; o__Saccharimonadales; f__Saccharimonadales; g__Saccharimonadales; s__
ASV981	0	0	0	0	0	0	0	0	0	0	0	0	0.000145506	0	0.000103933	8.31463e-05	0	0	0	0	8.31463e-05	0.000187079	6.23597e-05	0.000166293	k__Bacteria; p__Firmicutes; c__Clostridia; o__Clostridia_vadinBB60_group; f__Clostridia_vadinBB60_group; g__Clostridia_vadinBB60_group; s__
ASV982	0	0	0	0	0	0	0	0	0	0	0	0	0.000124719	0	0	0	0.000124719	0	0.000124719	0.000124719	0	0.000124719	0.000124719	0	k__Bacteria; p__Firmicutes; c__Clostridia; o__Clostridia; f__Hungateiclostridiaceae
ASV983	0	0	0	0	0	0	0	0	0	0	0	0	0	0	2.07866e-05	0	6.23597e-05	0	0.000166293	0	0.000291012	8.31463e-05	6.23597e-05	8.31463e-05	k__Bacteria; p__Firmicutes; c__Clostridia; o__Clostridia_vadinBB60_group; f__Clostridia_vadinBB60_group; g__Clostridia_vadinBB60_group; s__
ASV984	0	0	0	0	0	0	0	0	0	0	0	0	0	0	0.000124719	0	0.000124719	0	0.000291012	0.000228652	0	0	0	0	k__Bacteria; p__Proteobacteria; c__Alphaproteobacteria; o__Rhodospirillales; f__; g__; s__
ASV985	0	0	0	0	0	0	0	0	0	0	0	0	0	0	0	0.000145506	0	6.23597e-05	0	0	0.000103933	0.000332585	0	0.000145506	k__Bacteria; p__Bacteroidota; c__Bacteroidia; o__Bacteroidales; f__Rs-E47_termite_group; g__Rs-E47_termite_group; s__
ASV986	0	0	0	0	0	0	0	0	0	0	0	0	0	0	0	0	0	0	0	0	0	0.000748316	0	0	k__Bacteria; p__Firmicutes; c__Clostridia
ASV987	0	0	0	0	0	0	0	0	0	0	0	0	0	0	0	0	0.000769103	0	0	0	0	0	0	0	k__Bacteria; p__Firmicutes; c__Clostridia; o__Lachnospirales; f__Lachnospiraceae; g__Anaerostipes
ASV988	0	0	0	0	0	0	0	0	0	0	0.00072753	0	0	0	0	0	0	0	0	0	0	0	0	0	k__Bacteria; p__Bacteroidota; c__Bacteroidia; o__Bacteroidales; f__Dysgonomonadaceae; g__Candidatus_Armantifilum; s__
ASV989	0	0	0	0	0	0	0	0	0	0	0	0	0	0.000291012	0	0.000374158	0.000166293	0	0	0	0	0	0	0	k__Bacteria; p__Firmicutes; c__Clostridia; o__Lachnospirales; f__Lachnospiraceae; g__Tyzzerella; s__
ASV990	0	0.000124719	0	0	0	0	0	0	0	0	0.000145506	0	0	0.000207866	0	0	0	0	0	0	0	0	0.000249439	0	k__Bacteria; p__Firmicutes; c__Bacilli; o__Lactobacillales; f__Streptococcaceae; g__Lactococcus; s__Lactococcus_garvieae
ASV991	0	0	0.000831463	0	0	0	0	0	0	0	0	0	0	0	0	0	0	0	0	0	0	0	0	0	k__Bacteria; p__Spirochaetota; c__Spirochaetia; o__Spirochaetales; f__Spirochaetaceae; g__Treponema
ASV993	0	0	0.000374158	0	0	0	0	0	0	0	0	0	0	0	0.000436518	0	0	0	0	0	0	0	0	0	k__Bacteria; p__Firmicutes; c__Clostridia; o__Clostridia_UCG-014; f__Clostridia_UCG-014; g__Clostridia_UCG-014; s__
ASV994	0	0	0	0	0	0	0	0	0.000748316	0	0	0	0	0	0	0	0	0	0	0	0	0	0	0	k__Bacteria; p__Spirochaetota; c__Spirochaetia; o__Spirochaetales; f__Spirochaetaceae; g__Treponema
ASV995	0	0	0	0	0	4.15731e-05	0	0	0	0.000124719	6.23597e-05	0	0	0.000207866	0	0	0	0.000124719	0	0	0	2.07866e-05	0.000166293	0	k__Bacteria; p__Firmicutes; c__Clostridia; o__Lachnospirales; f__Lachnospiraceae; g__Dorea
ASV996	0	0	0	0	0.000103933	0	0	0	0	0	0	0	0	0	0	0	0.000706743	0	0	0	0	0	0	0	k__Bacteria; p__Desulfobacterota; c__Desulfovibrionia; o__Desulfovibrionales; f__Desulfovibrionaceae; g__Desulfovibrio; s__
ASV997	0	0	0	0	0	0	0	0	0	0	0	0	0.000145506	0	0	0	0	0.000124719	0	0.000124719	0.000207866	0.000207866	0	0	k__Bacteria; p__Firmicutes; c__Clostridia; o__Oscillospirales; f__Eubacterium_coprostanoligenes_group; g__Eubacterium_coprostanoligenes_group; s__
ASV998	0	0	0	0	0	0	0	0	0	0	0	0	0.000769103	0	0	0	0	0	0	0	0	0	0	0	k__Bacteria; p__Spirochaetota; c__Spirochaetia; o__Spirochaetales; f__Spirochaetaceae; g__Treponema
ASV1000	0	0	0	6.23597e-05	0	0	0	0	0	0	0	0	0.000145506	0	0	0	8.31463e-05	0	0.000124719	0	0.000166293	0	0.000124719	0.000145506	k__Bacteria; p__Firmicutes; c__Clostridia; o__Peptostreptococcales-Tissierellales; f__Anaerovoracaceae
ASV1001	0	0.000166293	0	0	0	0	0	0	0	0	0	0	0	0.000270225	0	0	0	0	0	0	0	0.000311798	0	0	k__Bacteria; p__Firmicutes; c__Clostridia; o__Lachnospirales; f__Lachnospiraceae; g__Lachnospiraceae_UCG-004
ASV1002	0	6.23597e-05	0	0	0	0	0	0	0	0	0	0	0	0.000207866	0.000291012	0	0	0	0	0	0	0.000124719	0.000124719	0	k__Bacteria; p__Firmicutes; c__Clostridia; o__Oscillospirales; f__Ruminococcaceae
ASV1003	0	0	0	0	0	0	0	0	0	0	0	0	0	0	0	0	0	0	0	0	0	0	0	0.000810676	k__Bacteria; p__Spirochaetota; c__Spirochaetia; o__Spirochaetales; f__Spirochaetaceae; g__Treponema
ASV1004	0	0	0	0	0	0	0	0	0	0	0	0	0	0	0	0	0	0.000415731	0.000353372	0	0	0	0	0	k__Bacteria; p__Firmicutes; c__Clostridia; o__Clostridia_vadinBB60_group; f__Clostridia_vadinBB60_group; g__Clostridia_vadinBB60_group; s__
ASV1005	0	0	0	0	0	0	0	0	0	0	0	0	0	0	0	0	0	0	0.00072753	0	0	0	0	0	k__Bacteria; p__Spirochaetota; c__Spirochaetia; o__Spirochaetales; f__Spirochaetaceae; g__Treponema; s__
ASV1006	0	0	0	0	0	0	6.23597e-05	0	0	0	0	0	0	8.31463e-05	0.000103933	0	0	0.000145506	8.31463e-05	0.000270225	0	0	0	0	k__Bacteria; p__Firmicutes; c__Clostridia; o__Oscillospirales; f__Ruminococcaceae; g__; s__
ASV1007	0	0	0	0	0	0	0	0	0	0	0	0	0	0	0	0	0	0	0	0.000748316	0	0	0	0	k__Bacteria; p__Spirochaetota; c__Spirochaetia; o__Spirochaetales; f__Spirochaetaceae; g__Treponema; s__Treponema_primitia
ASV1008	0	0	0	0	0	0	0	0	0	0	0	0	0	0.000187079	0.000166293	0	0.000124719	0	0	0.000228652	0	0	0	0	Unassigned
ASV1009	0.000166293	0	0	0.000207866	0.000207866	0	0.000207866	0	0	0	0	0	0	0	0	0	0	0	0	0	0	0	0	0	k__Bacteria; p__Spirochaetota; c__Spirochaetia; o__Spirochaetales; f__Spirochaetaceae; g__Treponema; s__
ASV1010	0	0	0	0	0	0	0	0.000291012	0	0.000145506	0	0.000228652	0	0	0	0	0	0	0	0	0	0	0	6.23597e-05	k__Bacteria; p__Firmicutes; c__Bacilli; o__Bacillales; f__Bacillaceae; g__Bacillus
ASV1011	0	0	0	0	0	0	0	0	0	0	0	0	0.000124719	0	8.31463e-05	0	6.23597e-05	0.000124719	0.000124719	0	0.000103933	0.000145506	0	0	k__Bacteria; p__Firmicutes; c__Clostridia
ASV1012	0	0	0	0	0	0	0	0	0	0	0	0	0	0.000207866	0	0.000145506	0.000145506	0.000103933	0	0	0.000124719	0	0	0	k__Bacteria; p__Spirochaetota; c__Spirochaetia; o__Spirochaetales; f__Spirochaetaceae; g__Treponema
ASV1013	0	0	0	0	0	0	0	0	0	0	0	0	0	0	0.000103933	0.000145506	0	0	0.000291012	0	0	0	0.000166293	0	k__Bacteria; p__Spirochaetota; c__Spirochaetia; o__Spirochaetales; f__Spirochaetaceae
ASV1014	0	0	0	0	0	0	0	0	0	0	0	0	0	0	0	0.000436518	0	0	0	0.000311798	0	0	0	0	k__Bacteria; p__Spirochaetota; c__Spirochaetia; o__Spirochaetales; f__Spirochaetaceae; g__Treponema; s__
ASV1015	0	0	0	0	0	0	0	0	0	0	0	0	0	0	0	0	0	0	0	0	0.00072753	0	0	0	k__Bacteria; p__Spirochaetota; c__Spirochaetia; o__Spirochaetales; f__Spirochaetaceae; g__Treponema; s__
ASV1016	0	0	0	0	0	0	0	0	0	0	0	0	0	0.000228652	0	0	0	0	0.000145506	0.000311798	0	0	0	0	k__Bacteria; p__Actinobacteriota; c__Coriobacteriia; o__Coriobacteriales; f__Coriobacteriales_Incertae_Sedis; g__Phoenicibacter; s__
ASV1017	0	0	0	0	0	0	0	0	0	0	0	0	0	0	0.000187079	0	0	0	0	0.000311798	0	0.000249439	0	0	k__Bacteria; p__Firmicutes; c__Clostridia; o__Christensenellales; f__Christensenellaceae; g__Christensenellaceae_R-7_group; s__
ASV1018	0	0	0	0	0	0	0	0	0	0	0	0	0	0.000103933	0.000103933	8.31463e-05	8.31463e-05	0.000187079	0	0	0	0	0	0.000124719	k__Bacteria; p__Spirochaetota; c__Spirochaetia; o__Spirochaetales; f__Spirochaetaceae; g__Treponema; s__
ASV1019	0	0	0.000207866	0	0	0	0	0	0	0	0	0	0	0	0.000415731	0	0	0	0	0	0	0.000124719	0	0	k__Bacteria; p__Proteobacteria; c__Alphaproteobacteria; o__Rhizobiales; f__Rhizobiaceae
ASV1020	0	0	0	0	0	0	0.000207866	0	0	0	0	0	0	0	0	0	0	0	0.000187079	0	0	0.000145506	8.31463e-05	0	k__Bacteria; p__Bacteroidota; c__Bacteroidia; o__Bacteroidales; f__Dysgonomonadaceae; g__Candidatus_Armantifilum; s__
ASV1021	0	0	0	0	0	0	0	0	0	0	0	4.15731e-05	6.23597e-05	0	4.15731e-05	0.000145506	0	0	0	0	0.000249439	0	0.000145506	0	k__Bacteria; p__Firmicutes; c__Clostridia; o__Oscillospirales; f__Oscillospiraceae; g__Papillibacter; s__
ASV1022	0	0	0	0	0	0	0	0	6.23597e-05	0	0	0	0.000124719	8.31463e-05	0	0	0	0.000124719	0	0	6.23597e-05	6.23597e-05	0.000124719	6.23597e-05	k__Bacteria; p__Firmicutes; c__Clostridia; o__Christensenellales; f__Christensenellaceae
ASV1023	0	0	0	0	0	0	0	0	0	0	0	0	0	0	0	0	0	0	0	0	0	0	0.000644383	0	k__Bacteria; p__Spirochaetota; c__Spirochaetia; o__Spirochaetales; f__Spirochaetaceae
ASV1024	0	0	0	0	0	0	0	0	0	0	0	0	0	0.00066517	0	0	0	0	0	0	0	0	0	0	k__Bacteria; p__Spirochaetota; c__Spirochaetia; o__Spirochaetales; f__Spirochaetaceae; g__Treponema; s__Spirochaetaceae
ASV1025	0	0	0	0	0	0	0	0	0	0	0	0.000789889	0	0	0	0	0	0	0	0	0	0	0	0	Unassigned
ASV1026	0	0	0	0	0	0.000582024	0	0	0	0	0	0	0	0	0.000207866	0	0	0	0	0	0	0	0	0	k__Bacteria; p__Bacteroidota; c__Bacteroidia; o__Bacteroidales; f__Bacteroidaceae; g__Bacteroides; s__Bacteroides_vulgatus
ASV1027	0	0	0	0	0	0	0	0	0.000103933	0	0	0	0	0	0	0	0	0	0	0.000103933	0.000498878	0	0	0	k__Bacteria; p__Spirochaetota; c__Spirochaetia; o__Spirochaetales; f__Spirochaetaceae; g__Treponema; s__
ASV1028	0.00072753	0	0	0	0	0	0	0	0	0	0	0	0	0	0	0	0	0	0	0	0	0	0	0	k__Bacteria; p__Spirochaetota; c__Spirochaetia; o__Spirochaetales; f__Spirochaetaceae
ASV1029	0	0	0.000207866	0	0	0	0.000415731	0	0	0	0	0	0	0	0	0	0	0	0	0	0	0	0	0	k__Bacteria; p__Spirochaetota; c__Spirochaetia; o__Spirochaetales; f__Spirochaetaceae; g__Treponema
ASV1030	0	0	0.000685957	0	0	0	0	0	0	0	0	0	0	0	0	0	0	0	0	0	0	0	0	0	k__Bacteria; p__Spirochaetota; c__Spirochaetia; o__Spirochaetales; f__Spirochaetaceae; g__Treponema; s__
ASV1031	0	0	0	0	0.000187079	0	0	0	0	0	0	0	0	0	0	0	0.000498878	0	0	0	0	0	0	0	k__Bacteria; p__Firmicutes; c__Clostridia; o__Lachnospirales; f__Lachnospiraceae; g__Eubacterium_hallii_group
ASV1032	0	0	0	0	0.000103933	0	0	0	0	0	0	0	0	0	0	0	0.000540451	0	0	0	0	0	0	0	k__Bacteria; p__Firmicutes; c__Clostridia; o__Lachnospirales; f__Lachnospiraceae; g__Eubacterium_ventriosum_group; s__
ASV1033	0	0	0	0	0	0	0	0	0	0	0	0	0	0	0.000103933	0	0.000249439	0	6.23597e-05	0	8.31463e-05	4.15731e-05	0	0.000228652	k__Bacteria; p__Firmicutes; c__Clostridia; o__Oscillospirales
ASV1034	0	0	0	0	0	0	0	0	0	0	0	0	0	0	0	0	0	0	0	0	0	0	0	0.00072753	k__Bacteria; p__Spirochaetota; c__Spirochaetia; o__Spirochaetales; f__Spirochaetaceae; g__Treponema; s__
ASV1036	0	0	0	0	0	0	0	0	0	0	0	0	0	0	0	0	0	0	0	0.000353372	0.000291012	0	0	0	k__Bacteria; p__Spirochaetota; c__Spirochaetia; o__Spirochaetales; f__Spirochaetaceae; g__Treponema; s__
ASV1037	0	0	0	0	0	0	0	0	0	0	0	0	0	0	0	0.000270225	0.000103933	6.23597e-05	0	0	0.000145506	0.000103933	0	0	k__Bacteria; p__Firmicutes; c__Clostridia; o__Oscillospirales; f__Ruminococcaceae; g__Candidatus_Soleaferrea; s__
ASV1038	0	0	0	0	0	0	0	0	0	0	0.00060281	0	0	0	0	0	0	0	0	0	0	0	0	0	k__Bacteria; p__Firmicutes; c__Bacilli; o__Lactobacillales; f__Streptococcaceae; g__Lactovum; s__
ASV1039	0	0	0	0	0.000103933	0	0	0	0	0	0	0	0	0	0	0	0.000540451	0	0	0	0	0	0	0	k__Bacteria; p__Firmicutes; c__Bacilli; o__Erysipelotrichales; f__Erysipelatoclostridiaceae; g__Erysipelotrichaceae_UCG-003; s__
ASV1040	0	0.000103933	0.000166293	6.23597e-05	0	0	0.000166293	0	0	8.31463e-05	0	0	0	0	0	0	0	0	0	0	6.23597e-05	0	0	0	k__Bacteria; p__Synergistota; c__Synergistia; o__Synergistales; f__Synergistaceae; g__Fretibacterium; s__
ASV1041	0	0	0	0	0	0	0	0	0	0	0	0.000748316	0	0	0	0	0	0	0	0	0	0	0	0	k__Bacteria
ASV1042	0	0	0	0	0	0	0	0	0	0	0	0	0	0	0	0	0	0	0	0.000685957	0	0	0	0	k__Bacteria; p__Spirochaetota; c__Spirochaetia; o__Spirochaetales; f__Spirochaetaceae
ASV1043	0	0	0	0	0	0	0	0	0	0	0	0	0	0	0	0	0	0	0	0	0.000353372	0	0.000291012	0	k__Bacteria; p__Bacteroidota; c__Bacteroidia; o__Bacteroidales; f__Dysgonomonadaceae; g__Candidatus_Symbiothrix; s__Candidatus_Symbiothrix
ASV1044	0	0	0	0	0	0	0	0	0	0	0	0	0	0	0	0	0	0	0	0	0.00066517	0	0	0	k__Bacteria; p__Spirochaetota; c__Spirochaetia; o__Spirochaetales; f__Spirochaetaceae; g__Treponema; s__
ASV1045	0	0	0	0	0	0	0	0	0	0	0	0	0	0	0	0	0	0	0	0	0.000394945	0.000270225	0	0	k__Bacteria; p__Proteobacteria; c__Gammaproteobacteria; o__Pseudomonadales; f__Moraxellaceae; g__Acinetobacter; s__Acinetobacter_baumannii
ASV1046	0	0.000166293	0	0	0	0	0	0	0	0	0	0	0	0	0.000166293	0	0.000332585	0	0	0	0	0	0	0	k__Bacteria; p__Firmicutes; c__Clostridia; o__Oscillospirales; f__Ruminococcaceae; g__Subdoligranulum; s__
ASV1047	0	0	0	0	0	0	0	0	0	0.000249439	0	0	0	0	0	0	0.000374158	0	0	0	0	0	0	0	k__Bacteria; p__Proteobacteria; c__Gammaproteobacteria; o__Burkholderiales; f__Rhodocyclaceae; g__Propionivibrio; s__
ASV1048	0	0	0	0	0	0	0	0	2.07866e-05	0	0	0	0.000166293	0	6.23597e-05	6.23597e-05	0	0	2.07866e-05	6.23597e-05	8.31463e-05	6.23597e-05	0	6.23597e-05	k__Bacteria; p__Firmicutes; c__Clostridia; o__Clostridia; f__Hungateiclostridiaceae
ASV1049	0	0	0.000124719	0	0	6.23597e-05	0	0	0	0	0	0	0	0	0.000332585	0	0	0	0	0	0	0.000145506	0	0	k__Bacteria; p__Firmicutes; c__Clostridia; o__Lachnospirales; f__Lachnospiraceae; g__Lachnoclostridium; s__
ASV1050	0	6.23597e-05	8.31463e-05	0	6.23597e-05	0	0.000124719	8.31463e-05	0.000103933	6.23597e-05	0	0	0	0	0	0	4.15731e-05	0	0	0	0	0	4.15731e-05	0	k__Bacteria; p__Desulfobacterota; c__Desulfovibrionia; o__Desulfovibrionales; f__Desulfovibrionaceae; g__Desulfovibrio; s__
ASV1051	0	0	0	0	0	0	0	0	0	0	0	0	0.000207866	0	0	0	0	0	0.000228652	0.000166293	0	0	0	0	k__Bacteria; p__Firmicutes; c__Clostridia; o__Clostridia_vadinBB60_group; f__Clostridia_vadinBB60_group; g__Clostridia_vadinBB60_group; s__
ASV1052	0	0	0	0	0	0	0	0	0	0	0	0	0	0	0	0	0	0.000374158	0	0.000207866	0	0	0	0.000103933	k__Bacteria; p__Firmicutes; c__Clostridia; o__Clostridia_vadinBB60_group; f__Clostridia_vadinBB60_group; g__Clostridia_vadinBB60_group; s__
ASV1053	0	0	0	0	0	0	0	0	0	0	0	0	0	0	0	0	0	0	0.000228652	0.000145506	8.31463e-05	0	0.000187079	0	k__Bacteria; p__Patescibacteria; c__Saccharimonadia; o__Saccharimonadales; f__Saccharimonadales; g__Saccharimonadales; s__
ASV1054	0	0	0	0	0	0	0	0	0	0	0	0	0	0.000124719	0	0.000103933	0.000187079	0	4.15731e-05	8.31463e-05	0	0	0	6.23597e-05	k__Bacteria; p__Proteobacteria; c__Alphaproteobacteria; o__Paracaedibacterales; f__Paracaedibacteraceae; g__; s__
ASV1055	0	0	0	0	0	0	0	0	0	0	0	0	0.000124719	6.23597e-05	0	0	6.23597e-05	0.000124719	0	0	0.000228652	6.23597e-05	0	0	k__Bacteria; p__Firmicutes; c__Clostridia; o__Clostridia
ASV1056	0	0	0	0	0	0	0	0	0	0	0	0	8.31463e-05	0	0	0.000103933	0.000124719	0	0.000124719	8.31463e-05	0	8.31463e-05	0	0	k__Bacteria; p__Firmicutes; c__Clostridia; o__Oscillospirales; f__Ruminococcaceae
ASV1057	0	0	0	0	0	0	0	0	0	0	0	0	0.000187079	6.23597e-05	0.000228652	0	0	4.15731e-05	0	0	0	6.23597e-05	0	0	k__Bacteria
ASV1058	0	0	0	0	0	0	0	0	0	0	0	0	0	0	0	0	0.000249439	0	0	0	0	0	0	0.000353372	k__Bacteria; p__Firmicutes; c__Clostridia; o__Clostridia_vadinBB60_group; f__Clostridia_vadinBB60_group; g__Clostridia_vadinBB60_group; s__
ASV1059	0	0	0	0	0	0	0	0.000124719	0	0	0	0	0	0	0.000187079	0	0	0	0	0.000332585	0	0	0	0	k__Bacteria; p__Firmicutes; c__Clostridia; o__Lachnospirales; f__Lachnospiraceae; g__Tyzzerella; s__
ASV1060	0	0	0	0	0	0	0	0	0.00060281	0	0	0	0	0	0	0	0	0	0	0	0	0	0	0	k__Bacteria; p__Spirochaetota; c__Spirochaetia; o__Spirochaetales; f__Spirochaetaceae; g__Treponema; s__
ASV1061	0	0	0	0	0	0.000166293	0	0	0.000228652	0.000249439	0	0	0	0	0	0	0	0	0	0	0	0	0	0	k__Bacteria; p__Proteobacteria; c__Alphaproteobacteria; o__Rhizobiales; f__Xanthobacteraceae
ASV1062	0	0	0	6.23597e-05	0	0	0	0	0	0	0	0	0	0	0	0	2.07866e-05	0	0.000124719	0.000124719	4.15731e-05	0.000103933	8.31463e-05	0	k__Bacteria; p__Firmicutes; c__Clostridia
ASV1063	0	0	0.000166293	0	0	0	0	0	0	0.000415731	0	0	0	0	0	0	0	0	0	0	0	0	0	0	k__Bacteria; p__Bacteroidota; c__Bacteroidia; o__Bacteroidales; f__Prevotellaceae; g__Prevotella; s__Prevotella_copri
ASV1064	0	2.07866e-05	0	0	0	0	0	0	0	0	0	0	0	0	6.23597e-05	0	0.000124719	0	0.000124719	0	8.31463e-05	0	4.15731e-05	0.000124719	k__Bacteria; p__Firmicutes; c__Clostridia; o__Oscillospirales; f__Oscillospiraceae
ASV1065	0	0	0	0	4.15731e-05	0	0	0	0	0	0	4.15731e-05	8.31463e-05	0	0	0	4.15731e-05	0	8.31463e-05	0	4.15731e-05	0	0	0.000249439	k__Bacteria; p__Firmicutes; c__Clostridia; o__Lachnospirales; f__Lachnospiraceae; g__Tyzzerella; s__
ASV1066	0	0.000145506	0	0	0	0	0	0	0.000457304	0	0	0	0	0	0	0	0	0	0	0	0	0	0	0	k__Bacteria; p__Actinobacteriota; c__Actinobacteria; o__Micrococcales; f__Microbacteriaceae; g__Gryllotalpicola
ASV1067	0	0	0	0	0	0	0	0	0	0	0	0	0.000415731	0	0	0	0	0.000187079	0	0	0	0	0	0	k__Bacteria; p__Bacteroidota; c__Bacteroidia; o__Bacteroidales; f__Dysgonomonadaceae; g__Candidatus_Armantifilum; s__
ASV1068	0	0	0	0	0	0	0	0	0	0	0	0	0	0	0.000644383	0	0	0	0	0	0	0	0	0	k__Bacteria; p__Proteobacteria; c__Gammaproteobacteria; o__Xanthomonadales; f__Xanthomonadaceae; g__Stenotrophomonas
ASV1069	0	0	0	0	0	0	0	0	0	0	0	0	0	0.000207866	0	0	0	0	0	0	0	0.000145506	0.000249439	0	k__Bacteria; p__Firmicutes; c__Clostridia; o__Lachnospirales; f__Lachnospiraceae; g__Lachnoclostridium
ASV1070	0	0	0	0	0	0	0	0	0	0	0	0	0.000582024	0	0	0	0	0	0	0	0	0	0	0	k__Bacteria; p__Spirochaetota; c__Spirochaetia; o__Spirochaetales; f__Spirochaetaceae; g__Treponema; s__
ASV1071	0	0	0.000145506	0	0.000124719	0	0	0.000124719	0	0.000207866	0	0	0	0	0	0	0	0	0	0	0	0	0	0	k__Bacteria; p__Actinobacteriota; c__Coriobacteriia; o__Coriobacteriales; f__Coriobacteriales_Incertae_Sedis; g__; s__
ASV1072	0	0	0	0	0	0	0	0	0	0	0	0	2.07866e-05	0.000103933	0	0	2.07866e-05	0	0	0	8.31463e-05	0.000249439	8.31463e-05	0	k__Bacteria; p__Firmicutes; c__Clostridia; o__Clostridia_vadinBB60_group; f__Clostridia_vadinBB60_group; g__Clostridia_vadinBB60_group; s__
ASV1073	0	0	0	0	0	0	0	0	0	0.000103933	0	0	0	0	8.31463e-05	0	0	0	0	0	0.000145506	0	0	0.000249439	k__Bacteria; p__Desulfobacterota; c__Desulfovibrionia; o__Desulfovibrionales; f__Desulfovibrionaceae; g__Desulfovibrio; s__
ASV1074	0	0	0.000623597	0	0	0	0	0	0	0	0	0	0	0	0	0	0	0	0	0	0	0	0	0	k__Bacteria; p__Bacteroidota; c__Bacteroidia; o__Bacteroidales; f__Bacteroidaceae; g__Bacteroides
ASV1075	0	0	0	0	0	0.000685957	0	0	0	0	0	0	0	0	0	0	0	0	0	0	0	0	0	0	k__Bacteria; p__Spirochaetota; c__Spirochaetia; o__Spirochaetales; f__Spirochaetaceae; g__Termite_Treponema_cluster
ASV1076	0	0.000103933	0.000228652	0	0	4.15731e-05	0.000124719	0.000124719	0	0	0	0	0	0	0	0	0	0	0	0	0	0	0	0	k__Bacteria; p__Proteobacteria; c__Alphaproteobacteria; o__Rickettsiales; f__; g__; s__
ASV1077	0	0	0	0	0	0	0	0	8.31463e-05	0	0	0	2.07866e-05	0	0.000103933	0	0	0	0	0	0.000353372	0	0	0	k__Bacteria; p__Spirochaetota; c__Spirochaetia; o__Spirochaetales; f__Spirochaetaceae; g__Treponema
ASV1078	0	0	0	0	4.15731e-05	0	0	0	0	0	0	4.15731e-05	8.31463e-05	0	0	0	0	0.000166293	0	0	0	0.000103933	2.07866e-05	0.000145506	k__Bacteria; p__Firmicutes; c__Clostridia
ASV1079	0	0	0	0	0.000187079	0	0	0	0	0	0	0	0	0	0	0	0.000374158	0	0	0	8.31463e-05	0	0	0	k__Bacteria; p__Firmicutes; c__Clostridia; o__Peptostreptococcales-Tissierellales; f__Peptostreptococcaceae; g__Romboutsia
ASV1081	0	0	0	0	0	0	0	0	0	0	0	0	0.000145506	0	0	0	0.000124719	0	0	0.000103933	8.31463e-05	4.15731e-05	2.07866e-05	0	k__Bacteria
ASV1082	0	0	0	0	0	0	0	0	0	0	0	0	0	4.15731e-05	0.000103933	6.23597e-05	0	0	0.000124719	8.31463e-05	8.31463e-05	0.000103933	0	0	k__Bacteria; p__Firmicutes; c__Clostridia; o__Oscillospirales; f__Ruminococcaceae; g__Ruminococcaceae; s__
ASV1083	0	0	0	0	0	0	0	0	0	0	0	0	0	0	0	0	0	0	0	0	0	0	0.000540451	0	k__Bacteria; p__Spirochaetota; c__Spirochaetia; o__Spirochaetales; f__Spirochaetaceae; g__Treponema; s__
ASV1084	0	0	0	0	0	0	0	0	0	0	0	0	0.000540451	0	0	0	0	0	0	0	0	0	0	0	k__Bacteria; p__Spirochaetota; c__Spirochaetia; o__Spirochaetales; f__Spirochaetaceae; g__Treponema; s__
ASV1085	0	0	0	0	0	0	0	0	0	0	0	0	0	0	0	8.31463e-05	6.23597e-05	0	0.000249439	0.000166293	0	0	0	0	k__Bacteria; p__Firmicutes; c__Clostridia
ASV1086	0	0	0	0	0	0	0	0	0	0	0	0	0	0	0.00060281	0	0	0	0	0	0	0	0	0	k__Bacteria; p__Spirochaetota; c__Spirochaetia; o__Spirochaetales; f__Spirochaetaceae; g__Treponema; s__
ASV1087	0	0	0	0	0	0	0	0	0	0	0	0	0	0.000124719	0	0	0	8.31463e-05	0	0	0	0.000103933	0.000145506	0.000166293	k__Bacteria; p__Proteobacteria; c__Alphaproteobacteria; o__Rhodospirillales; f__; g__; s__
ASV1088	0	0	0	0	0	0	0	0	0	0	0	0	0	0	0.000103933	0	0	0.000187079	4.15731e-05	0	0	0.000145506	6.23597e-05	0	k__Bacteria; p__Firmicutes; c__Clostridia; o__Lachnospirales; f__Lachnospiraceae; g__Tyzzerella; s__
ASV1089	0	0	0	0	4.15731e-05	0	0	0	0	0	0	0	0	0	0.000103933	0	0.000124719	0	6.23597e-05	0.000187079	0	0	6.23597e-05	0	k__Bacteria; p__Firmicutes; c__Clostridia; o__Monoglobales; f__Monoglobaceae; g__Monoglobus; s__
ASV1090	0	0	0	0	0	0	0	0	0	0	0	6.23597e-05	0	0	0	0	0	0	0	0	0	0.000498878	0	0	k__Bacteria; p__Firmicutes; c__Clostridia; o__Clostridia_vadinBB60_group; f__Clostridia_vadinBB60_group; g__Clostridia_vadinBB60_group; s__
ASV1091	0.000145506	0	6.23597e-05	0	0	0	0	0	0	0	0	0	0	0	0	2.07866e-05	0	0.000207866	0	0	0	0	0	0.000187079	k__Bacteria; p__Proteobacteria; c__Alphaproteobacteria; o__Rhodospirillales; f__; g__; s__
ASV1092	0	0	0	0	0	0	0	0	0	6.23597e-05	0	2.07866e-05	0	0	2.07866e-05	6.23597e-05	0.000124719	2.07866e-05	0.000103933	8.31463e-05	0	0	0	0.000103933	k__Bacteria; p__Firmicutes; c__Clostridia; o__Clostridia_vadinBB60_group; f__Clostridia_vadinBB60_group; g__Clostridia_vadinBB60_group; s__
ASV1093	0	0	2.07866e-05	0	4.15731e-05	0	0	0	0	0	0	0	0	4.15731e-05	0.000124719	0.000103933	6.23597e-05	8.31463e-05	0	0	0	0	0	8.31463e-05	k__Bacteria; p__Proteobacteria; c__Gammaproteobacteria; o__Burkholderiales; f__Oxalobacteraceae; g__Oxalobacter
ASV1094	0	0	0	0	0	0	0	0	0	0	0	0	0	0	0	0	0	0	0.000519664	0	0	0	0	0	k__Bacteria; p__Spirochaetota; c__Spirochaetia; o__Spirochaetales; f__Spirochaetaceae; g__Treponema; s__
ASV1095	0	0	0	0	0	0	0	0	0	0	0	0	0	0	0	0.000291012	0	0	0	0	0.000228652	0	6.23597e-05	0	k__Bacteria; p__Firmicutes; c__Clostridia; o__Oscillospirales; f__Eubacterium_coprostanoligenes_group; g__Eubacterium_coprostanoligenes_group; s__
ASV1096	0	0	0	0	0	0	0	0	0	0	0	0	0.000124719	0	0.000207866	0	0	0	0.000124719	0	0	0	0	0.000124719	k__Bacteria; p__Spirochaetota; c__Spirochaetia; o__Spirochaetales; f__Spirochaetaceae; g__Treponema; s__
ASV1097	0	0	0	0	0.000228652	0	0	0	0	0	0	0	0	0.000353372	0	0	0	0	0	0	0	0	0	0	k__Bacteria; p__Spirochaetota; c__Spirochaetia; o__Spirochaetales; f__Spirochaetaceae; g__Treponema; s__
ASV1098	0	0	0	0	0.000685957	0	0	0	0	0	0	0	0	0	0	0	0	0	0	0	0	0	0	0	Unassigned
ASV1099	0	0	0	0	0	0	0	0	0	0	0	0.000644383	0	0	0	0	0	0	0	0	0	0	0	0	k__Bacteria; p__Bacteroidota; c__Bacteroidia; o__Bacteroidales; f__Dysgonomonadaceae; g__Candidatus_Symbiothrix; s__Candidatus_Symbiothrix
ASV1100	0	0	0	0	0	0	0	0	0	8.31463e-05	0	0	0.000207866	0	0	0	0	0	0	0.000228652	0	0	0	0	k__Bacteria; p__Firmicutes; c__Clostridia; o__Clostridia_vadinBB60_group; f__Clostridia_vadinBB60_group; g__Clostridia_vadinBB60_group; s__
ASV1101	0	0	0	0	0	0	0	0	2.07866e-05	0	0	0	0	0	6.23597e-05	0	0.000103933	6.23597e-05	6.23597e-05	0	0	8.31463e-05	0.000124719	0	k__Bacteria; p__Proteobacteria; c__Alphaproteobacteria; o__Paracaedibacterales; f__Paracaedibacteraceae; g__; s__
ASV1102	0	0	0.000561237	0	0	0	0	0	0	0	0	0	0	0	0	0	0	0	0	0	0	0	0	0	k__Bacteria; p__Bacteroidota; c__Bacteroidia; o__Bacteroidales; f__Bacteroidaceae; g__Bacteroides
ASV1103	0.000145506	0	0	6.23597e-05	0	0	0.000187079	0	6.23597e-05	0	0.000124719	0	0	0	0	0	0	0	0	0	0	0	0	0	k__Bacteria; p__Spirochaetota; c__Spirochaetia; o__Spirochaetales; f__Spirochaetaceae
ASV1104	4.15731e-05	2.07866e-05	4.15731e-05	4.15731e-05	6.23597e-05	4.15731e-05	4.15731e-05	8.31463e-05	4.15731e-05	4.15731e-05	4.15731e-05	8.31463e-05	0	0	0	0	0	0	0	0	0	0	0	0	k__Bacteria
ASV1105	0	0	0	0	0	0	0	0	0	0	0	0	0	0.000124719	0	0	0.000124719	0	0	0	0	0.000249439	0	0	k__Bacteria; p__Firmicutes; c__Clostridia; o__Peptostreptococcales-Tissierellales; f__Anaerovoracaceae; g__; s__
ASV1106	0	0	0	0	0	0	0	0	0	0	0	0	6.23597e-05	0.000145506	0	0	0	6.23597e-05	0	0	0.000103933	0.000124719	0	0	Unassigned
ASV1107	0	0	0	0	0	0	0	0	0	0	0	0	0	0	0	0	0	0	0.000498878	0	0	0	0	0	k__Bacteria; p__Firmicutes; c__Clostridia; o__Clostridia_vadinBB60_group; f__Clostridia_vadinBB60_group; g__Clostridia_vadinBB60_group; s__
ASV1108	0	0	0	0	0	0	0	0	0	0	0	0	0	0	0	0	0	0	0	0	0	0	0.000498878	0	k__Bacteria; p__Spirochaetota; c__Spirochaetia; o__Spirochaetales; f__Spirochaetaceae; g__Treponema; s__
ASV1109	0	0	0	0	0	0	0	0	0	0	0	0	0	0	0	0	0	0	0	0	0	0.000498878	0	0	k__Bacteria; p__Firmicutes; c__Clostridia; o__Oscillospirales; f__Ruminococcaceae; g__Faecalibacterium
ASV1110	0	0	0	0	0	0	0	0	8.31463e-05	0	0	0	8.31463e-05	0	0	0	6.23597e-05	6.23597e-05	4.15731e-05	0	0	2.07866e-05	8.31463e-05	6.23597e-05	k__Bacteria; p__Firmicutes; c__Clostridia; o__Clostridia_vadinBB60_group; f__Clostridia_vadinBB60_group; g__Clostridia_vadinBB60_group; s__
ASV1111	0	0	0	0	0	0	0	0	0	0	0	0	0.000207866	0	0	0	8.31463e-05	0	0.000207866	0	0	0	0	0	k__Bacteria; p__Proteobacteria; c__Alphaproteobacteria; o__Rhodospirillales; f__; g__; s__
ASV1112	0	0	0	0	0	0	0	4.15731e-05	0	0	0	0	0	0.000166293	0	0	0	0	4.15731e-05	0	0	0.000249439	0	0	k__Bacteria; p__Firmicutes; c__Clostridia
ASV1113	0	0	0	0	0	0.00060281	0	0	0	0	0	0	0	0	0	0	0	0	0	0	0	0	0	0	k__Bacteria; p__Spirochaetota; c__Spirochaetia; o__Spirochaetales; f__Spirochaetaceae; g__Treponema; s__
ASV1114	0	0	0	0	0	0	0	0	0	0	0	0	0.000124719	0	0.000124719	0.000124719	0	0	0	0.000187079	0	6.23597e-05	0	0	k__Bacteria; p__Firmicutes; c__Clostridia; o__Oscillospirales; f__Ruminococcaceae; g__; s__
ASV1115	0	0	0	0	0	0	0	0	0.000436518	0	0	0.000124719	0	0	0	0	0	0	0	0	0	0	0	0	k__Bacteria; p__Actinobacteriota; c__Actinobacteria; o__Micrococcales; f__Microbacteriaceae; g__Gryllotalpicola; s__
ASV1116	0	0	0	0	0.000644383	0	0	0	0	0	0	0	0	0	0	0	0	0	0	0	0	0	0	0	k__Bacteria; p__Bacteroidota; c__Bacteroidia; o__Bacteroidales; f__Bacteroidaceae; g__Bacteroides; s__Bacteroides_stercoris
ASV1117	0	0	0	0	0	0	0	0	0	0	0	0	0	0	0	0	0	0.000291012	0.000103933	0	0	0	0.000145506	0	k__Bacteria; p__Proteobacteria; c__Gammaproteobacteria; o__Burkholderiales; f__Rhodocyclaceae; g__Propionivibrio; s__
ASV1118	0	0	0	0	0	0	0	0	0	0	0	0	0	0	0	0	0	0	0	0	0.000519664	0	0	0	k__Bacteria; p__Spirochaetota; c__Spirochaetia; o__Spirochaetales; f__Spirochaetaceae; g__Treponema; s__
ASV1119	0	0	0	0	0	0	0	0	0	0	0	0	0	0.000249439	0	0	0	0.000166293	0	0.000103933	0	0	0	0	k__Bacteria; p__Spirochaetota; c__Spirochaetia; o__Spirochaetales; f__Spirochaetaceae; g__Treponema
ASV1120	0	0	0	0	0	0	0	0	4.15731e-05	0	0	4.15731e-05	0	4.15731e-05	0	6.23597e-05	8.31463e-05	6.23597e-05	2.07866e-05	6.23597e-05	6.23597e-05	0	0	2.07866e-05	k__Bacteria; p__Deferribacterota; c__Deferribacteres; o__Deferribacterales; f__Deferribacteraceae; g__Mucispirillum; s__
ASV1121	0	0	0	0	0	0	0	0	4.15731e-05	0	0	0	0	8.31463e-05	0	0	0.000124719	0	6.23597e-05	8.31463e-05	0.000145506	0	0	0	k__Bacteria; p__Firmicutes; c__Clostridia; o__Lachnospirales; f__Lachnospiraceae; g__Tyzzerella; s__
ASV1122	0	0	0	0	0	0	0	0	0.000374158	0	0	0	0	0	0	0.000145506	0	0	0	0	0	0	0	0	k__Bacteria; p__Proteobacteria; c__Gammaproteobacteria; o__Pseudomonadales; f__Pseudomonadaceae; g__Pseudomonas
ASV1123	0	0	0.000166293	0.000145506	0	0	0.000207866	0	0	0	0	0	0	0	0	0	0	0	0	0	0	0	0	0	k__Bacteria; p__Firmicutes; c__Negativicutes; o__Acidaminococcales; f__Acidaminococcaceae; g__; s__
ASV1124	0	0	0	0	0	0	0	0	0	0	0	0	0	0	0	0	0.000187079	0	0	0	0.000291012	0	0	0	k__Bacteria; p__Proteobacteria; c__Alphaproteobacteria; o__Rhodospirillales; f__; g__; s__
ASV1125	0	0	0	0	0	0	0	0	0	0	0	0	0	0	0	0	0	0	0	0.000519664	0	0	0	0	k__Bacteria; p__Spirochaetota; c__Spirochaetia; o__Spirochaetales; f__Spirochaetaceae; g__Treponema; s__
ASV1126	0	0	0	0	0	0	0	0	0	0	0	0	0	0	0	0	0	0	0.000457304	0	0	0	0	0	k__Bacteria; p__Firmicutes; c__Clostridia; o__Oscillospirales; f__Ruminococcaceae; g__Ruminococcus; s__
ASV1127	0	0	0	0	0	0	0	0	0	0	0	0	0	0	0	0	8.31463e-05	0	0	0	0	0	0.000166293	0.000228652	k__Bacteria; p__Firmicutes; c__Clostridia
ASV1128	0	0	0	0	0	0	0	0	0	0	0	0	0	0	0	0	0	0	0	0	0.000498878	0	0	0	k__Bacteria; p__Firmicutes; c__Bacilli; o__Lactobacillales; f__Streptococcaceae; g__Lactovum; s__
ASV1129	0	0	0	0	0	0	0	0	0	0.000478091	0	0	0	0	0	0	0	0	0	0	0	0	0	0	k__Bacteria; p__Firmicutes; c__Bacilli; o__Erysipelotrichales; f__Erysipelotrichaceae; g__Holdemanella; s__
ASV1130	0	0	0	0	0	0	0	0	0	0	0	0	0	0	0	0.000540451	0	0	0	0	0	0	0	0	k__Bacteria; p__Bacteroidota; c__Bacteroidia; o__Bacteroidales; f__Williamwhitmaniaceae; g__BCf9-17_termite_group; s__
ASV1131	0	0	0	0	0	0	0	0	0	0	0	0	0	0	6.23597e-05	0	0.000124719	0	4.15731e-05	0	0.000207866	4.15731e-05	0	0	k__Bacteria; p__Bacteroidota; c__Bacteroidia; o__Bacteroidales; f__Dysgonomonadaceae; g__Candidatus_Symbiothrix; s__
ASV1132	0	0	0	0	0	0	0	0	0	0	0	0	0	0	0.000103933	0.000124719	0	0	0	0	0.000187079	6.23597e-05	0	0	k__Bacteria; p__Firmicutes; c__Clostridia; o__Oscillospirales; f__UCG-010; g__UCG-010; s__
ASV1133	0	0	0	0	0	0	0	0	0	0	0	0	0	0.000478091	0	0	0	0	0	0	0	0	0	0	k__Bacteria; p__Spirochaetota; c__Spirochaetia; o__Spirochaetales; f__Spirochaetaceae
ASV1134	0	0.000332585	0	0	0.000207866	0	0	0	0	0	0	0	0	0	0	0	0	0	0	0	0	0	0	0	k__Bacteria; p__Spirochaetota; c__Spirochaetia; o__Spirochaetales; f__Spirochaetaceae; g__Treponema; s__
ASV1135	0.000540451	0	0	0	0	0	0	0	0	0	0	0	0	0	0	0	0	0	0	0	0	0	0	0	k__Bacteria; p__Spirochaetota; c__Spirochaetia; o__Spirochaetales; f__Spirochaetaceae; g__Treponema
ASV1136	0	0	0	0	0	0	0	0	0	0	0	0	0	0	0	0	0	8.31463e-05	8.31463e-05	0	0	0.000124719	0	0.000166293	k__Bacteria; p__Firmicutes; c__Clostridia
ASV1137	0	0	0	0	0	0	0	0	0	0	0	0	0	0	0	0	0.000478091	0	0	0	0	0	0	0	k__Bacteria; p__Actinobacteriota; c__Actinobacteria; o__Bifidobacteriales; f__Bifidobacteriaceae; g__Bifidobacterium; s__Bifidobacterium_longum
ASV1138	0	0	0	0	0	0	0	0	0	0	0	0	0	0	0	0	0.000103933	0	6.23597e-05	0.000124719	0	8.31463e-05	2.07866e-05	6.23597e-05	k__Bacteria; p__Firmicutes; c__Bacilli; o__Lactobacillales; f__Enterococcaceae; g__Enterococcus
ASV1139	0	0	0	0	0	0	0	0	0	0	0	0	0.000124719	0	4.15731e-05	0	0	0	0	6.23597e-05	0	8.31463e-05	0.000145506	0	k__Bacteria; p__Firmicutes; c__Bacilli; o__Lactobacillales; f__Leuconostocaceae; g__Leuconostoc
ASV1140	0	0	0	0	0	0	0	0	0	0	0	6.23597e-05	0	0	0	0	0	4.15731e-05	4.15731e-05	0	2.07866e-05	8.31463e-05	0	0.000249439	k__Bacteria; p__Proteobacteria; c__Alphaproteobacteria; o__Rhodospirillales; f__; g__; s__
ASV1141	0	0	0	0	0	0	0	2.07866e-05	0	0	0	0	0	0.000124719	4.15731e-05	8.31463e-05	0	8.31463e-05	0	0	8.31463e-05	0	0	0	k__Bacteria; p__Firmicutes; c__Clostridia; o__Clostridia; f__Hungateiclostridiaceae
ASV1142	0	0	0	0	0	0	8.31463e-05	0	0	0	0	0	0	0	0	0	0	0	0.000103933	0.000103933	0	0.000166293	0	0	k__Bacteria; p__Firmicutes; c__Clostridia
ASV1143	0	0	0	0	0	0	0	0	0	6.23597e-05	0	0	0	0	0	0	0	0	0	0.000103933	0.000249439	0	8.31463e-05	0	k__Bacteria; p__Firmicutes; c__Clostridia; o__Lachnospirales; f__Lachnospiraceae; g__Tyzzerella; s__
ASV1144	0	0	0	0	0	0	0	0	0	0	0	0	0	0	0	0	0	0	0	0	0.000478091	0	0	0	k__Bacteria; p__Spirochaetota; c__Spirochaetia; o__Spirochaetales; f__Spirochaetaceae
ASV1145	0	0	0	0	0	0	0	0	0	0	0	0	0	0	0	0	0	0	0	0.000353372	0.000103933	0	0	0	k__Bacteria; p__Spirochaetota; c__Spirochaetia; o__Spirochaetales; f__Spirochaetaceae; g__Treponema
ASV1147	0	8.31463e-05	0	0	0	0	0	0	0	2.07866e-05	0	0	0	0.000228652	0	0	0	0.000103933	0	0	0	0	0	0	k__Bacteria; p__Firmicutes; c__Clostridia; o__Lachnospirales; f__Lachnospiraceae; g__Coprococcus; s__Coprococcus_comes
ASV1148	0	0	0.000103933	0.000124719	6.23597e-05	0	4.15731e-05	0	4.15731e-05	0	6.23597e-05	0	0	0	0	0	0	0	0	0	0	0	0	0	k__Bacteria; p__Desulfobacterota; c__Desulfovibrionia; o__Desulfovibrionales; f__Desulfovibrionaceae; g__Desulfovibrio; s__
ASV1149	0	0	8.31463e-05	0	0	0	0	0	0	6.23597e-05	0	0	0	0	0.000187079	0	0	0	0	0	0	0.000124719	0	0	k__Bacteria; p__Elusimicrobiota; c__Elusimicrobia; o__Elusimicrobiales; f__Elusimicrobiaceae; g__Elusimicrobium; s__
ASV1150	0	0	0.000374158	0	0	0	0	0	0	0	0	0	0	0	0	0	0	0	0	6.23597e-05	0	0	4.15731e-05	0	k__Bacteria; p__Firmicutes; c__Desulfitobacteriia; o__Desulfitobacteriales
ASV1151	0	0.000145506	0	0	0	0	0	0	0.000207866	8.31463e-05	0	0	0	0	0	0	0	0	0	0	0	0	0	0	k__Bacteria; p__Firmicutes; c__Negativicutes; o__Acidaminococcales; f__Acidaminococcaceae; g__; s__
ASV1152	0.000166293	0	0.000187079	0	0	0	0	0	0	0	0	0.000145506	0	0	0	0	0	0	0	0	0	0	0	0	k__Bacteria; p__Firmicutes; c__Clostridia
ASV1153	0	0	0	0	0	0	0	0	0	0	0.000415731	0	0	0	0	0	0	0	0	0	0	0	0	0	k__Bacteria; p__Spirochaetota; c__Spirochaetia; o__Spirochaetales; f__Spirochaetaceae; g__Treponema; s__
ASV1154	0	0	0	0	0	0	0	0	0	0	0	0	0	0	0	0	0	0	0	0.000457304	0	0	0	0	k__Bacteria; p__Synergistota; c__Synergistia; o__Synergistales; f__Synergistaceae; g__; s__
ASV1155	0	0	0	0	0	0	0	0	0	0	0	0	0	0	0	0	0.000415731	0	0	0	0	0	0	0	k__Bacteria; p__Spirochaetota; c__Spirochaetia; o__Spirochaetales; f__Spirochaetaceae; g__Treponema; s__
ASV1156	0	0	0	0	0	0	0	0	0	0	0	0	0	0	0	0.000228652	0	0	0.000249439	0	0	0	0	0	k__Bacteria; p__Proteobacteria; c__Alphaproteobacteria; o__Rhodospirillales; f__; g__; s__
ASV1157	0	0	0	0	0	0	0	0	0	0	0	0	0	0.000207866	0	0	0	0	0	0	0	0	0	0.000228652	k__Bacteria; p__Firmicutes; c__Clostridia; o__Clostridia_vadinBB60_group; f__Clostridia_vadinBB60_group; g__Clostridia_vadinBB60_group; s__
ASV1158	0	0	0	0	0	0	0	0	0	0	0	0	0	6.23597e-05	0.000103933	6.23597e-05	6.23597e-05	0	0	0	0	0	0.000103933	6.23597e-05	k__Bacteria; p__Firmicutes; c__Clostridia; o__Oscillospirales; f__UCG-010; g__UCG-010; s__
ASV1159	0	0	0	0	0	0	0	0	0	0	0	0	0.000145506	0	6.23597e-05	0	0.000103933	0.000124719	0	0	0	0	2.07866e-05	0	k__Bacteria; p__Firmicutes; c__Clostridia; o__Clostridia; f__Hungateiclostridiaceae
ASV1160	0	0	0	0	0	0	4.15731e-05	0	0	0	0	0	2.07866e-05	0	8.31463e-05	0	0	2.07866e-05	6.23597e-05	0	0	0.000124719	0	0	k__Bacteria; p__Firmicutes; c__Clostridia; o__Oscillospirales; f__Eubacterium_coprostanoligenes_group; g__Eubacterium_coprostanoligenes_group; s__
ASV1161	0	0	6.23597e-05	0	0	0	0	0	0	0	0	0	0.000270225	0	0.000103933	0	0	0	6.23597e-05	0	0	0	0	0	k__Bacteria; p__Firmicutes; c__Clostridia
ASV1162	0	0	0	0	0	0	0	0	0	0.000457304	0	0	0	0	0	0	0	0	0	0	0	0	0	0	k__Bacteria; p__Proteobacteria; c__Gammaproteobacteria; o__Pseudomonadales; f__Pseudomonadaceae; g__Pseudomonas
ASV1164	0	0	0	0	0	0	0	0	4.15731e-05	0	0	0	4.15731e-05	0	0	6.23597e-05	6.23597e-05	0	0	0	0	0.000124719	4.15731e-05	2.07866e-05	k__Bacteria; p__Firmicutes; c__Clostridia
ASV1165	0	0	0	0.000498878	0	0	0	0	0	0	0	0	0	0	0	0	0	0	0	0	0	0	0	0	k__Bacteria; p__Bacteroidota; c__Bacteroidia; o__Bacteroidales; f__Dysgonomonadaceae; g__Candidatus_Symbiothrix
ASV1166	0	0.000249439	0	0	0	0	0	0	0	0	0	0	0	6.23597e-05	0	0	0	0	0	0	0	0	0.000124719	0	k__Bacteria; p__Bacteroidota; c__Bacteroidia; o__Bacteroidales; f__Bacteroidaceae; g__Bacteroides
ASV1167	0.000124719	6.23597e-05	0	0	0	0.000124719	0.000103933	0	0	6.23597e-05	0	0	0	0	0	0	0	0	0	0	0	0	0	2.07866e-05	k__Bacteria; p__Firmicutes; c__Clostridia; o__Lachnospirales; f__Lachnospiraceae
ASV1169	0	0	0	0	0	0	0	0	0	0	0	0	0.000415731	0	0	0	0	0	0	0	0	0	0	0	k__Bacteria; p__Spirochaetota; c__Spirochaetia; o__Spirochaetales; f__Spirochaetaceae; g__Treponema
ASV1170	0	0	0	0	0	0	0	0	0	0	0	0	0	0	0	0	0.000415731	0	0	0	0	0	0	0	k__Bacteria; p__Bacteroidota; c__Bacteroidia; o__Bacteroidales; f__Dysgonomonadaceae; g__Candidatus_Symbiothrix; s__Candidatus_Symbiothrix
ASV1171	0	0	0	0	0	0	0	0	0	0	0	0	0	0	0	0	0	0	0.000145506	0.000145506	0.000145506	0	0	0	k__Bacteria; p__Firmicutes; c__Clostridia; o__Oscillospirales; f__Ruminococcaceae; g__Ruminococcaceae; s__
ASV1172	0	0	0	0	0	0	0	0	0	0	0	0	4.15731e-05	6.23597e-05	0	0	0	0	6.23597e-05	6.23597e-05	0	6.23597e-05	0.000103933	0	k__Bacteria; p__Firmicutes; c__Clostridia; o__Lachnospirales; f__Lachnospiraceae; g__Tyzzerella; s__
ASV1173	0	0	0	0	0	0	0	0	0	0	0	0	0	0	0	0	0.000394945	0	0	0	0	0	0	0	k__Bacteria; p__Spirochaetota; c__Spirochaetia; o__Spirochaetales; f__Spirochaetaceae; g__Treponema; s__
ASV1174	0	0	0	0	0.000353372	0	0	0	0	0	0	0	0	0	0	0	0.000124719	0	0	0	0	0	0	0	k__Bacteria; p__Bacteroidota; c__Bacteroidia; o__Bacteroidales; f__Bacteroidaceae; g__Bacteroides; s__Bacteroides_dorei
ASV1175	0	0	0	0	0	0	0	0	6.23597e-05	0	0	0	0	0	0	0.000145506	6.23597e-05	0	0.000103933	0	0.000103933	0	0	0	k__Bacteria; p__Firmicutes; c__Clostridia; o__Oscillospirales; f__UCG-010; g__UCG-010; s__
ASV1176	0	6.23597e-05	0	0	0.000207866	0	0	0	0	8.31463e-05	0	0	0	0	0	0	0	0	0	0	0.000145506	0	0	0	k__Bacteria; p__Actinobacteriota; c__Coriobacteriia; o__OPB41; f__OPB41; g__OPB41; s__
ASV1177	6.23597e-05	0.000103933	0	8.31463e-05	0	0	0	0.000103933	0	0	0.000103933	0	0	0	0	0	0	0	0	0	0	0	0	0	k__Bacteria; p__Rs-K70_termite_group; c__Rs-K70_termite_group; o__Rs-K70_termite_group; f__Rs-K70_termite_group; g__Rs-K70_termite_group; s__
ASV1178	0	0	0	0	0	0	0	0	0	0.000415731	0	0	0	0	0	0	0	0	0	0	0	0	0	0	k__Bacteria; p__Bacteroidota; c__Bacteroidia; o__Bacteroidales; f__Dysgonomonadaceae; g__Candidatus_Symbiothrix; s__
ASV1179	0	0	0	0	0	0	0	0	0	0	0	0	0	4.15731e-05	6.23597e-05	0	0	6.23597e-05	0	0	0	0.000103933	0	0.000187079	k__Bacteria; p__Bacteroidota; c__Bacteroidia; o__Bacteroidales
ASV1180	0	0	0	0	0	0	0	0	0	0	0	0	0	0	0	0	0	0.000166293	0	0	0	0	0.000249439	0	k__Bacteria; p__Firmicutes; c__Clostridia; o__Lachnospirales; f__Lachnospiraceae
ASV1181	0	0	0	0	0	0	0	0	0	0	0	0	0	0	0	0	0	0	0	0	0	0	0.000394945	0	k__Bacteria; p__Proteobacteria; c__Alphaproteobacteria; o__Sphingomonadales; f__Sphingomonadaceae; g__Sphingomonas
ASV1182	0	0	0	0	0	0	0	0	0	0	0	0	0	0	0	0	0	0	0	0	0.000457304	0	0	0	k__Bacteria; p__Spirochaetota; c__Spirochaetia; o__Spirochaetales; f__Spirochaetaceae; g__Treponema; s__
ASV1183	0	0	0	0	0	0	0	0	0	0	0	0	0	0.000124719	0	0	0.000249439	0	0	0	0	0	4.15731e-05	0	k__Bacteria; p__Firmicutes; c__Clostridia; o__Lachnospirales; f__Lachnospiraceae; g__Blautia; s__Blautia_faecis
ASV1184	0	0	0	0	0	0	0	0	0	0	0	0	0	0.000394945	0	0	0	0	0	0	0	0	0	0	k__Bacteria; p__Proteobacteria; c__Gammaproteobacteria; o__Enterobacterales; f__Enterobacteriaceae
ASV1185	0	0	0	0	0	0	0	0	0	0	0	0	0	0.000415731	0	0	0	0	0	0	0	0	0	0	k__Bacteria; p__Spirochaetota; c__Spirochaetia; o__Spirochaetales; f__Spirochaetaceae; g__Treponema; s__
ASV1186	0	0	0	0	0	0	0	0	0	0	0	0	0	0.000145506	0	0	0	0	0	0	0.000124719	0	0	0.000145506	k__Bacteria; p__Firmicutes; c__Clostridia; o__Clostridia_vadinBB60_group; f__Clostridia_vadinBB60_group; g__Clostridia_vadinBB60_group; s__
ASV1187	0	0	0	0	0	0	0	0	0	0	0	0	0	0	0	0	0	0	0	0.000415731	0	0	0	0	k__Bacteria; p__Spirochaetota; c__Spirochaetia; o__Spirochaetales; f__Spirochaetaceae
ASV1188	0	0	0	0	0	0	0	0	0	0	0	0	0	0.000207866	0	0	0	0	0	0	0	0.000187079	0	0	k__Bacteria; p__Proteobacteria; c__Alphaproteobacteria; o__Rhodospirillales; f__; g__; s__
ASV1189	0	0	0	0	8.31463e-05	0	0	0	0	0	0	0	0	0	0	0	0.000311798	0	0	0	0	0	0	0	k__Bacteria; p__Firmicutes; c__Clostridia; o__Oscillospirales; f__Ruminococcaceae; g__Ruminococcus; s__Ruminococcus_bicirculans
ASV1190	0	0	0	0	0	0	0	0	0	0	0	8.31463e-05	0	0	0	0	0	0	0	0	0	0	0	0.000374158	k__Bacteria; p__Proteobacteria; c__Alphaproteobacteria; o__Rhodospirillales; f__; g__; s__
ASV1191	0	0	0.000415731	0	0	0	0	0	0	0	0	0	0	0	0	0	0	0	0	0	0	0	0	0	k__Bacteria; p__Firmicutes; c__Bacilli; o__Lactobacillales; f__Streptococcaceae; g__Lactovum; s__
ASV1192	0	0	0.000103933	0	0	6.23597e-05	0	0	0	0	0	0	0.000270225	0	0	0	0	0	0	0	0	0	0	0	k__Bacteria; p__Spirochaetota; c__Spirochaetia; o__Spirochaetales; f__Spirochaetaceae; g__Treponema
ASV1193	0	0	0.000415731	0	0	0	0	0	0	0	0	0	0	0	0	0	0	0	0	0	0	0	0	0	k__Bacteria; p__Bacteroidota; c__Bacteroidia; o__Bacteroidales; f__Bacteroidaceae; g__Bacteroides
ASV1194	0.000415731	0	2.07866e-05	0	0	4.15731e-05	0	0	0	0	0	0	0	0	0	0	0	0	0	0	0	0	0	0	k__Bacteria; p__Proteobacteria; c__Alphaproteobacteria; o__Rhodospirillales; f__; g__; s__
ASV1195	0	0	0	0	0	0	0	0.000436518	0	0	0	0	0	0	0	0	0	0	0	0	0	0	0	0	k__Bacteria
ASV1196	0	0	0	0	0	0	0	0	0	0	0	0	0	0	0	0.000436518	0	0	0	0	0	0	0	0	k__Bacteria; p__Firmicutes; c__Clostridia; o__Clostridia_vadinBB60_group; f__Clostridia_vadinBB60_group; g__Clostridia_vadinBB60_group; s__
ASV1197	0	0	0	0	0	0	0	0	0	0	0	0	0	0	0	0	0.000394945	0	0	0	0	0	0	0	k__Bacteria; p__Proteobacteria; c__Gammaproteobacteria; o__Burkholderiales; f__Sutterellaceae; g__Sutterella; s__
ASV1198	0	0	0	0	0	0	0	0	0	0	0	0	0	0	0	0	0.000145506	0	0	0	0.000270225	0	0	0	k__Bacteria; p__Verrucomicrobiota; c__Verrucomicrobiae; o__Methylacidiphilales; f__Methylacidiphilaceae; g__; s__
ASV1199	0	0	0	0	0	0	0	0	0	0	0	0	0	0	0	0	0	0	0	0	0	0	0.000249439	0.000145506	k__Bacteria; p__Proteobacteria; c__Gammaproteobacteria; o__Burkholderiales; f__Burkholderiaceae; g__Burkholderia-Caballeronia-Paraburkholderia
ASV1200	0	0	0	0	0	0	0	0	0	0	0	0	0	0.000415731	0	0	0	0	0	0	0	0	0	0	k__Bacteria; p__Firmicutes; c__Clostridia; o__Clostridia_vadinBB60_group; f__Clostridia_vadinBB60_group; g__Clostridia_vadinBB60_group; s__
ASV1201	0	0.000145506	0	0	0	0.000228652	0	0	0.000124719	0	0	0	0	0	0	0	0	0	0	0	0	0	0	0	k__Bacteria; p__Firmicutes; c__Clostridia
ASV1202	0	0.000145506	0	0	0	0	0	0	0	0	0.000228652	0	0	0	0	0	0	0	0	0	0	0	0	0	k__Bacteria; p__Proteobacteria; c__Gammaproteobacteria; o__Burkholderiales; f__Rhodocyclaceae; g__Propionivibrio; s__
ASV1203	0	0	0.000415731	0	0	0	0	0	0	0	0	0	0	0	0	0	0	0	0	0	0	0	0	0	k__Bacteria; p__Bacteroidota; c__Bacteroidia; o__Bacteroidales; f__Prevotellaceae; g__Prevotella; s__Prevotella_copri
ASV1204	0	0	0	0	0	0	0	0	0	0	0	0	0	0	6.23597e-05	4.15731e-05	4.15731e-05	0	8.31463e-05	0	0	0	6.23597e-05	0.000103933	k__Bacteria; p__Elusimicrobiota; c__Endomicrobia; o__Endomicrobiales; f__Endomicrobiaceae; g__Endomicrobium; s__
ASV1205	0	0	0	0	0	0	0	0	0	0	0	0	0	0	0	0	0	0	0.000374158	0	0	0	0	0	k__Bacteria; p__Spirochaetota; c__Spirochaetia; o__Spirochaetales; f__Spirochaetaceae; g__Treponema; s__
ASV1206	0	0	0	0	0	0	0	0	0	0	0	0	0	0	0	0	0	0.000249439	0	0	0	0	0	0.000145506	k__Bacteria; p__Firmicutes; c__Desulfitobacteriia; o__Desulfitobacteriales
ASV1207	0	0	0	0	0	0	0	0	0	0	0	0	0	0	0	0	0	0	0	0	0	0	0	0.000436518	k__Bacteria; p__Firmicutes; c__Bacilli; o__Lactobacillales; f__Streptococcaceae; g__Lactovum; s__
ASV1208	0	0	0	0	0	0	0	0	0	0	0	0	0	0	0	0	0	0	0	0	0.000394945	0	0	0	k__Bacteria; p__Proteobacteria; c__Gammaproteobacteria; o__Enterobacterales; f__Enterobacteriaceae
ASV1209	0	0	0	0	0	0	0	0	0	0	0	0	0	6.23597e-05	0	0	0.000145506	0.000103933	0	0	0	0	0	6.23597e-05	k__Bacteria; p__Desulfobacterota; c__Desulfovibrionia; o__Desulfovibrionales; f__Desulfovibrionaceae; g__; s__
ASV1210	0	0	0	0	0	0	0	0	0	0	0	0	6.23597e-05	0	0	0.000103933	0	0	6.23597e-05	4.15731e-05	2.07866e-05	0	8.31463e-05	0	k__Bacteria; p__Firmicutes; c__Bacilli; o__Lactobacillales; f__Leuconostocaceae; g__Leuconostoc
ASV1211	0	0	0	0	0	0	0	0	0	0	0.000353372	0	0	0	0	0	0	0	0	0	0	0	0	0	k__Bacteria; p__Synergistota; c__Synergistia; o__Synergistales; f__Synergistaceae; g__; s__
ASV1212	0	0	0	0	0	0	0	0	0	0	4.15731e-05	0	0	4.15731e-05	6.23597e-05	0	4.15731e-05	0	0	0	0.000187079	0	0	0	k__Bacteria; p__Firmicutes; c__Clostridia; o__Clostridia_vadinBB60_group; f__Clostridia_vadinBB60_group; g__Clostridia_vadinBB60_group; s__
ASV1214	0	0	0	0	0	0	0	0	0	0	0	0	0	0	8.31463e-05	0	6.23597e-05	8.31463e-05	0.000103933	0	0	0	0	2.07866e-05	k__Bacteria; p__Firmicutes; c__Clostridia; o__Lachnospirales; f__Lachnospiraceae; g__Tyzzerella; s__
ASV1215	0	0	0	0	0	0	0	0	0	0	0	0	0	0	0.000145506	0	0	0.000228652	0	0	0	0	0	0	k__Bacteria; p__Firmicutes; c__Clostridia; o__Lachnospirales; f__Lachnospiraceae
ASV1216	0	0	0	0	0	0	0	0	0	0	0	0	0	0	0	0	0	0	0	0	0	0	0.000353372	0	k__Bacteria; p__Firmicutes; c__Clostridia; o__Christensenellales; f__Christensenellaceae; g__Christensenellaceae_R-7_group; s__
ASV1217	0	0	0	0	0	0	0	0	0	0	0	0	8.31463e-05	0	0	0	0	0	0.000103933	0	0.000166293	0	0	4.15731e-05	k__Bacteria; p__Firmicutes; c__Clostridia; o__Oscillospirales
ASV1218	0	0	0	0	0	0	0	0	0	0	0	0	0	0	0	0	0	0	0	0	0	0	0.000374158	0	k__Bacteria; p__Firmicutes; c__Clostridia; o__Clostridia_vadinBB60_group; f__Clostridia_vadinBB60_group; g__Clostridia_vadinBB60_group; s__
ASV1219	0	0	0	0	0	0	0	0	0	0	0	0	0	0	0	0	0.000249439	0	0	0	0	0	0	0.000166293	k__Bacteria; p__Firmicutes; c__Clostridia; o__Clostridia_vadinBB60_group; f__Clostridia_vadinBB60_group; g__Clostridia_vadinBB60_group; s__
ASV1220	0	0	0	0	0	0	0	0	0	0	0	0	0	0	0	0	0.000249439	0	0	8.31463e-05	0	0	0	0	k__Bacteria; p__Firmicutes; c__Clostridia; o__Lachnospirales; f__Lachnospiraceae; g__Tyzzerella; s__
ASV1221	0	0	0	0	0	0	0	0	0	0	0	0	0	0.000207866	0	0	0	0	0	0	0	0	0.000166293	0	k__Bacteria; p__Proteobacteria; c__Alphaproteobacteria; o__Rhodospirillales; f__; g__; s__
ASV1222	0	0	4.15731e-05	0	0	0	0	0	0	0	0	0	0	0	0	0	0	0	0	0	0.000311798	0	0	0	k__Bacteria; p__Spirochaetota; c__Spirochaetia; o__Spirochaetales; f__Spirochaetaceae; g__Treponema
ASV1223	0	0	0	0	0	0	0	0	0	0	0.000207866	0	0	0	0	0	0	0.000145506	0	0	0	0	0	0	k__Bacteria; p__Bacteroidota; c__Bacteroidia; o__Bacteroidales; f__Tannerellaceae; g__Parabacteroides
ASV1224	0	6.23597e-05	0	0	0	0	0	0	0	0	4.15731e-05	8.31463e-05	0.000103933	0	0	0	0	0	0	0	0	0	0	4.15731e-05	k__Bacteria; p__Firmicutes; c__Bacilli; o__Mycoplasmatales; f__Mycoplasmataceae; g__Mycoplasma; s__
ASV1225	0	0.000145506	0	4.15731e-05	0	0	0	0	0.000103933	0	6.23597e-05	0	0	0	0	0	0	0	0	0	0	0	0	0	k__Bacteria
ASV1226	0	6.23597e-05	0	0	0	0	0	0	0	0	0	0	0	0.000228652	0	0	0	0	0	0	0	0	6.23597e-05	0	k__Bacteria; p__Firmicutes; c__Clostridia; o__Oscillospirales; f__Oscillospiraceae; g__Oscillibacter; s__Oscillibacter_sp.
ASV1227	0	0	0	0	0	0	4.15731e-05	0	0	6.23597e-05	0	0	0	0	0	0	0	0	0	0	0.000249439	0	0	0	k__Bacteria; p__Firmicutes; c__Clostridia; o__Clostridia_vadinBB60_group; f__Clostridia_vadinBB60_group; g__Clostridia_vadinBB60_group; s__
ASV1228	0	0	0.000228652	0	0	0	0.000145506	0	0	0	0	0	0	0	0	0	0	0	0	0	0	0	0	0	k__Bacteria; p__Firmicutes; c__Clostridia; o__Monoglobales; f__Monoglobaceae; g__Monoglobus; s__
ASV1229	0	0	0.000394945	0	0	0	0	0	0	0	0	0	0	0	0	0	0	0	0	0	0	0	0	0	k__Bacteria; p__Bacteroidota; c__Bacteroidia; o__Bacteroidales; f__Tannerellaceae; g__Parabacteroides
ASV1230	0	0	0	0.000394945	0	0	0	0	0	0	0	0	0	0	0	0	0	0	0	0	0	0	0	0	k__Bacteria; p__Spirochaetota; c__Spirochaetia; o__Spirochaetales; f__Spirochaetaceae; g__Treponema; s__
ASV1231	0	0	0	0	0	0	0	0	0	0	0	0	0	0.000103933	0	6.23597e-05	0	0	0	0	0	0.000103933	0	0.000103933	k__Bacteria; p__Planctomycetota; c__vadinHA49; o__vadinHA49; f__vadinHA49; g__vadinHA49; s__
ASV1232	0	0	0	0	0	0	0	0	0	0	0	0	0	0	0	0	0	0.000394945	0	0	0	0	0	0	k__Bacteria; p__Spirochaetota; c__Spirochaetia; o__Spirochaetales; f__Spirochaetaceae
ASV1233	0	0	0	0	0	0	0	0	0	0	0	0	0	0	0	0	0	0	0	0	0	0	0	0.000374158	k__Bacteria; p__Spirochaetota; c__Spirochaetia; o__Spirochaetales; f__Spirochaetaceae; g__Treponema; s__
ASV1234	0	0	0	0	0	0	0	0	0	0	0	0	0	0	0	0	0	0	0	0.000124719	0	0.000228652	0	0	k__Bacteria; p__Firmicutes; c__Clostridia; o__Lachnospirales; f__Lachnospiraceae; g__Tyzzerella; s__
ASV1235	0	0	0	0	0	0	0	0	0	0	0	0	0	0	0	0	0	0	0	0	0.000353372	0	0	0	k__Bacteria; p__Firmicutes; c__Clostridia; o__Clostridia_vadinBB60_group; f__Clostridia_vadinBB60_group; g__Clostridia_vadinBB60_group; s__
ASV1236	0	0	0	0	0	0	0	0	0	0	0	0	0	0	0	0	0	0	0	0	0.000353372	0	0	0	k__Bacteria; p__Proteobacteria; c__Gammaproteobacteria; o__Burkholderiales; f__Oxalobacteraceae; g__Massilia
ASV1237	0	0	0	0	0	0	0	0	0	0	0	0	0	0	0	0.000374158	0	0	0	0	0	0	0	0	k__Bacteria; p__Spirochaetota; c__Spirochaetia; o__Spirochaetales; f__Spirochaetaceae; g__Treponema; s__
ASV1238	0	0	0	0	0	0	0	0	0	0	0	0	0	0	0	0.000166293	6.23597e-05	6.23597e-05	6.23597e-05	0	0	0	0	0	k__Bacteria; p__Patescibacteria; c__Gracilibacteria; o__JGI_0000069-P22; f__JGI_0000069-P22; g__JGI_0000069-P22; s__
ASV1239	0	0	0	0	0	0	0	0	0	0	0	0	0	0	6.23597e-05	0.000145506	0	0	0.000124719	0	0	0	0	0	k__Bacteria; p__Firmicutes; c__Clostridia
ASV1240	0	0	0	0	0	0	0	0	0	0	0	0	0	0.000124719	0	0	0	0.000228652	0	0	0	0	0	0	k__Bacteria; p__Firmicutes; c__Clostridia; o__Lachnospirales; f__Lachnospiraceae; g__Lachnoclostridium
ASV1241	0	0	0	0	0	0	0	0.000103933	0	0	0	0	0.000145506	0	0	0	0	0	0	0.000124719	0	0	0	0	k__Bacteria; p__Desulfobacterota; c__Desulfovibrionia; o__Desulfovibrionales; f__Desulfovibrionaceae; g__Desulfovibrio; s__
ASV1242	0	0	0	0	0	0	0	0	0	0.000332585	0	0	0	0	0	0	0	0	0	0	0	0	0	0	k__Bacteria; p__Spirochaetota; c__Spirochaetia; o__Spirochaetales; f__Spirochaetaceae; g__Treponema; s__
ASV1243	0	0	4.15731e-05	0	0	0	0	0	0	0	0	0	0	0	0	0	0	0	0	0.000291012	0	0	0	0	k__Bacteria; p__Proteobacteria; c__Alphaproteobacteria; o__Rhodospirillales; f__; g__; s__
ASV1244	0	0	0.000353372	0	0	0	0	0	0	0	0	0	0	0	0	0	0	0	0	0	0	0	0	0	k__Bacteria; p__Spirochaetota; c__Spirochaetia; o__Spirochaetales; f__Spirochaetaceae; g__Treponema; s__
ASV1245	0	0	0	0.000353372	0	0	0	0	0	0	0	0	0	0	0	0	0	0	0	0	0	0	0	0	k__Bacteria; p__Spirochaetota; c__Spirochaetia; o__Spirochaetales; f__Spirochaetaceae; g__Treponema; s__Coptotermes_gestroi
ASV1246	0	0	8.31463e-05	0	0	0	0	0	0	0	8.31463e-05	0	0	4.15731e-05	8.31463e-05	0	0	0	0	0	0	0	6.23597e-05	0	k__Bacteria; p__Firmicutes; c__Clostridia; o__Oscillospirales; f__Oscillospiraceae; g__NK4A214_group; s__
ASV1247	0	0	0	0	0	0	0	0	0	0	0	0.000415731	0	0	0	0	0	0	0	0	0	0	0	0	Unassigned
ASV1248	0	0	0	0	0.000187079	0	0	0	0	0	0	0	0	0	0	0	0.000187079	0	0	0	0	0	0	0	k__Bacteria; p__Bacteroidota; c__Bacteroidia; o__Bacteroidales; f__Rikenellaceae; g__Alistipes; s__Alistipes_putredinis
ASV1249	0	0	0	0	0	0	4.15731e-05	0	0	0	0	0	0	0	0	0.000103933	0.000103933	0	6.23597e-05	0	0	0	0	0	k__Bacteria; p__Firmicutes; c__Clostridia; o__Clostridia_vadinBB60_group; f__Clostridia_vadinBB60_group; g__Clostridia_vadinBB60_group; s__
ASV1250	0	0	0	0	0	0	0.000311798	0	0	0	0	0	0	0	0	0	0	0	0	0	0	0	0	0	k__Bacteria; p__Bacteroidota; c__Bacteroidia; o__Bacteroidales; f__Dysgonomonadaceae
ASV1251	0	0	0	0	0	0	0	0	0	0	0	0	0	6.23597e-05	8.31463e-05	0	0	0	0	8.31463e-05	4.15731e-05	6.23597e-05	0	0	k__Bacteria; p__Elusimicrobiota; c__Endomicrobia; o__Endomicrobiales; f__Endomicrobiaceae; g__Endomicrobium; s__
ASV1252	0	0	0	0	0	0	0	0	0	0	0	0	0	0	0	0	0	0.000374158	0	0	0	0	0	0	k__Bacteria; p__Proteobacteria; c__Gammaproteobacteria; o__Enterobacterales; f__Enterobacteriaceae; g__Klebsiella
ASV1253	0	0	0	0	0	0	0	0	0	0	0	0	0	0	0	0	0.000311798	0	0	0	0	0	0	0	k__Bacteria; p__Firmicutes; c__Clostridia; o__Clostridia_vadinBB60_group; f__Clostridia_vadinBB60_group; g__Clostridia_vadinBB60_group; s__
ASV1254	0	0	0	0	0	0	0	0	0	0	0	0	0	0	0	0	0.000103933	0	0.000103933	0	0	0	0	0.000145506	k__Bacteria; p__Bacteroidota; c__Bacteroidia; o__Bacteroidales
ASV1255	0	0	0	0	0	0	0	0	0	0	0	0	0	0	0	0	0	0	0	0	0	0.000332585	0	0	Unassigned
ASV1256	0	0	0	0	0	0	0	0	0	0	0	0	0	0	0	0	0	0	0	0	0.000332585	0	0	0	k__Bacteria; p__Spirochaetota; c__Spirochaetia; o__Spirochaetales; f__Spirochaetaceae; g__Treponema; s__
ASV1257	0	0	0	0	0	0	0	0	0	0	0	0	0	0	0	0	0	0	0.000187079	0	0.000145506	0	0	0	k__Bacteria; p__Proteobacteria; c__Alphaproteobacteria; o__Rhodospirillales; f__; g__; s__
ASV1258	0	0	0	0	0	0	0	0	0	0	0	0	0	0	0	0	0	0	0	0	0.000332585	0	0	0	k__Bacteria; p__Proteobacteria; c__Alphaproteobacteria; o__Rhodospirillales; f__; g__; s__
ASV1259	0	0	0	0	0	0	0	0	0	0	0	0	0	0	0	0.000166293	0	0	0	0	0.000187079	0	0	0	k__Bacteria; p__Spirochaetota; c__Spirochaetia; o__Spirochaetales; f__Spirochaetaceae; g__Treponema; s__
ASV1260	0	0	0	0	0	0	0	0	0	0	0	0	0	0	0	0.000124719	0	0	0	0	0	0.000228652	0	0	k__Bacteria; p__Firmicutes; c__Clostridia
ASV1261	0	0	0	0	0	0	0	0	0	0	0	0	0	0	0	6.23597e-05	0.000103933	6.23597e-05	0	0	0.000103933	0	2.07866e-05	0	k__Bacteria; p__Fibrobacterota; c__Chitinivibrionia; o__Chitinivibrionia_Incertae_Sedis; f__Unknown_Family; g__possible_genus_02; s__
ASV1262	0	0	6.23597e-05	0.000187079	0	0	0	0	0	6.23597e-05	6.23597e-05	0	0	0	0	0	0	0	0	0	0	0	0	0	k__Bacteria; p__Desulfobacterota; c__Desulfovibrionia; o__Desulfovibrionales; f__Desulfovibrionaceae; g__Desulfovibrio; s__
ASV1263	0	0	0	0	0	0	0	0	0	0	0	0	0	8.31463e-05	0	0	0	0	0	0	0	0.000103933	0	0.000145506	k__Bacteria; p__Firmicutes; c__Bacilli; o__Lactobacillales; f__Streptococcaceae; g__Pilibacter; s__bacterium_TOPO-YPDclone7A
ASV1264	0	0	0	0	0	0	0	0	4.15731e-05	0	0	0	0	0	0	6.23597e-05	0	0.000332585	0	0	0	0	0	0	k__Bacteria; p__Firmicutes; c__Clostridia; o__Lachnospirales; f__Lachnospiraceae; g__Tyzzerella; s__
ASV1265	0	0	0	0	0	0	0	0	0	0	0	0	0	0.000311798	0	0	0	0	0	0	0	0	0	0	k__Bacteria; p__Bacteroidota; c__Bacteroidia; o__Bacteroidales; f__Dysgonomonadaceae; g__; s__
ASV1266	0	0.000228652	0	0	0	0	0	0	0	0	0.000124719	0	0	0	0	0	0	0	0	0	0	0	0	0	k__Bacteria; p__Bacteroidota; c__Bacteroidia; o__Bacteroidales; f__Bacteroidaceae; g__Bacteroides
ASV1267	0	8.31463e-05	0	0	0	0	0	0	0	0	0	0	0	0	0	0	0	4.15731e-05	0	0	0	0	6.23597e-05	0.000145506	k__Bacteria; p__Firmicutes; c__Clostridia; o__Oscillospirales; f__Ruminococcaceae
ASV1268	0	0	0	0.000124719	0	8.31463e-05	0	0	0	0	0.000124719	0	0	0	0	0	0	0	0	0	0	0	0	0	k__Bacteria; p__Spirochaetota; c__Spirochaetia; o__Spirochaetales; f__Spirochaetaceae
ASV1269	0	0.000166293	6.23597e-05	0	8.31463e-05	0	0	0	0	4.15731e-05	0	0	0	0	0	0	0	0	0	0	0	0	0	0	k__Bacteria
ASV1270	0	0	0	0	0	0	0	0	0	0	8.31463e-05	0	0	0.000103933	0	0	0	0.000145506	0	0	0	0	0	0	k__Bacteria; p__Firmicutes; c__Clostridia; o__Oscillospirales; f__Oscillospiraceae; g__Colidextribacter; s__Anaerostipes_hadrus
ASV1271	0	0	0	0	0	8.31463e-05	0	0	0	0	0	0	0	0	2.07866e-05	0	0	0	0	0	0	0	0.000187079	0	k__Bacteria; p__Firmicutes; c__Clostridia; o__Christensenellales; f__Christensenellaceae; g__Christensenellaceae_R-7_group
ASV1272	0	0	0	0	0	0.000394945	0	0	0	0	0	0	0	0	0	0	0	0	0	0	0	0	0	0	k__Bacteria; p__Spirochaetota; c__Spirochaetia; o__Spirochaetales; f__Spirochaetaceae; g__Treponema; s__Coptotermes_gestroi
ASV1274	0	0	0	0	0	0	0	0	0	0	0	0	0	0	6.23597e-05	4.15731e-05	4.15731e-05	0.000103933	0	4.15731e-05	0	0	0	6.23597e-05	k__Bacteria; p__Firmicutes; c__Bacilli; o__Lactobacillales; f__Leuconostocaceae; g__Leuconostoc
ASV1275	0	0	0	0	0	0	0	0	0	0	0	0	0	0	0	0	0	0	0.000311798	0	0	0	0	0	k__Bacteria; p__Spirochaetota; c__Spirochaetia; o__Spirochaetales; f__Spirochaetaceae; g__Treponema; s__
ASV1276	0	0	0	0	0	0	0	0	0	0	0	0	0	0	0	0	0.000124719	0.000207866	0	0	0	0	0	0	k__Bacteria; p__Spirochaetota; c__Spirochaetia; o__Spirochaetales; f__Spirochaetaceae; g__Treponema
ASV1277	0	0	0	0	0	0	0	0	0	0	0	0	0	0	0	0	0.000145506	8.31463e-05	6.23597e-05	0	0	0	0	0	k__Bacteria; p__Firmicutes; c__Clostridia
ASV1278	0	0	0	0	0	0	0	0	0	0	0	0	0	0	0	0	0.000124719	0	0	0	0	0	0	0.000187079	k__Bacteria; p__Firmicutes; c__Clostridia
ASV1279	0	0	0	0	0	0	0	0	0	0	0	0	0	0	0	0	6.23597e-05	6.23597e-05	6.23597e-05	8.31463e-05	0	0	0	6.23597e-05	k__Bacteria; p__Planctomycetota; c__vadinHA49; o__vadinHA49; f__vadinHA49; g__vadinHA49; s__bacterium_09.96.18
ASV1280	0	0	0	0	0	0	0	0	0	0	0	0	0	0	0	0	0.000124719	0	2.07866e-05	0	0	0	0.000145506	0	k__Bacteria; p__Firmicutes; c__Clostridia; o__Oscillospirales; f__Ruminococcaceae
ASV1281	0	0	0	0	0	0	0	0	0	0	0	0	0	0	0	0	0.000207866	0	0	4.15731e-05	0	6.23597e-05	0	0	k__Bacteria; p__Firmicutes; c__Clostridia
ASV1283	0	0	0	0	0	0	0	0	0	0	0	0	0	0	0	0	0.000124719	0	0	0	0	0.000166293	0	0	k__Bacteria; p__Actinobacteriota; c__Coriobacteriia; o__OPB41; f__OPB41; g__OPB41; s__
ASV1284	0	0	0	0	0	0	0	0	0	0	0	0	0	0	0	0	0	0	0	0	0.000187079	0	0	0.000124719	k__Bacteria; p__Firmicutes; c__Bacilli; o__Lactobacillales; f__Streptococcaceae; g__Lactococcus
ASV1285	0	0	0	0	0	0	0	0	0	0	0	0	0	0	0	0.000353372	0	0	0	0	0	0	0	0	k__Bacteria; p__Firmicutes; c__Clostridia; o__Clostridia_vadinBB60_group; f__Clostridia_vadinBB60_group; g__Clostridia_vadinBB60_group; s__
ASV1286	0	0	0	0	0	0	0	0	0	0	0	0	0	0.000166293	0	0	0	0	0	0	0	0	0	0.000124719	Unassigned
ASV1287	0	0	0	0	0	0	0	0	0	0	0	0	0	0	4.15731e-05	0.000103933	0	0	2.07866e-05	4.15731e-05	0	0	0	0.000124719	k__Bacteria; p__Firmicutes; c__Clostridia
ASV1288	0	0	0	0	0	0	0	0	0.000311798	0	0	0	0	0	0	0	0	0	0	0	0	0	0	0	k__Bacteria; p__Spirochaetota; c__Spirochaetia; o__Spirochaetales; f__Spirochaetaceae; g__Treponema
ASV1289	0	0	0	0	0	0	0	0	0	0	0	0	0	0	0.000103933	0	0	0	0.000124719	0	0	8.31463e-05	0	0	k__Bacteria; p__Firmicutes; c__Desulfitobacteriia; o__Desulfitobacteriales
ASV1290	0	0.000311798	0	0	0	0	0	0	0	0	0	0	0	0	0	0	0	0	0	0	0	0	0	0	k__Bacteria; p__Bacteroidota; c__Bacteroidia; o__Bacteroidales; f__Dysgonomonadaceae; g__Candidatus_Armantifilum; s__
ASV1291	0	0.000311798	0	0	0	0	0	0	0	0	0	0	0	0	0	0	0	0	0	0	0	0	0	0	k__Bacteria; p__Firmicutes; c__Bacilli; o__Lactobacillales; f__Streptococcaceae; g__Lactovum; s__
ASV1292	0	0	0	0	0	0	0	0	0.000311798	0	0	0	0	0	0	0	0	0	0	0	0	0	0	0	k__Bacteria; p__Spirochaetota; c__Spirochaetia; o__Spirochaetales; f__Spirochaetaceae; g__Treponema
ASV1293	0	0	0	0	0	0	0	0	4.15731e-05	0	0	0	6.23597e-05	0	0	0	0	0	0	0	0	6.23597e-05	0	0.000124719	k__Bacteria; p__Proteobacteria; c__Alphaproteobacteria; o__Rhodospirillales; f__; g__; s__
ASV1294	0	0.000311798	0	0	0	0	0	0	0	0	0	0	0	0	0	0	0	0	0	0	0	0	0	0	k__Bacteria; p__Firmicutes; c__Clostridia; o__Lachnospirales; f__Lachnospiraceae
ASV1295	0	0	0	0	4.15731e-05	0	0	0	4.15731e-05	0	0	0	6.23597e-05	4.15731e-05	0	4.15731e-05	0	0	0	0	0	0	8.31463e-05	0	k__Bacteria; p__Spirochaetota; c__Spirochaetia; o__Spirochaetales; f__Spirochaetaceae; g__Treponema; s__
ASV1296	0	0	0	0	0	4.15731e-05	0	0	0	0	0.000103933	0	0	0	4.15731e-05	0	0	0	0	0	0	0	0.000103933	0	k__Bacteria; p__Firmicutes; c__Clostridia; o__Oscillospirales; f__Oscillospiraceae; g__NK4A214_group; s__
ASV1297	0	0	0	0	6.23597e-05	0	0	0	0	0	0	0.000103933	0	0	0	0	0	0	0	0	0	0	0	0.000207866	k__Bacteria; p__Firmicutes; c__Clostridia; o__Lachnospirales; f__Lachnospiraceae; g__Ruminococcus_gnavus_group; s__
ASV1298	0	0	0	0	0	0	0	0	0	0	0	0.000394945	0	0	0	0	0	0	0	0	0	0	0	0	k__Bacteria
ASV1299	0	0	0	0	0	0	0	4.15731e-05	0	0	0	0	0	0	0	0	0	0	0	0	0	0	0.000249439	0	k__Bacteria; p__Spirochaetota; c__Spirochaetia; o__Spirochaetales; f__Spirochaetaceae; g__Treponema; s__
ASV1300	0	0	0	0	0	0	0	0	0	0	0	0	0	0	0	0	0	0	0	0	0.000291012	0	0	0	k__Bacteria; p__Proteobacteria; c__Gammaproteobacteria; o__Burkholderiales; f__Oxalobacteraceae; g__Massilia
ASV1301	0	0	0.000103933	6.23597e-05	0	0	0	0	6.23597e-05	0	0	0.000103933	0	0	0	0	0	0	0	0	0	0	0	0	k__Bacteria
ASV1302	0	0	0	0	0	0	0	0	0	0	0	0	0	0	0	0	0	0	0	0.000311798	0	0	0	0	k__Bacteria; p__Spirochaetota; c__Spirochaetia; o__Spirochaetales; f__Spirochaetaceae; g__Treponema; s__
ASV1303	0	0	0	0	0	0	0	0	0	0	0	0	0	0	0	0	0	0	0.000270225	0	0	0	0	0	k__Bacteria; p__Proteobacteria; c__Alphaproteobacteria; o__Rhodospirillales; f__; g__; s__
ASV1304	0	0	0	0	0	0	0	0	0	0	0	0	0	0	0	0	0	0.000332585	0	0	0	0	0	0	k__Bacteria; p__Spirochaetota; c__Spirochaetia; o__Spirochaetales; f__Spirochaetaceae
ASV1305	0	0	0	0	0	0	0	0	0	0	0	0	0	0	0	0	0	0	0	0	0	0	0	0.000332585	k__Bacteria; p__Proteobacteria; c__Alphaproteobacteria; o__Rhodospirillales; f__; g__; s__
ASV1306	0	0	0	0	0	0	0	0	0	0	0	0	0	0	0	0	0	0	0	0	0	0	0	0.000311798	k__Bacteria; p__Actinobacteriota; c__Coriobacteriia; o__Coriobacteriales; f__Coriobacteriales_Incertae_Sedis; g__Phoenicibacter; s__
ASV1307	0	0	0	0	0	0	0	0	0	0	0	0	0	0	0	0	0.000124719	0	0	0	0	0	0	0.000187079	k__Bacteria; p__Proteobacteria; c__Alphaproteobacteria; o__Rickettsiales; f__; g__; s__
ASV1308	0	0	0	0	0	0	0	0	0	0	0	0	0	0	0	0	0	0	0	0	0	0.000270225	0	0	k__Bacteria; p__Bacteroidota; c__Bacteroidia; o__Bacteroidales; f__Paludibacteraceae; g__; s__
ASV1309	0	0	0	0	0	0	0	0	0	0	0	0	0.000124719	0	0	0	0	0	0	0.000166293	0	0	0	0	k__Bacteria; p__Firmicutes; c__Clostridia; o__Lachnospirales; f__Lachnospiraceae
ASV1310	0	0	0	0	0	0	0	0	0	0	0	0	0	0	0	0.000103933	0.000124719	0	0	8.31463e-05	0	0	0	0	k__Bacteria; p__Firmicutes; c__Clostridia; o__Clostridia_vadinBB60_group; f__Clostridia_vadinBB60_group; g__Clostridia_vadinBB60_group; s__
ASV1311	0	0	0	0	0	0	0	0	0	0	0	0	0	0	2.07866e-05	0	0	0	0.000103933	6.23597e-05	8.31463e-05	0	0	0	k__Bacteria; p__Firmicutes; c__Clostridia; o__Clostridia_UCG-014; f__Clostridia_UCG-014; g__Clostridia_UCG-014; s__
ASV1312	0	0	0	0	0	0	0	0	0	0	0	0	0	0	6.23597e-05	0	6.23597e-05	0	0	2.07866e-05	8.31463e-05	8.31463e-05	0	0	k__Bacteria; p__Verrucomicrobiota; c__Verrucomicrobiae; o__Opitutales; f__Opitutaceae; g__Ereboglobus; s__Opitutaceae_bacterium
ASV1313	0	0	0	0	0	0	0	0.000332585	0	0	0	0	0	0	0	0	0	0	0	0	0	0	0	0	k__Bacteria; p__Spirochaetota; c__Spirochaetia; o__Spirochaetales; f__Spirochaetaceae
ASV1314	0	0	0	0	0	0	0	6.23597e-05	0	0	0	0	0	0	0	0	0	0	0	0	0	0.000187079	0	0.000103933	k__Bacteria; p__Firmicutes; c__Clostridia; o__Christensenellales; f__Christensenellaceae; g__Christensenellaceae_R-7_group; s__
ASV1315	0	0	0	0	0	0.000103933	0	0	0	0	0	0	0	0	0	0	0	0	0.000187079	0	0	0	0	0	k__Bacteria; p__Synergistota; c__Synergistia; o__Synergistales; f__Synergistaceae; g__Fretibacterium; s__
ASV1316	0	0	0	0	0	0.000332585	0	0	0	0	0	0	0	0	0	0	0	0	0	0	0	0	0	0	k__Bacteria; p__Firmicutes; c__Bacilli; o__Erysipelotrichales; f__Erysipelotrichaceae; g__Holdemanella; s__
ASV1317	0	0	2.07866e-05	6.23597e-05	0	0	0	8.31463e-05	0	0	0.000103933	0	0	0	0	0	0	0	0	0	0	0	0	0	k__Bacteria
ASV1318	0	0.000291012	0	0	0	0	0	0	0	0	0	0	0	0	0	0	0	0	0	0	0	0	0	0	k__Bacteria; p__Spirochaetota; c__Spirochaetia; o__Spirochaetales; f__Spirochaetaceae; g__Treponema; s__
ASV1319	0.000374158	0	0	0	0	0	0	0	0	0	0	0	0	0	0	0	0	0	0	0	0	0	0	0	k__Bacteria; p__Spirochaetota; c__Spirochaetia; o__Spirochaetales; f__Spirochaetaceae
ASV1320	0	0	0	0	0	0	0	0	0	0	0	0	0	0	0.000249439	0	0	0	6.23597e-05	0	0	0	0	0	k__Bacteria; p__Firmicutes; c__Clostridia; o__Oscillospirales; f__Ruminococcaceae; g__; s__
ASV1321	0	0	0	0	0	0	0	0	0	0	0	0	0	0	0	0	0	0	0.000291012	0	0	0	0	0	k__Bacteria; p__Firmicutes; c__Clostridia; o__Oscillospirales; f__Ruminococcaceae
ASV1322	0	0	0	0	0	0	0	0	0	0	0	0	0	0	0	0	0	0	0	0	0	0	0	0.000291012	k__Bacteria; p__Spirochaetota; c__Spirochaetia; o__Spirochaetales; f__Spirochaetaceae; g__Treponema; s__
ASV1323	0	0	0	0	0	0	0	0	0	0	0	0	0	0	0	0	0	0	0	0	0	0	0.000270225	0	k__Bacteria; p__Firmicutes; c__Clostridia; o__Clostridia_vadinBB60_group; f__Clostridia_vadinBB60_group; g__Clostridia_vadinBB60_group; s__
ASV1324	0	0	0	0	0	0	0	0	0	0	0	0	0	0	0	0	0	0	0	0	0	0.000291012	0	0	k__Bacteria; p__Firmicutes; c__Clostridia; o__Oscillospirales; f__Ruminococcaceae; g__Ruminococcus; s__
ASV1325	0	0	0	0	0	0	0	0	0	0	0	0	0	0	0.000291012	0	0	0	0	0	0	0	0	0	k__Bacteria; p__Proteobacteria; c__Alphaproteobacteria; o__Rickettsiales; f__; g__; s__
ASV1326	0	0	0	0	0	0.000311798	0	0	0	0	0	0	0	0	0	0	0	0	0	0	0	0	0	0	k__Bacteria; p__Firmicutes; c__Bacilli; o__Lactobacillales; f__Streptococcaceae; g__Lactovum; s__
ASV1327	0	0	0	8.31463e-05	0	0	0	6.23597e-05	0	0	0	0.000207866	0	0	0	0	0	0	0	0	0	0	0	0	k__Bacteria; p__Spirochaetota; c__Spirochaetia; o__Spirochaetales; f__Spirochaetaceae
ASV1328	0	0	0	2.07866e-05	0	0	0	0	0	0	0	0	0	6.23597e-05	0	8.31463e-05	4.15731e-05	0	0	0	0	0	0	6.23597e-05	k__Bacteria; p__Firmicutes; c__Clostridia; o__Oscillospirales; f__Oscillospiraceae
ASV1329	2.07866e-05	0	0	6.23597e-05	0	0.000145506	2.07866e-05	4.15731e-05	0	0	0	0	0	0	0	0	0	0	0	0	0	0	0	0	Unassigned
ASV1330	0	0.000145506	0	0	0	0	0	0	0	0	0	0	0	0.000166293	0	0	0	0	0	0	0	0	0	0	k__Bacteria; p__Firmicutes; c__Clostridia; o__Lachnospirales; f__Lachnospiraceae
ASV1331	0	0	0	4.15731e-05	0	0	0	0	0	0	0	0	0	0	0	8.31463e-05	0	0	0	0	8.31463e-05	0.000103933	0	0	k__Bacteria; p__Bacteroidota; c__Bacteroidia; o__Bacteroidales; f__Paludibacteraceae; g__; s__
ASV1332	0	0	0	0	0	0	0	0	0	0	0	0	0.000270225	0	0	0	0	0	0	0	0	0	0	0	k__Bacteria; p__Spirochaetota; c__Spirochaetia; o__Spirochaetales; f__Spirochaetaceae; g__Spirochaeta; s__Spirochaeta_sp.
ASV1334	0	0	0	0	0	0	0	0	0	0	0	0	0	0	0	6.23597e-05	4.15731e-05	2.07866e-05	0	4.15731e-05	0	0	0	8.31463e-05	k__Bacteria; p__Firmicutes; c__Clostridia; o__Oscillospirales; f__Ruminococcaceae
ASV1335	0	0	0	0	0	0	0	0	0	0	0	0	0	0	0	0	0	0	0	0.000249439	0	0	0	0	k__Bacteria; p__Spirochaetota; c__Spirochaetia; o__Spirochaetales; f__Spirochaetaceae; g__Treponema; s__
ASV1336	0	0	0	0	0	0	0	0	0	0	0	0	0	0	0	0	0.000249439	0	0	0	0	0	0	0	k__Bacteria; p__Firmicutes; c__Clostridia; o__Oscillospirales; f__Butyricicoccaceae; g__Butyricicoccus
ASV1337	0	0	0	0	0	0	0	0	0	0	0	0	0	0	0	0	6.23597e-05	0	0	0	0	4.15731e-05	0	0.000124719	k__Bacteria
ASV1338	0	0	0	0	0	0	0	0	0	0	0	0	0	0	0	0	0	0	0	0	0.000311798	0	0	0	k__Bacteria; p__Spirochaetota; c__Spirochaetia; o__Spirochaetales; f__Spirochaetaceae; g__Treponema; s__
ASV1339	0	0	0	0	0	0	0	0	0	0	0	0	0	0	0	0	0	6.23597e-05	6.23597e-05	0	8.31463e-05	0	6.23597e-05	0	k__Bacteria; p__Firmicutes; c__Clostridia; o__Eubacteriales; f__Anaerofustaceae; g__Anaerofustis; s__
ASV1340	0	0	0	0	0	0	0	0	0	0	0	0	0	0	2.07866e-05	0	8.31463e-05	0	4.15731e-05	0	2.07866e-05	0	0.000103933	0	k__Bacteria; p__Firmicutes; c__Clostridia; o__Oscillospirales
ASV1341	0	0	0	0	0	0	0	0.000270225	0	0	0	0	0	0	0	0	0	0	0	0	0	0	0	0	k__Bacteria; p__Firmicutes; c__Bacilli; o__Lactobacillales; f__Streptococcaceae; g__Lactovum; s__
ASV1342	0	0	0	0	0	0	0.000103933	0	0	0	0	0	0	0	0	0.000145506	0	0	0	0	0	0	0	0	k__Bacteria; p__Firmicutes; c__Clostridia; o__Oscillospirales; f__Ruminococcaceae
ASV1343	0	0	0	0	0.000332585	0	0	0	0	0	0	0	0	0	0	0	0	0	0	0	0	0	0	0	k__Bacteria; p__Spirochaetota; c__Spirochaetia; o__Spirochaetales; f__Spirochaetaceae; g__Treponema
ASV1344	0	0	0	0	0	0	0	0	0	0	0	0.000311798	0	0	0	0	0	0	0	0	0	0	0	0	k__Bacteria
ASV1345	0	0	0	0	0	0	0	0	0	0	0	0.000145506	0	0	0	0	0	0	0	0	0	0	0	0.000145506	k__Bacteria
ASV1346	0	0	0	0	0	0	0	0	0	0	0.000249439	0	0	0	0	0	0	0	0	0	0	0	0	0	k__Bacteria; p__Spirochaetota; c__Spirochaetia; o__Spirochaetales; f__Spirochaetaceae; g__Treponema
ASV1347	0	0	0	0.000103933	0	0	0	0.000228652	0	0	0	0	0	0	0	0	0	0	0	0	0	0	0	0	k__Bacteria; p__Spirochaetota; c__Spirochaetia; o__Spirochaetales; f__Spirochaetaceae
ASV1348	0	0	0.000270225	0	0	0	0	0	0	0	0	0	0	0	0	0	0	0	0	0	0	0	0	0	k__Bacteria; p__Firmicutes; c__Bacilli; o__Erysipelotrichales; f__Erysipelotrichaceae; g__Holdemanella; s__
ASV1349	0	6.23597e-05	0	0.000124719	0	0	0	0	0	0	0	0	0	4.15731e-05	0	0	0	0	0	0	0	0	0	0	k__Bacteria; p__Spirochaetota; c__Spirochaetia; o__Spirochaetales; f__Spirochaetaceae
ASV1350	0.000103933	0	0.000124719	0	0	0	0	0	2.07866e-05	0	0	0	0	0	0	0	0	0	0	0	0	0	0	0	k__Bacteria
ASV1351	0	0	0	0	0	0	0	0	0	0	0	0	0	0	0	0	0	0	0	0	0	0	0.000228652	0	Unassigned
ASV1352	0	0	0	0	0	0	0	0	0	0	0	0	0	6.23597e-05	0	0	0	0	0	0	0	0	0	0.000187079	k__Bacteria; p__Spirochaetota; c__Spirochaetia; o__Spirochaetales; f__Spirochaetaceae; g__Treponema
ASV1353	0	0	0	0	0	0	0	0	0	0	0	0	0	0	0	0.000270225	0	0	0	0	0	0	0	0	k__Bacteria; p__Bacteroidota; c__Bacteroidia; o__Bacteroidales; f__Dysgonomonadaceae; g__; s__
ASV1354	0	0	0	0	0	0	0	0	0	0	0	0	0	0	0	0	0	0	0	0	0	0.000228652	0	0	k__Bacteria; p__Firmicutes; c__Clostridia; o__Lachnospirales; f__Lachnospiraceae
ASV1355	0	0	0	0	0	0	0	0	0	0	0	0	0	0	0	0	0.000124719	0	0	0	0	0	0.000103933	0	k__Bacteria; p__Bacteroidota; c__Bacteroidia; o__Bacteroidales; f__Rs-E47_termite_group; g__Rs-E47_termite_group; s__
ASV1356	0	0	0	0	0	0	0	0	0	0	0	0	0	0	0	0	0.000124719	0	0	0	0	0	0.000145506	0	k__Bacteria; p__Firmicutes; c__Clostridia; o__Clostridia_UCG-014; f__Clostridia_UCG-014; g__Clostridia_UCG-014; s__
ASV1357	0	0	0	0	0	0	0	0	0	0	0	0	0.000249439	0	0	0	0	0	0	0	0	0	0	0	k__Bacteria; p__Proteobacteria; c__Alphaproteobacteria; o__Rhodospirillales; f__; g__; s__
ASV1358	0	0	0	0	0	0	0	0	0	0	0	0	0	0	0	0	0.000228652	0	0	0	0	0	0	0	k__Bacteria
ASV1359	0	0	0	0	0	0	0	0	0	0	0	0	0	0	0	0	0.000228652	0	0	0	0	0	0	0	k__Bacteria; p__Firmicutes; c__Clostridia
ASV1360	0	0	0	0	0	0	0	0	0	0	0	0	0	0	0	0	0.000270225	0	0	0	0	0	0	0	k__Bacteria; p__Spirochaetota; c__Spirochaetia; o__Spirochaetales; f__Spirochaetaceae; g__Treponema
ASV1361	0	0	0	0	0	0	0	0	0	0	0	0	0	0	0	0	0	0.000311798	0	0	0	0	0	0	k__Bacteria; p__Spirochaetota; c__Spirochaetia; o__Spirochaetales; f__Spirochaetaceae; g__Treponema; s__
ASV1362	0	0	0	0	0	0	0	0	0	0	0	0	0	0	0	0	0	0	0.000228652	0	0	0	0	0	Unassigned
ASV1363	0	0	0	0	0	0	0	0	0	0	0	0.000291012	0	0	0	0	0	0	0	0	0	0	0	0	Unassigned
ASV1364	0	0	0	0	0	0	0	0	0	0	0	0	0	0.000228652	0	0	0	0	0	0	0	0	0	0	k__Bacteria; p__Proteobacteria; c__Alphaproteobacteria; o__Rhodospirillales; f__; g__; s__
ASV1365	0	0	0	0	0	0	0	0	0	0	0	0	0	0	0	0	0	0	0.000291012	0	0	0	0	0	k__Bacteria; p__Spirochaetota; c__Spirochaetia; o__Spirochaetales; f__Spirochaetaceae; g__Treponema; s__
ASV1366	0	0	0	0	0	0	0	0	0	0	0	0	0.000103933	0	0	4.15731e-05	0	6.23597e-05	0	0	0	0	0	4.15731e-05	k__Bacteria; p__Firmicutes; c__Clostridia
ASV1367	0	0	0	0	0	8.31463e-05	0	0	0	4.15731e-05	2.07866e-05	0	0	0	4.15731e-05	0	0	0	0	0	0	6.23597e-05	0	0	k__Bacteria; p__Proteobacteria; c__Gammaproteobacteria; o__Enterobacterales; f__Morganellaceae; g__Morganella
ASV1368	0	0	0	0	0	0	0	0	8.31463e-05	0	0	0	0	0	0.000228652	0	0	0	0	0	0	0	0	0	k__Bacteria; p__Bacteroidota; c__Bacteroidia; o__Bacteroidales; f__Rs-E47_termite_group; g__Rs-E47_termite_group; s__
ASV1369	0	0	0	0	0	0	0	0	0	0	0	0	6.23597e-05	0	0.000103933	0	0	0	0	0.000103933	0	0	0	0	k__Bacteria; p__Actinobacteriota; c__Actinobacteria; o__Micrococcales; f__Micrococcaceae
ASV1370	0	2.07866e-05	0	6.23597e-05	0	0	0	6.23597e-05	0	6.23597e-05	0	0	4.15731e-05	0	0	0	0	0	0	0	0	0	0	0	k__Bacteria; p__Firmicutes; c__Clostridia; o__Clostridia_UCG-014; f__Clostridia_UCG-014; g__Clostridia_UCG-014; s__
ASV1371	0	0.000228652	0	0	0	0	0	0	0	0	0	0	0	0	0	0	0	0	0	0	0	0	0	0	k__Bacteria; p__Spirochaetota; c__Spirochaetia; o__Spirochaetales; f__Spirochaetaceae; g__Treponema; s__
ASV1372	0	0	0	0	0	0	0	0	0.000228652	0	0	0	0	0	0	0	0	0	0	0	0	0	0	0	k__Bacteria; p__Proteobacteria; c__Gammaproteobacteria; o__Burkholderiales; f__Burkholderiaceae; g__Burkholderia-Caballeronia-Paraburkholderia
ASV1373	0	0	0	0	0	0	0	0	0.000228652	0	0	0	0	0	0	0	0	0	0	0	0	0	0	0	k__Bacteria; p__Spirochaetota; c__Spirochaetia; o__Spirochaetales; f__Spirochaetaceae; g__Treponema; s__
ASV1374	0	0.000270225	0	0	0	0	0	0	0	0	0	0	0	0	0	0	0	0	0	0	0	0	0	0	k__Bacteria; p__Spirochaetota; c__Spirochaetia; o__Spirochaetales; f__Spirochaetaceae; g__Treponema
ASV1375	0	0	0	0	0	0	0	0	0	0	0.000228652	0	0	0	0	0	0	0	0	0	0	0	0	0	k__Bacteria; p__Proteobacteria; c__Gammaproteobacteria; o__Enterobacterales; f__Morganellaceae; g__Providencia
ASV1376	0	0	0	0	0	0	0	0	0	0	0	0.000291012	0	0	0	0	0	0	0	0	0	0	0	0	k__Bacteria
ASV1377	0	0	0	0	0	0	0.000228652	0	0	0	0	0	0	0	0	0	0	0	0	0	0	0	0	0	k__Bacteria; p__Firmicutes; c__Clostridia; o__Oscillospirales
ASV1378	0	0	0	0	0	0	0	6.23597e-05	0	0	0	0	0	0	0	0	0.000207866	0	0	0	0	0	0	0	k__Bacteria; p__Spirochaetota; c__Spirochaetia; o__Spirochaetales; f__Spirochaetaceae; g__Treponema
ASV1379	0	0	0	0	0	0	0	0	0	0	0	0	0.000207866	0	0	0	4.15731e-05	0	0	0	0	0	0	0	k__Bacteria
ASV1381	0	0	0	0	0	0	0	0	0	0	0	0	6.23597e-05	2.07866e-05	0	0	6.23597e-05	0	0	8.31463e-05	0	0	0	0	k__Bacteria; p__Bacteroidota; c__Kapabacteria; o__Kapabacteriales; f__Kapabacteriales; g__Kapabacteriales; s__
ASV1382	0	0	0	0	0	0	0	0	0	0	0	0	0	0	0	0.000249439	0	0	0	0	0	0	0	0	Unassigned
ASV1383	0	0	0	0	0	0	0	0	0	0	0	0	0	0	0	0	0	0	0	0	0.000249439	0	0	0	k__Bacteria; p__Spirochaetota; c__Spirochaetia; o__Spirochaetales; f__Spirochaetaceae; g__Treponema; s__
ASV1384	0	0	0	0	0	0	0	0	0	0	0	0	0	0	0	0	6.23597e-05	0	0	0	0	8.31463e-05	8.31463e-05	0	k__Bacteria; p__Bdellovibrionota; c__Oligoflexia; o__Oligoflexales; f__; g__; s__
ASV1385	0	0	0	0	0	0	0	0	0	0	0	0	0	0	0	0	0	0	6.23597e-05	0	0	8.31463e-05	8.31463e-05	0	k__Bacteria; p__Verrucomicrobiota; c__Verrucomicrobiae; o__Methylacidiphilales; f__Methylacidiphilaceae; g__; s__
ASV1386	0	0	0	0	0	0	0	0	0	0	0	0	0	0	0	0	0	0	0	0	0	0.000207866	0	0	k__Bacteria; p__Firmicutes; c__Clostridia; o__Lachnospirales; f__Lachnospiraceae
ASV1387	0	0	0	0	0	0	0	0	0	0	0	0	0	0	0	0	0	0	0	0	0	0.000124719	0	0.000103933	k__Bacteria; p__Actinobacteriota; c__Coriobacteriia; o__Coriobacteriales; f__Coriobacteriales_Incertae_Sedis; g__; s__
ASV1388	0	0	0	0	0	0	0	0	0	0	0	0	0	0	0	0	0	0	0	0	0	0.000228652	0	0	k__Bacteria; p__Bacteroidota; c__Bacteroidia; o__Bacteroidales; f__Williamwhitmaniaceae; g__BCf9-17_termite_group; s__
ASV1390	0	0	0	0	0	0	0	0	0	0	0	0	0	0	0	0	0	0	0.000228652	0	0	0	0	0	k__Bacteria; p__Spirochaetota; c__Spirochaetia; o__Spirochaetales; f__Spirochaetaceae; g__Treponema; s__
ASV1391	0	0	0	0	0	0	0	0	0	0	0	0	0	0	0	0	0.000207866	0	0	0	0	0	0	0	k__Bacteria; p__Firmicutes; c__Clostridia; o__Lachnospirales; f__Lachnospiraceae; g__Blautia
ASV1392	0	0	0	0	0	0	0	0	0	0	0	0	0	0	0	0	0.000207866	0	0	0	0	0	0	0	k__Bacteria; p__Firmicutes; c__Clostridia; o__Lachnospirales; f__Lachnospiraceae; g__Eubacterium_hallii_group; s__
ASV1393	0	0	0	0	0	0	0	0	0	0	0	0	0	0	0	0	0	0.000249439	0	0	0	0	0	0	k__Bacteria; p__Proteobacteria; c__Gammaproteobacteria; o__Burkholderiales; f__Sutterellaceae; g__Sutterella; s__
ASV1394	0	0	0	0	0	0	0	0	0	0	0	0	0	0	0	0	0	0	0.000228652	0	0	0	0	0	k__Bacteria; p__Firmicutes; c__Bacilli; o__Lactobacillales; f__Streptococcaceae; g__Streptococcus
ASV1395	0	0	0	0	0	0	0	0	0	0	0	0	0	0	0	0	0	0	0.000228652	0	0	0	0	0	Unassigned
ASV1396	0	0	0	0	0	0	0	0	0	0	0	0	0	0	0	0	0	0	0.000228652	0	0	0	0	0	k__Bacteria; p__Firmicutes; c__Clostridia; o__Lachnospirales; f__Lachnospiraceae
ASV1397	0	0	0	0	0	0	0	0	0	0	0	0	0	0	0.000228652	0	0	0	0	0	0	0	0	0	k__Bacteria; p__Bacteroidota; c__Bacteroidia; o__Bacteroidales; f__Dysgonomonadaceae
ASV1398	0	0	0	0	0	0	0	0	0	0	0	0	0	0	0	0	0	0	0	0.000228652	0	0	0	0	k__Bacteria; p__Synergistota; c__Synergistia; o__Synergistales; f__Synergistaceae; g__; s__
ASV1399	0	0	0	0	0	0	0	0	0	0	0	0	0	0	0	0.000249439	0	0	0	0	0	0	0	0	k__Bacteria; p__Firmicutes; c__Clostridia; o__Clostridia_vadinBB60_group; f__Clostridia_vadinBB60_group; g__Clostridia_vadinBB60_group; s__
ASV1400	0	0	0	0	0	0	0	0	0	0	0	0	0	0	0	0	0	0	0	0	0	0	0.000207866	0	k__Bacteria; p__Firmicutes; c__Clostridia; o__Lachnospirales; f__Lachnospiraceae; g__Tyzzerella; s__
ASV1401	0	0	0	0	0	0	0	0	0	0	0	0	0	0	8.31463e-05	0	0	0	0.000103933	0	8.31463e-05	0	0	0	k__Bacteria; p__Firmicutes; c__Clostridia; o__Peptococcales; f__Peptococcaceae; g__; s__
ASV1402	0	0	0	0	0.000103933	0	0	0	0	0	0	0	0	0	2.07866e-05	4.15731e-05	6.23597e-05	0	0	0	0	0	0	0	k__Bacteria; p__Spirochaetota; c__Spirochaetia; o__Spirochaetales; f__Spirochaetaceae; g__Treponema; s__
ASV1403	0	0	0.000103933	0	0	0	0	0	0	0	0	0	0	0	0.000103933	0	0	0	0	0	0	0	0	0	k__Bacteria; p__Synergistota; c__Synergistia; o__Synergistales; f__Synergistaceae; g__Pyramidobacter; s__Pyramidobacter_piscolens
ASV1404	0	0.000270225	0	0	0	0	0	0	0	0	0	0	0	0	0	0	0	0	0	0	0	0	0	0	k__Bacteria; p__Proteobacteria; c__Gammaproteobacteria; o__Enterobacterales; f__Enterobacteriaceae
ASV1405	0	0	0	0.000228652	0	0	0	0	0	0	0	0	0	0	0	0	0	0	0	0	0	0	0	0	k__Bacteria; p__Spirochaetota; c__Spirochaetia; o__Spirochaetales; f__Spirochaetaceae
ASV1406	0	0	0	0	0	0	0	0	0	0.000207866	0	0	0	0	0	0	0	0	0	0	0	0	0	0	k__Bacteria; p__Patescibacteria; c__Saccharimonadia; o__Saccharimonadales; f__Saccharimonadaceae; g__Candidatus_Saccharimonas; s__
ASV1407	0	0	0	0	0	0	0	0	0	0.000228652	0	0	0	0	0	0	0	0	0	0	0	0	0	0	k__Bacteria; p__Bacteroidota; c__Bacteroidia; o__Bacteroidales; f__Prevotellaceae; g__Prevotella
ASV1408	0	0	0	0	0	0	0	0	0	0	0.000207866	0	0	0	0	0	0	0	0	0	0	0	0	0	k__Bacteria; p__Spirochaetota; c__Spirochaetia; o__Spirochaetales; f__Spirochaetaceae; g__Treponema; s__
ASV1409	0	0	0	0	0	0	0	0	0	0	0	0.000270225	0	0	0	0	0	0	0	0	0	0	0	0	k__Bacteria
ASV1410	0	0	0	0	0.000291012	0	0	0	0	0	0	0	0	0	0	0	0	0	0	0	0	0	0	0	Unassigned
ASV1411	0	0	0	0	0	0	0	0	0	0	0	0	0	0	0.000270225	0	0	0	0	0	0	0	0	0	k__Bacteria; p__Spirochaetota; c__Spirochaetia; o__Spirochaetales; f__Spirochaetaceae; g__Treponema; s__
ASV1412	0	0	0	0	0.000332585	0	0	0	0	0	0	0	0	0	0	0	0	0	0	0	0	0	0	0	k__Bacteria; p__Bacteroidota; c__Bacteroidia; o__Bacteroidales; f__Bacteroidaceae; g__Bacteroides
ASV1413	0	0	0	0	0	0	0	0	0	0	0	0	0	0.000207866	0	0	0	0	0	0	0	0	0	0	k__Bacteria; p__Synergistota; c__Synergistia; o__Synergistales; f__Synergistaceae; g__Fretibacterium; s__
ASV1414	0	0	0	0	0	0.000270225	0	0	0	0	0	0	0	0	0	0	0	0	0	0	0	0	0	0	k__Bacteria; p__Spirochaetota; c__Spirochaetia; o__Spirochaetales; f__Spirochaetaceae; g__Treponema; s__
ASV1415	0	0	0	0	0	0	0	0	0	0	0	0	0.000145506	0	0	0	0	0	8.31463e-05	0	0	0	0	0	k__Bacteria; p__Firmicutes; c__Clostridia; o__Peptostreptococcales-Tissierellales; f__Anaerovoracaceae; g__; s__
ASV1416	0	0	0	0	0	0	0	0	0	0	0	0	0.000228652	0	0	0	0	0	0	0	0	0	0	0	k__Bacteria; p__Proteobacteria; c__Alphaproteobacteria; o__Rhodospirillales; f__; g__; s__
ASV1417	0	0	0	0	0	0	0	0	0	0	0	0	0.000228652	0	0	0	0	0	0	0	0	0	0	0	k__Bacteria; p__Spirochaetota; c__Spirochaetia; o__Spirochaetales; f__Spirochaetaceae; g__Treponema; s__
ASV1418	0	0	0	0	0	0	0	0	0	0	0	0	0	0.000207866	0	0	0	0	0	0	0	0	0	0	k__Bacteria; p__Spirochaetota; c__Spirochaetia; o__Spirochaetales; f__Spirochaetaceae
ASV1419	0	0	0	0	0	0	0	0	0	0	0	0	0	4.15731e-05	0	0	0	0	0	0	2.07866e-05	8.31463e-05	0	6.23597e-05	k__Bacteria; p__Elusimicrobiota; c__Elusimicrobia; o__Elusimicrobiales; f__Elusimicrobiaceae; g__Elusimicrobium; s__Elusimicrobium_minutum
ASV1420	0	0	0	0	0	0.000270225	0	0	0	0	0	0	0	0	0	0	0	0	0	0	0	0	0	0	k__Bacteria; p__Spirochaetota; c__Spirochaetia; o__Spirochaetales; f__Spirochaetaceae; g__Treponema; s__Coptotermes_gestroi
ASV1421	0	0	0	0	0	0	0	0	0	0	0	0	0	0	0	0	0	0	0	0	0	0	0	0.000228652	k__Bacteria; p__Bacteroidota; c__Bacteroidia; o__Bacteroidales; f__Paludibacteraceae
ASV1422	0	0	0	0	0	0	0	0	0	0	0	0	0	0	0	0	0	0	0	0	0	0.000187079	0	0	k__Bacteria; p__Proteobacteria; c__Alphaproteobacteria; o__Rhodospirillales; f__; g__; s__
ASV1423	0	0	0	0	0	0	0	0	0	0	0	0	0	0	0	0	0	0	4.15731e-05	0	4.15731e-05	4.15731e-05	0	8.31463e-05	k__Bacteria; p__Patescibacteria; c__Saccharimonadia; o__Saccharimonadales; f__Saccharimonadaceae; g__Candidatus_Saccharimonas; s__
ASV1424	0	0	0	0	0	0	0	0	0	0	0	0	0	0	0	0	0	0	0	0	4.15731e-05	0.000145506	0	0	k__Bacteria; p__Firmicutes; c__Clostridia
ASV1425	0	0	0	0	0	0	0	0	0	0	0	0	0	0	0	0	0	0	6.23597e-05	0	6.23597e-05	0	0	8.31463e-05	k__Bacteria; p__Patescibacteria; c__Saccharimonadia; o__Saccharimonadales; f__Saccharimonadaceae; g__Candidatus_Saccharimonas; s__
ASV1426	0	0	0	0	0	0	0	0	0	0	0	0	0	0	0	0	0	0	0	0	0.000249439	0	0	0	k__Bacteria; p__Bacteroidota; c__Bacteroidia; o__Bacteroidales; f__Paludibacteraceae; g__; s__
ASV1427	0	0	0	0	0	0	0	0	0	0	0	0	0	0	0	0	0	6.23597e-05	4.15731e-05	0	0	0	0	0.000103933	k__Bacteria; p__Firmicutes; c__Clostridia; o__Christensenellales; f__Christensenellaceae; g__Christensenellaceae_R-7_group; s__
ASV1428	0	0	0	0	0	0	0	0	0	0	0	0	0	0	0	0	0	0	0	0	0.000207866	0	0	0	k__Bacteria; p__Spirochaetota; c__Spirochaetia; o__Spirochaetales; f__Spirochaetaceae; g__Treponema; s__
ASV1429	0	0	0	0	0	0	0	0	0	0	0	0	0	0	0	0	0	0	0	0	0	0	0	0.000228652	k__Bacteria; p__Firmicutes; c__Clostridia; o__Lachnospirales; f__Lachnospiraceae; g__Tyzzerella; s__
ASV1430	0	0	0	0	0	0	0	0	0	0	0	0	0	0	0	0	0.000207866	0	0	0	0	0	0	0	k__Bacteria; p__Firmicutes; c__Clostridia; o__Lachnospirales; f__Lachnospiraceae
ASV1431	0	0	0	0	0	0	0	0	0	0	0	0	0	0	0	0	0	0	0	0	0	0	0	0.000228652	k__Bacteria; p__Firmicutes; c__Clostridia
ASV1432	0	0	0	0	0	0	0	0	0	0	0	0	0	0	0	0	0.000187079	0	0	0	0	0	0	0	k__Bacteria; p__Patescibacteria; c__Saccharimonadia; o__Saccharimonadales; f__Saccharimonadaceae; g__Candidatus_Saccharimonas; s__
ASV1433	0	0	0	0	0	0	0	0	0	0	0	0	0	0	0	0	0.000228652	0	0	0	0	0	0	0	k__Bacteria; p__Actinobacteriota; c__Actinobacteria; o__Bifidobacteriales; f__Bifidobacteriaceae; g__Bifidobacterium; s__Bifidobacterium_bifidum
ASV1434	0	0	0	0	0	0	0	0	0	0	0	0	0	0	0	0	0.000187079	0	0	0	0	0	0	0	Unassigned
ASV1435	0	0	0	0	0	0	0	0	0	0	0	0	0	0	0	0	0.000187079	0	0	0	0	0	0	0	k__Bacteria; p__Spirochaetota; c__Spirochaetia; o__Spirochaetales; f__Spirochaetaceae; g__Treponema; s__
ASV1436	0	0	0	0	0	0	0	0	0	0	0	0	0	0	0	0	0	0.000249439	0	0	0	0	0	0	k__Bacteria; p__Elusimicrobiota; c__Endomicrobia; o__Endomicrobiales; f__Endomicrobiaceae; g__Endomicrobium; s__
ASV1437	0	0	0	0	0	0	0	0	0	0	0	0	0	0	0	0	0	0	0.000187079	0	0	0	0	0	k__Bacteria; p__Bacteroidota; c__Bacteroidia; o__Bacteroidales; f__Dysgonomonadaceae; g__Candidatus_Armantifilum; s__
ASV1438	0	0	0	0	0	0	0	0	0	0	0	0	0	0	0	0	0	0	0	0.000228652	0	0	0	0	k__Bacteria; p__Spirochaetota; c__Spirochaetia; o__Spirochaetales; f__Spirochaetaceae; g__Treponema
ASV1439	0	0	0	0	0	0	0	0	0	0	0	0	0	0	0	0.000228652	0	0	0	0	0	0	0	0	k__Bacteria; p__Spirochaetota; c__Spirochaetia; o__Spirochaetales; f__Spirochaetaceae; g__Treponema
ASV1440	0	0	0	0	0	0	0	0	0	4.15731e-05	0	0	0	0	0	0	0	0	0	0	0.000187079	0	0	0	Unassigned
ASV1441	0	0	0	0	0	0	0	0	0	0	0	0	0	0	0	0	0	0	0	0	0.000207866	0	0	0	k__Bacteria; p__Firmicutes; c__Clostridia; o__Peptostreptococcales-Tissierellales; f__Anaerovoracaceae; g__; s__
ASV1442	0	0	0	0	0	0	0	0	0	0	0	0	0	0	0	0	0	0	0	0	0.000166293	0	0	0.000103933	k__Bacteria; p__Firmicutes; c__Clostridia; o__Monoglobales; f__Monoglobaceae; g__Monoglobus; s__
ASV1443	0	0	0	0	0	0	0	0	0	0	0	0	0	0	0	0.000228652	0	0	0	0	0	0	0	0	Unassigned
ASV1444	0	0	0	0	0	0	0	0	0	0	0	0.000270225	0	0	0	0	0	0	0	0	0	0	0	0	Unassigned
ASV1445	0	0	8.31463e-05	0	0	8.31463e-05	0	0	0	0	0	0	0	0	8.31463e-05	0	0	0	0	0	0	0	0	0	k__Bacteria; p__Proteobacteria; c__Gammaproteobacteria; o__Burkholderiales; f__Sutterellaceae; g__Sutterella; s__
ASV1446	0	0	0	0	0	0	0	0	0	0	0	0	0	0	4.15731e-05	0	8.31463e-05	0	0	4.15731e-05	6.23597e-05	0	0	0	k__Bacteria; p__Proteobacteria; c__Alphaproteobacteria; o__Rhodospirillales; f__Magnetospirillaceae; g__Telmatospirillum; s__
ASV1447	0.000249439	0	0	0	0	0	0	0	0	0	0	0	0	0	0	0	0	0	0	0	0	0	0	0	k__Bacteria; p__Bacteroidota; c__Bacteroidia; o__Bacteroidales; f__Dysgonomonadaceae; g__Candidatus_Armantifilum; s__
ASV1448	0	0	0.000228652	0	0	0	0	0	0	0	0	0	0	0	0	0	0	0	0	0	0	0	0	0	k__Bacteria; p__Firmicutes; c__Bacilli; o__Bacillales; f__Planococcaceae; g__Kurthia
ASV1449	0	0	0	0.000207866	0	0	0	0	0	0	0	0	0	0	0	0	0	0	0	0	0	0	0	0	k__Bacteria; p__Spirochaetota; c__Spirochaetia; o__Spirochaetales; f__Spirochaetaceae; g__Treponema
ASV1450	0	0	0	0	0	0	0	0	0.000145506	0	0	0	0	0	0	0	0	0	0	0	0	0	4.15731e-05	0	k__Bacteria; p__Actinobacteriota; c__Actinobacteria; o__Micrococcales; f__Micrococcaceae; g__Micrococcus
ASV1451	0	0	0	0	0	0	0	0	4.15731e-05	0	0	0	0	4.15731e-05	0	0	0	8.31463e-05	0	0	8.31463e-05	0	0	0	k__Bacteria; p__Proteobacteria; c__Alphaproteobacteria; o__Rhodospirillales; f__; g__; s__
ASV1452	0	0	0	0	0	0	4.15731e-05	0	0	4.15731e-05	0	0	0	0	0	0	0	0	0	0	0.000166293	0	0	0	k__Bacteria; p__Firmicutes; c__Clostridia; o__Oscillospirales; f__Ruminococcaceae; g__Ruminococcaceae; s__
ASV1453	0	0	0	0	0	0	0	0	0	0	4.15731e-05	0.000207866	0	0	0	0	0	0	0	0	0	0	0	0	k__Bacteria; p__Proteobacteria; c__Gammaproteobacteria; o__Enterobacterales; f__Morganellaceae; g__Candidatus_Ishikawaella; s__Candidatus_Ishikawaella
ASV1454	0	0	0	0	0	0	0	0	0	0	0	0.000166293	0	0	0	0	0	0	0	0	0	0	0	8.31463e-05	Unassigned
ASV1455	0.000187079	0	0	0	0	0	0	6.23597e-05	0	0	0	0	0	0	0	0	0	0	0	0	0	0	0	0	k__Bacteria; p__Spirochaetota; c__Spirochaetia; o__Spirochaetales; f__Spirochaetaceae
ASV1456	0	0	0	0	0	0	0	0	0	0	0	0.000249439	0	0	0	0	0	0	0	0	0	0	0	0	k__Bacteria
ASV1457	0	0	0	0	0.000270225	0	0	0	0	0	0	0	0	0	0	0	0	0	0	0	0	0	0	0	Unassigned
ASV1458	0	0	0	0	0	0.000270225	0	0	0	0	0	0	0	0	0	0	0	0	0	0	0	0	0	0	k__Bacteria; p__Spirochaetota; c__Spirochaetia; o__Spirochaetales; f__Spirochaetaceae; g__Treponema; s__
ASV1459	0	0	0	0	0	0	0	0.000249439	0	0	0	0	0	0	0	0	0	0	0	0	0	0	0	0	k__Bacteria; p__Firmicutes; c__Clostridia; o__Christensenellales; f__Christensenellaceae; g__Christensenellaceae_R-7_group; s__
ASV1460	0	0	0	0	0	0	0	0	0	0	0	0	8.31463e-05	4.15731e-05	0	4.15731e-05	0	0	4.15731e-05	0	0	0	0	0	Unassigned
ASV1461	0	0	0	0	0	0	0	0	0	0	0	0	4.15731e-05	8.31463e-05	0	0	0	0	6.23597e-05	0	0	0	0	0	k__Bacteria; p__Spirochaetota; c__Spirochaetia; o__Spirochaetales; f__Spirochaetaceae
ASV1462	0	0	0	0	0	0	0	0	0	0	0	0	0.000166293	0	0	0	0	0	0	0	0	0.000145506	0	0	k__Bacteria; p__Margulisbacteria; c__Margulisbacteria; o__Margulisbacteria; f__Margulisbacteria; g__Margulisbacteria; s__
ASV1463	0	0	0	0	0	0	0	0	0	0	0	0	0	0.000207866	0	0	0	0	0	0	0	0	0	0	k__Bacteria; p__Firmicutes; c__Clostridia; o__Clostridia_vadinBB60_group; f__Clostridia_vadinBB60_group; g__Clostridia_vadinBB60_group; s__
ASV1464	0	0	0	0	0	0	0	0	0	0	0	0	0	0	8.31463e-05	8.31463e-05	0	6.23597e-05	0	0	0	2.07866e-05	0	0	Unassigned
ASV1465	0	0	0	0	0	0	0	0	0	0	0	0	0	0	4.15731e-05	0	0	0	0	6.23597e-05	6.23597e-05	0	4.15731e-05	0	k__Bacteria; p__Firmicutes; c__Clostridia; o__Peptostreptococcales-Tissierellales; f__Anaerovoracaceae; g__; s__
ASV1466	0	0	0	0	0.000270225	0	0	0	0	0	0	0	0	0	0	0	0	0	0	0	0	0	0	0	k__Bacteria; p__Bacteroidota; c__Bacteroidia; o__Bacteroidales; f__Bacteroidaceae; g__Bacteroides
ASV1467	0	0	0	0	0	0	0	0	0	0	0	0	0	0	0	8.31463e-05	0	0	4.15731e-05	0	0	8.31463e-05	0	0	k__Bacteria; p__Firmicutes; c__Clostridia
ASV1468	0	0	0	0	0	0	0	0	0	0	0	0	0	0	0	0	0	0	0	0	0	0.000187079	0	0	k__Bacteria; p__Spirochaetota; c__Spirochaetia; o__Spirochaetales; f__Spirochaetaceae; g__Treponema; s__
ASV1469	0	0	0	0	0	0	0	0	0	0	0	0	0	0	0	0	0	0	0	0	0.000145506	6.23597e-05	0	0	k__Bacteria; p__Firmicutes; c__Clostridia; o__Monoglobales; f__Monoglobaceae; g__Monoglobus; s__
ASV1470	0	0	0	0	0	0	0	0	0	0	0	0	0	0	0	0.000228652	0	0	0	0	0	0	0	0	k__Bacteria; p__Spirochaetota; c__Spirochaetia; o__Spirochaetales; f__Spirochaetaceae; g__Treponema; s__
ASV1471	0	0	0	0	0	0	0	0	0	0	0	0	0	0.000187079	0	0	0	0	0	0	0	0	0	0	k__Bacteria; p__Actinobacteriota; c__Actinobacteria; o__Actinomycetales; f__Actinomycetales_Incertae_Sedis; g__Candidatus_Ancillula; s__
ASV1472	0	0	0	0	0	0	0	0	0	0	0	0	0	0	0	0.000207866	0	0	0	0	0	0	0	0	Unassigned
ASV1473	0	0	0	0	0	0	0	0	0	0	0	0	0	0	0	0.000103933	0	0	2.07866e-05	0	0	0	0	8.31463e-05	k__Bacteria; p__Planctomycetota; c__Planctomycetes; o__Pirellulales; f__Pirellulaceae; g__Termite_planctomycete_cluster; s__
ASV1474	0	0	0	0	0	0	0	0	0	0	0	0	0	0.000207866	0	0	0	0	0	0	0	0	0	0	k__Bacteria; p__Synergistota; c__Synergistia; o__Synergistales; f__Synergistaceae; g__; s__
ASV1475	0	0	0	0	0	0	0	0	0	0	0	0	0	0	0	0	0	0	0	0	0	0	0.000187079	0	k__Bacteria; p__Proteobacteria; c__Alphaproteobacteria; o__Rhodospirillales; f__; g__; s__
ASV1476	0	0	0	0	0	0	0	0	0	0	0	0	0	0	0	0	0	0	0	0	0	0	0.000187079	0	Unassigned
ASV1477	0	0	0	0	0	0	0	0	0	0	0	0	0	0	0	0	0.000187079	0	0	0	0	0	0	0	k__Bacteria; p__Firmicutes; c__Clostridia; o__Monoglobales; f__Monoglobaceae; g__Monoglobus; s__
ASV1478	0	0	0	0	0	0	0	0	0	0	0	0	0	0	0	0	0	0	0	0	0	0	0.000187079	0	k__Bacteria; p__Proteobacteria; c__Alphaproteobacteria; o__Sphingomonadales; f__Sphingomonadaceae; g__Sphingomonas
ASV1479	0	0	0	0	0	0	0	0	0	0	0	0	0	0	0	0	0	0	8.31463e-05	0	0	0	0.000103933	0	k__Bacteria; p__Desulfobacterota; c__Desulfovibrionia; o__Desulfovibrionales; f__Desulfovibrionaceae; g__Desulfovibrio; s__
ASV1480	0	0	0	0	0	0	0	0	0	0	0	0	0	0	0	0	0	0	0	0	0	0	0	0.000249439	k__Bacteria; p__Firmicutes; c__Clostridia; o__Lachnospirales; f__Lachnospiraceae; g__Tyzzerella; s__
ASV1481	0	0	0	0	0	0	0	0	0	0	0	0	0	0	0	0	0.000145506	0	0	0	0	0	0	4.15731e-05	k__Bacteria; p__Firmicutes; c__Clostridia; o__Monoglobales; f__Monoglobaceae; g__Monoglobus; s__
ASV1482	0	0	0	0	0	0	0	0	0	0	0	0	0	0	0	0	0.000187079	0	0	0	0	0	0	0	k__Bacteria; p__Firmicutes; c__Bacilli; o__Mycoplasmatales; f__Mycoplasmataceae; g__Mycoplasma
ASV1483	0	0	0	0	0	0	0	0	0	0	0	0	0	0	0	0	0.000187079	0	0	0	0	0	0	0	k__Bacteria; p__Firmicutes; c__Bacilli; o__Mycoplasmatales; f__Mycoplasmataceae; g__Mycoplasma; s__
ASV1484	0	0	0	0	0	0	0	0	0	0	0	0	0	0	0	0	0.000103933	0	8.31463e-05	0	0	0	0	0	k__Bacteria; p__Spirochaetota; c__Spirochaetia; o__Spirochaetales; f__Spirochaetaceae; g__Treponema; s__
ASV1485	0	0	0	0	0	0	0	0	0	0	0	0	0	0	0	0	0	0.000207866	0	0	0	0	0	0	k__Bacteria; p__Spirochaetota; c__Spirochaetia; o__Spirochaetales; f__Spirochaetaceae; g__Treponema; s__
ASV1486	0	0	0	0	0	0	0	0	0	0	0	0	0	0	0	0	0	0.000249439	0	0	0	0	0	0	k__Bacteria; p__Proteobacteria; c__Gammaproteobacteria; o__Enterobacterales; f__Enterobacteriaceae
ASV1487	0	0	0	0	0	0	0	0	0	0	0	0	0	0.000187079	0	0	0	0	0	0	0	0	0	0	k__Bacteria; p__Proteobacteria; c__Gammaproteobacteria; o__Burkholderiales; f__Sutterellaceae; g__Parasutterella; s__
ASV1488	0	0	0	0	0	0	0	0	0	0	0	0	0.000187079	0	0	0	0	0	0	0	0	0	0	0	k__Bacteria; p__Spirochaetota; c__Spirochaetia; o__Spirochaetales; f__Spirochaetaceae; g__Treponema; s__
ASV1489	0	0	0	0	0	0	0	0	0	0	0	0	0.000207866	0	0	0	0	0	0	0	0	0	0	0	k__Bacteria; p__Spirochaetota; c__Spirochaetia; o__Spirochaetales; f__Spirochaetaceae; g__Treponema; s__
ASV1490	0	0	0	0	0	0	0	0	0	0	0	0.000228652	0	0	0	0	0	0	0	0	0	0	0	0	k__Bacteria
ASV1491	0	0.000207866	0	0	0	0	0	0	0	0	0	0	0	0	0	0	0	0	0	0	0	0	0	0	k__Bacteria; p__Spirochaetota; c__Spirochaetia; o__Spirochaetales; f__Spirochaetaceae; g__Treponema; s__Treponema_primitia
ASV1492	0	0	0	0	0	0	0	0	0	0	0	0	8.31463e-05	0	0	0	0	0	0	0	0	4.15731e-05	0	6.23597e-05	k__Bacteria; p__Firmicutes; c__Clostridia; o__Lachnospirales; f__Lachnospiraceae; g__Tyzzerella; s__
ASV1493	0	8.31463e-05	0	4.15731e-05	0	0	0	0	0	0	8.31463e-05	0	0	0	0	0	0	0	0	0	0	0	0	0	k__Bacteria; p__Firmicutes; c__Clostridia; o__Christensenellales; f__Christensenellaceae; g__; s__
ASV1494	0	0.000187079	0	0	0	0	0	0	0	0	0	0	0	0	0	0	0	0	0	0	0	0	0	0	k__Bacteria; p__Spirochaetota; c__Spirochaetia; o__Spirochaetales; f__Spirochaetaceae; g__Treponema
ASV1495	0	0	8.31463e-05	0	0	0	0	4.15731e-05	4.15731e-05	0	0	0	2.07866e-05	0	0	0	0	0	0	0	0	4.15731e-05	0	0	k__Bacteria; p__Firmicutes; c__Clostridia; o__Clostridia_UCG-014; f__Clostridia_UCG-014; g__Clostridia_UCG-014; s__
ASV1496	0	0	0.000207866	0	0	0	0	0	0	0	0	0	0	0	0	0	0	0	0	0	0	0	0	0	k__Bacteria; p__Spirochaetota; c__Spirochaetia; o__Spirochaetales; f__Spirochaetaceae; g__Treponema
ASV1497	0	0	0	2.07866e-05	4.15731e-05	2.07866e-05	2.07866e-05	0	2.07866e-05	0	4.15731e-05	0	0	0	0	0	0	0	0	0	0	0	0	0	Unassigned
ASV1498	0	0	0	0.000207866	0	0	0	0	0	0	0	0	0	0	0	0	0	0	0	0	0	0	0	0	k__Bacteria; p__Spirochaetota; c__Spirochaetia; o__Spirochaetales; f__Spirochaetaceae
ASV1499	0	0	0	0	0	0	0	0	4.15731e-05	0	0	0	0	0	0	0	8.31463e-05	0	0	0	0	6.23597e-05	0	0	k__Bacteria; p__SAR324_clade(Marine_group_B); c__SAR324_clade(Marine_group_B); o__SAR324_clade(Marine_group_B); f__SAR324_clade(Marine_group_B); g__SAR324_clade(Marine_group_B); s__
ASV1500	0	0	0	0	0	0	0	0	0	0	0.000207866	0	0	0	0	0	0	0	0	0	0	0	0	0	k__Bacteria; p__Spirochaetota; c__Spirochaetia; o__Spirochaetales; f__Spirochaetaceae; g__Treponema; s__
ASV1501	0	0	0.000145506	4.15731e-05	0	0	0	0	0	0	0	0	0	0	0	0	0	0	0	0	0	0	0	0	k__Bacteria; p__Firmicutes; c__Clostridia; o__Oscillospirales; f__Ruminococcaceae
ASV1502	0	0	0	0	0	0	0	0	0	0	0	0.000228652	0	0	0	0	0	0	0	0	0	0	0	0	Unassigned
ASV1503	0	0	0	0	0	0	0	0	0	0	0	0	4.15731e-05	4.15731e-05	6.23597e-05	0	0	0	0	0	0	6.23597e-05	0	0	k__Bacteria; p__Firmicutes; c__Clostridia; o__Oscillospirales; f__Oscillospiraceae
ASV1504	0	0	0	0	0	0	0	0	0	0	0	0.000270225	0	0	0	0	0	0	0	0	0	0	0	0	k__Bacteria
ASV1505	0	0	0	0	0	0	0	0	0	0	0	0.000228652	0	0	0	0	0	0	0	0	0	0	0	0	k__Bacteria
ASV1506	0	0	0	0	0	0	0	0	0	0	0	0.000249439	0	0	0	0	0	0	0	0	0	0	0	0	Unassigned
ASV1507	0	0	0	0	6.23597e-05	0	0	0	0	0	0	0	0	8.31463e-05	0	0	4.15731e-05	0	0	0	0	0	0	0	k__Bacteria; p__Proteobacteria; c__Alphaproteobacteria
ASV1508	0	0	0	0	0.000249439	0	0	0	0	0	0	0	0	0	0	0	0	0	0	0	0	0	0	0	Unassigned
ASV1509	0	0	0	0	0	6.23597e-05	0	0	0	0	0	0	0	2.07866e-05	0	8.31463e-05	0	0.000103933	0	0	0	0	0	0	k__Bacteria; p__Firmicutes; c__Clostridia; o__Oscillospirales; f__Oscillospiraceae
ASV1510	0	0	0	0	0	0.000228652	0	0	0	0	0	0	0	0	0	0	0	0	0	0	0	0	0	0	k__Bacteria
ASV1511	0	0	0	0	0	0	0.000187079	0	0	0	0	0	0	0	0	0	0	0	0	0	0	0	0	0	k__Bacteria; p__Firmicutes; c__Clostridia; o__Oscillospirales; f__Ruminococcaceae
ASV1512	0	0	0	0	0	0	0	0	0	0	0	0.000228652	0	0	0	0	0	0	0	0	0	0	0	0	Unassigned
ASV1513	0	0	0	0	0	0	0	0	0	0	0	0	0	0	0	0	0	0	8.31463e-05	0	0	8.31463e-05	0	0	k__Bacteria
ASV1514	0	0	0	0	0	0	0	0	0	0	0	0	0	0	0	0	0	0	0	0	0.000187079	0	0	0	k__Bacteria; p__Proteobacteria; c__Alphaproteobacteria; o__Rhodospirillales; f__; g__; s__
ASV1515	0	0	0	0	0	0	0	0	0	0	0	0	0	0	0	0	0	0	0	0	8.31463e-05	0	0	0.000103933	k__Bacteria; p__Planctomycetota; c__Planctomycetes; o__Pirellulales; f__Pirellulaceae; g__Termite_planctomycete_cluster; s__
ASV1516	0	0	0	0	0	0	0	0	0	0	0	0	0	4.15731e-05	8.31463e-05	0	0	0	0	0	0	0	6.23597e-05	0	k__Bacteria; p__Firmicutes; c__Clostridia; o__Oscillospirales; f__Ruminococcaceae
ASV1517	0	0	0	0	0	0	0	0	0	0	0	0	0	0	0	0	0	0	0	0	0.000187079	0	0	0	k__Bacteria; p__Bacteroidota; c__Bacteroidia; o__Bacteroidales; f__Dysgonomonadaceae
ASV1518	0	0	0	0	0	0	0	0	0	0	0	0	0	0	4.15731e-05	0	0	0.000145506	0	0	0	0	0	0	k__Bacteria; p__Proteobacteria; c__Alphaproteobacteria; o__Rhodospirillales; f__; g__; s__
ASV1519	0	0	0	0	0	0	0	0	0	0	0	0	0	0	0.000187079	0	0	0	0	0	0	0	0	0	k__Bacteria; p__Spirochaetota; c__Spirochaetia; o__Spirochaetales; f__Spirochaetaceae; g__Treponema; s__
ASV1520	0	0	0	0	0	0	0	0	0	0	0	0	0	0	0	0	0	0	0	0	0	0.000166293	0	0	k__Bacteria; p__Firmicutes; c__Clostridia; o__Oscillospirales; f__Eubacterium_coprostanoligenes_group; g__Eubacterium_coprostanoligenes_group; s__
ASV1521	0	0	0	0	0	0	0	0	0	0	0	0	0	0	0	0	0	0	0	0	0	6.23597e-05	0	0.000124719	k__Bacteria; p__Firmicutes; c__Clostridia; o__Clostridia_vadinBB60_group; f__Clostridia_vadinBB60_group; g__Clostridia_vadinBB60_group; s__
ASV1522	0	0	0	0	0	0	0	0	0	0	0	0	0	0	0	0	0	0	0	0	0	0	0	0.000249439	k__Bacteria; p__Patescibacteria; c__Saccharimonadia; o__Saccharimonadales; f__Saccharimonadaceae; g__Candidatus_Saccharimonas; s__
ASV1523	0	0	0	0	0	0	0	0	0	0	0	0	0	2.07866e-05	0	0	0.000145506	0	0	0	0	0	0	0	k__Bacteria; p__Firmicutes; c__Clostridia; o__Oscillospirales; f__Ruminococcaceae; g__; s__
ASV1524	0	0	0	0	0	0	0	0	0	0	0	0	0	0	0	0	0	0	0	0	0	0	0.000187079	0	k__Bacteria; p__Firmicutes; c__Clostridia; o__Lachnospirales; f__Lachnospiraceae
ASV1525	0	0	0	0	0	0	0	0	0	0	0	0	0	0	0	0	0	0	0	0	0	0	0	0.000207866	k__Bacteria; p__Firmicutes; c__Clostridia; o__Oscillospirales
ASV1526	0	0	0	0	0	0	0	0	0	0	0	0	0	0	0	0	0	0	0	0	0	0	0	0.000187079	Unassigned
ASV1527	0	0	0	0	0	0	0	0	0	0	0	0	0	0	0	0	0.000166293	0	0	0	0	0	0	0	k__Bacteria; p__Spirochaetota; c__Spirochaetia; o__Spirochaetales; f__Spirochaetaceae; g__Termite_Treponema_cluster; s__
ASV1528	0	0	0	0	0	0	0	0	0	0	0	0	0	0	0	0	0.000166293	0	0	0	0	0	0	0	k__Bacteria; p__Spirochaetota; c__Spirochaetia; o__Spirochaetales; f__Spirochaetaceae; g__Treponema; s__
ASV1529	0	0	0	0	0	0	0	0	0	0	0	0	0	0	0	0	0.000166293	0	0	0	0	0	0	0	k__Bacteria; p__Proteobacteria; c__Alphaproteobacteria; o__Paracaedibacterales; f__Paracaedibacteraceae; g__; s__
ASV1530	0	0	0	0	0	0	0	0	0	0	0	0	0	0	0	0	0.000166293	0	0	0	0	0	0	0	k__Bacteria; p__Firmicutes; c__Bacilli; o__Lactobacillales; f__Streptococcaceae; g__Lactovum; s__
ASV1531	0	0	0	0	0	0	0	0	0	0	0	0	0	0	0	0	0	0	0.000166293	0	0	0	0	0	k__Bacteria; p__Proteobacteria; c__Gammaproteobacteria; o__Pseudomonadales; f__Pseudomonadaceae; g__Pseudomonas
ASV1532	0	0	0	0	0	0	0	0	0	0	0	0	0	0	0	0	0	0	0	0.000207866	0	0	0	0	k__Bacteria; p__Proteobacteria; c__Alphaproteobacteria; o__Rhodospirillales; f__; g__; s__
ASV1533	0	0	0	0	0	0	0	0	0	0	0	0	0	0	0	0	0	0.000187079	0	0	0	0	0	0	k__Bacteria; p__Firmicutes; c__Clostridia
ASV1534	0	0	0	0	0	0	0	0	0	0	0	0	0	0.000166293	0	0	0	0	0	0	0	0	0	0	k__Bacteria; p__Proteobacteria; c__Alphaproteobacteria; o__Rhodospirillales; f__; g__; s__
ASV1535	0	0	0	0	0	0	0	0	0	0	0	0.000207866	0	0	0	0	0	0	0	0	0	0	0	0	Unassigned
ASV1537	0.000187079	0	0	0	0	0	0	0	0	0	0	0	0	0	0	0	0	0	0	0	0	0	0	0	k__Bacteria; p__Spirochaetota; c__Spirochaetia; o__Spirochaetales; f__Spirochaetaceae; g__Treponema; s__Coptotermes_gestroi
ASV1538	6.23597e-05	0	0	0	0	0	0	0	0	0	0	0	0	0	0	0	0	0	0	0.000124719	0	0	0	0	k__Bacteria; p__Firmicutes; c__Clostridia; o__Christensenellales; f__Christensenellaceae; g__Christensenellaceae_R-7_group; s__
ASV1539	0	6.23597e-05	0	0	0	0	0	0	0	0	0.000124719	0	0	0	0	0	0	0	0	0	0	0	0	0	k__Bacteria; p__Bacteroidota; c__Bacteroidia; o__Bacteroidales; f__Bacteroidaceae; g__Bacteroides
ASV1540	0	0	0.000187079	0	0	0	0	0	0	0	0	0	0	0	0	0	0	0	0	0	0	0	0	0	k__Bacteria; p__Firmicutes; c__Clostridia; o__Lachnospirales; f__Lachnospiraceae; g__Tyzzerella; s__Anaerotignum_lactatifermentans
ASV1541	0	0	0.000187079	0	0	0	0	0	0	0	0	0	0	0	0	0	0	0	0	0	0	0	0	0	k__Bacteria; p__Firmicutes; c__Clostridia; o__Oscillospirales; f__Eubacterium_coprostanoligenes_group; g__Eubacterium_coprostanoligenes_group; s__
ASV1542	0	0	0	0	0	0	0	0	0.000145506	0	0	0	0	0	0	0	0	0	0	0	4.15731e-05	0	0	0	k__Bacteria; p__Actinobacteriota; c__Actinobacteria; o__Frankiales; f__Acidothermaceae; g__Acidothermus
ASV1543	0	0	0	0	0	0	0	0	0.000187079	0	0	0	0	0	0	0	0	0	0	0	0	0	0	0	k__Bacteria; p__Spirochaetota; c__Spirochaetia; o__Spirochaetales; f__Spirochaetaceae; g__Treponema
ASV1544	0	0	0	0	0	0	0	0	0.000166293	0	0	0	0	0	0	0	0	0	0	0	0	0	0	0	k__Bacteria; p__Spirochaetota; c__Spirochaetia; o__Spirochaetales; f__Spirochaetaceae; g__Treponema; s__
ASV1545	0	0.000187079	0	0	0	0	0	0	0	0	0	0	0	0	0	0	0	0	0	0	0	0	0	0	k__Bacteria; p__Bacteroidota; c__Bacteroidia; o__Bacteroidales; f__Prevotellaceae; g__Prevotella; s__Prevotella_copri
ASV1546	0	0	0	0	0	0	0	0	0	0	0	0.000228652	0	0	0	0	0	0	0	0	0	0	0	0	Unassigned
ASV1547	0	0	0	0	0.000207866	0	0	0	0	0	0	0	0	0	0	0	0	0	0	0	0	0	0	0	k__Bacteria; p__Spirochaetota; c__Spirochaetia; o__Spirochaetales; f__Spirochaetaceae; g__Treponema; s__
ASV1548	0	0	0	0	0	0	0	0	0	0	0	0.000228652	0	0	0	0	0	0	0	0	0	0	0	0	Unassigned
ASV1549	0	0	0	0	0	0	0.000166293	0	0	0	0	0	0	0	0	0	0	0	0	0	0	0	0	0	k__Bacteria; p__Spirochaetota; c__Spirochaetia; o__Spirochaetales; f__Spirochaetaceae; g__Treponema; s__
ASV1550	0	0	0	0	0	0.000207866	0	0	0	0	0	0	0	0	0	0	0	0	0	0	0	0	0	0	k__Bacteria; p__Firmicutes; c__Clostridia
ASV1551	0	0	0	0	0	0	0.000166293	0	0	0	0	0	0	0	0	0	0	0	0	0	0	0	0	0	k__Bacteria; p__Firmicutes; c__Desulfitobacteriia; o__Desulfitobacteriales
ASV1552	0	0	0	0	0.000249439	0	0	0	0	0	0	0	0	0	0	0	0	0	0	0	0	0	0	0	Unassigned
ASV1553	0	0	0	0	0.000228652	0	0	0	0	0	0	0	0	0	0	0	0	0	0	0	0	0	0	0	k__Bacteria; p__Spirochaetota; c__Spirochaetia; o__Spirochaetales; f__Spirochaetaceae; g__Treponema
ASV1554	0	0	0	0	0	0	0	0	0	0	0	0.000228652	0	0	0	0	0	0	0	0	0	0	0	0	k__Bacteria
ASV1555	0	0	0	0	0	0	0	0	0	0	0	0.000207866	0	0	0	0	0	0	0	0	0	0	0	0	Unassigned
ASV1556	0	0	0	0	0	0	0	0	0	0	0	0	0	0	0	0	0	0	0	0	0.000166293	0	0	0	k__Bacteria; p__Spirochaetota; c__Spirochaetia; o__Spirochaetales; f__Spirochaetaceae; g__Treponema; s__
ASV1557	0	0	0	0	0	0	0	0	0	0	0	0	0	0	0.000166293	0	0	0	0	0	0	0	0	0	k__Bacteria; p__Patescibacteria; c__Saccharimonadia; o__Saccharimonadales; f__Saccharimonadales; g__Saccharimonadales; s__
ASV1558	0	0	0	0	0	0	0	0	0	0	0	0	0	0	0	0	0	0	0	0	0.000166293	0	0	0	k__Bacteria; p__Firmicutes; c__Clostridia
ASV1559	0	0	0	0	0	0	0	0	0	0	0	0	0	0	0	0.000207866	0	0	0	0	0	0	0	0	k__Bacteria; p__Firmicutes; c__Clostridia; o__Clostridia_vadinBB60_group; f__Clostridia_vadinBB60_group; g__Clostridia_vadinBB60_group; s__
ASV1560	0	0	0	0	0	0	0	0	0	0	0	0	0	0	0	4.15731e-05	0	2.07866e-05	0	0	0	4.15731e-05	6.23597e-05	0	k__Bacteria; p__Firmicutes; c__Clostridia; o__Clostridia_UCG-014; f__Clostridia_UCG-014; g__Clostridia_UCG-014; s__
ASV1561	0	0	0	0	0	0	0	0	0	0	0	0	0	0	0	0.000187079	0	0	0	0	0	0	0	0	k__Bacteria; p__Firmicutes; c__Clostridia; o__Oscillospirales; f__Ruminococcaceae; g__; s__
ASV1562	0	0	0	0	0	0	0	0	0	0	0	0	0	0	0	0.000166293	0	0	0	0	0	0	0	0	k__Bacteria; p__Firmicutes; c__Clostridia; o__Clostridia_UCG-014; f__Clostridia_UCG-014; g__Clostridia_UCG-014; s__
ASV1564	0	0	0	0	0	0	0	0	0	0	0	0	0	0	4.15731e-05	0	0	8.31463e-05	0	6.23597e-05	0	0	0	0	k__Bacteria
ASV1565	0	0	0	0	0	0	0	0	0	0	0	0	0	0	0.000166293	0	0	0	0	0	0	0	0	0	k__Bacteria; p__Firmicutes; c__Clostridia
ASV1566	0	0	0	0	0	0	0	0	0	0	0	0	0	0	0.000166293	0	0	0	0	0	0	0	0	0	k__Bacteria; p__Firmicutes; c__Clostridia; o__Clostridia_vadinBB60_group; f__Clostridia_vadinBB60_group; g__Clostridia_vadinBB60_group; s__
ASV1567	0	0	0	0	0	0	0	0	0	0	0	0	0	0	6.23597e-05	0	4.15731e-05	6.23597e-05	0	0	0	0	0	0	k__Bacteria; p__Firmicutes; c__Clostridia
ASV1568	0	0	0	0	0	0	0	0	0	0	0	0	0	0	0.000166293	0	0	0	0	0	0	0	0	0	k__Bacteria; p__Spirochaetota; c__Spirochaetia; o__Spirochaetales; f__Spirochaetaceae
ASV1569	0	0	0	0	0	0	0	0	0	0	0	0	0	0.000166293	0	0	0	0	0	0	0	0	0	0	Unassigned
ASV1570	0	0	0	0	0	0	0	0	0	0	0	0	0	0.000145506	0	0	0	0	0	0	0	0	0	0	k__Bacteria; p__Spirochaetota; c__Spirochaetia; o__Spirochaetales; f__Spirochaetaceae; g__Treponema
ASV1571	0	0	0	0	0	0	0	0	0	0	0	0	0	6.23597e-05	0	0	0	0	0	0	0	0	0	0.000103933	k__Bacteria; p__Firmicutes; c__Clostridia
ASV1572	0	0	0	0	0	0	0	0	0	0	0	0	0	0	0	0	0	0	0	0	0	0.000166293	0	0	k__Bacteria; p__Bacteroidota; c__Bacteroidia; o__Bacteroidales
ASV1573	0	0	0	0	0	0	0	0	0	0	0	0	0	0	0	0	0	0	0	0	0.000166293	0	0	0	k__Bacteria; p__Firmicutes; c__Clostridia
ASV1575	0	0	0	0	0	0	0	0	0	0	0	0	0	0	0	0	0	0	0	0	0	0.000145506	0	0	Unassigned
ASV1576	0	0	0	0	0	0	0	0	0	0	0	0	0	0.000103933	0	0	0	0	0	0	0	0	4.15731e-05	0	k__Bacteria; p__Firmicutes; c__Clostridia; o__Oscillospirales; f__Ruminococcaceae
ASV1577	0	0	0	0	0	0	0	0	0	0	0	0	0	0	0	0	0	0	0	0.000166293	0	0	0	0	k__Bacteria; p__Spirochaetota; c__Spirochaetia; o__Spirochaetales; f__Spirochaetaceae; g__Treponema; s__
ASV1578	0	0	0	0	0	0	0	0	0	0	0	0	0	0	0	0	0	0	0	0.000187079	0	0	0	0	Unassigned
ASV1579	0	0	0	0	0	0	0	0	0	0	0	0	0	0	0	0	0	0	0	0.000166293	0	0	0	0	k__Bacteria; p__Firmicutes; c__Clostridia
ASV1580	0	0	0	0	0	0	0	0	0	0	0	0	0	0	0	0	0	0	0.000145506	0	0	0	0	0	k__Bacteria; p__Spirochaetota; c__Spirochaetia; o__Spirochaetales; f__Spirochaetaceae; g__Treponema
ASV1581	0	0	0	0	0	0	0	0	0	0	0	0	0	0	0	0	0	0.000187079	0	0	0	0	0	0	k__Bacteria; p__Proteobacteria; c__Alphaproteobacteria; o__Rhodospirillales; f__; g__; s__
ASV1582	0	0	0	0	0	0	0	0	0	0	0	0	0	0	0	0	0	0.000187079	0	0	0	0	0	0	k__Bacteria; p__Firmicutes; c__Clostridia; o__Christensenellales; f__Christensenellaceae; g__Christensenellaceae_R-7_group; s__
ASV1583	0	0	0	0	0	0	0	0	0	0	0	0	0	0	0	0	0	0.000187079	0	0	0	0	0	0	k__Bacteria; p__Spirochaetota; c__Spirochaetia; o__Spirochaetales; f__Spirochaetaceae; g__Treponema
ASV1584	0	0	0	0	0	0	0	0	0	0	0	0	0	0	0	0	0.000145506	0	0	0	0	0	0	0	k__Bacteria; p__Spirochaetota; c__Spirochaetia; o__Spirochaetales; f__Spirochaetaceae; g__Treponema; s__
ASV1585	0	0	0	0	0	0	0	0	0	0	0	0	0	0	0	0	0	0	0	0	0	0	0.000145506	0	k__Bacteria; p__Bacteroidota; c__Bacteroidia; o__Bacteroidales; f__Rikenellaceae; g__Alistipes; s__Alistipes_shahii
ASV1586	0	0	0	0	0	0	0	0	0	0	0	0	0	0	0	0	0.000166293	0	0	0	0	0	0	0	k__Bacteria; p__Firmicutes; c__Clostridia; o__Lachnospirales; f__Lachnospiraceae
ASV1587	0	0	0	0	0	0	0	0	0	0	0	0	0	0	0	0	0.000166293	0	0	0	0	0	0	0	k__Bacteria; p__Bacteroidota; c__Bacteroidia; o__Bacteroidales; f__Tannerellaceae; g__Parabacteroides; s__Parabacteroides_distasonis
ASV1588	0	0	0	0	0	0	0	0	0	0	0	0	0	0	0	0	0	0	0	0	0	0	0	0.000187079	k__Bacteria; p__Patescibacteria; c__Saccharimonadia; o__Saccharimonadales; f__Saccharimonadales; g__Saccharimonadales; s__
ASV1589	0	0	0	0	0	0	0	0	0	0	0	0	0	0	0	0	0	0	0	0	0	0	0	0.000187079	k__Bacteria; p__Verrucomicrobiota; c__Verrucomicrobiae; o__Opitutales; f__Puniceicoccaceae; g__; s__
ASV1590	0	0	0	0	0	0	0	0	0	0	0	0	0	0	0	0	0	0	0	0	0	0	0.000166293	0	k__Bacteria; p__Proteobacteria; c__Alphaproteobacteria; o__Rhodospirillales; f__; g__; s__
ASV1591	0	0	0	0	0	0	0	0	0	0	0	0	0	0	0	0	0	0	0	0	0	0	0.000166293	0	k__Bacteria; p__Proteobacteria; c__Alphaproteobacteria; o__Rhodospirillales; f__; g__; s__
ASV1592	0	0	0	0	0	0	0	0	0	0	0	0	0	0	0	0	0	0	0	0	0	0	0.000166293	0	k__Bacteria; p__Bacteroidota; c__Bacteroidia; o__Bacteroidales; f__Paludibacteraceae
ASV1593	0	0	0	0	0	0	0	0	0	0	0	0	0	2.07866e-05	4.15731e-05	0	0	0	0	0	0	2.07866e-05	0	4.15731e-05	k__Bacteria; p__Verrucomicrobiota; c__Verrucomicrobiae; o__Opitutales; f__Puniceicoccaceae
ASV1594	0	0	0	0	0	0	0	0	0	0	0	0	0	0	0	8.31463e-05	0	0	6.23597e-05	0	4.15731e-05	0	0	0	k__Bacteria; p__Proteobacteria; c__Alphaproteobacteria; o__Rhodospirillales; f__; g__; s__
ASV1595	0	0	0	0	0	0	0	0	0	0	0	0	0	0.000103933	6.23597e-05	0	0	0	0	0	0	0	0	0	k__Bacteria; p__Firmicutes; c__Bacilli; o__Lactobacillales; f__Enterococcaceae; g__Enterococcus
ASV1596	0	0	0	0	0	0	0	0	0	0	0	0.000187079	0	0	0	0	0	0	0	0	0	0	0	0	k__Bacteria
ASV1597	0	0	0	0	0	0	0	0	0	0	0	0.000228652	0	0	0	0	0	0	0	0	0	0	0	0	Unassigned
ASV1598	0	0	0	0	0	0	0	0	0	0	0	0.000187079	0	0	0	0	0	0	0	0	0	0	0	0	k__Bacteria; p__Bacteroidota; c__Bacteroidia; o__Bacteroidales; f__Dysgonomonadaceae; g__Candidatus_Symbiothrix; s__Candidatus_Symbiothrix
ASV1599	0	0	0	0	0	0	0	0	0	0	0	0.000187079	0	0	0	0	0	0	0	0	0	0	0	0	Unassigned
ASV1600	0	0	0	0	0	0	0	0	0	0	0	0.000228652	0	0	0	0	0	0	0	0	0	0	0	0	Unassigned
ASV1601	0	0	0	0	0	0	0	0	0	0	0	0.000187079	0	0	0	0	0	0	0	0	0	0	0	0	k__Bacteria; p__Firmicutes; c__Clostridia; o__Oscillospirales; f__Ruminococcaceae; g__Faecalibacterium
ASV1602	0	0	0	0	0	0	0	0	0	0	0.000166293	0	0	0	0	0	0	0	0	0	0	0	0	0	Unassigned
ASV1603	0	0	0	0	0	0	0	0	0	0	0.000187079	0	0	0	0	0	0	0	0	0	0	0	0	0	k__Bacteria; p__Firmicutes; c__Negativicutes; o__Acidaminococcales; f__Acidaminococcaceae; g__; s__
ASV1604	0	0	0	0	0	0	0	0	0	0.000145506	0	0	0	0	0	0	0	0	0	0	0	0	0	0	k__Bacteria; p__Spirochaetota; c__Spirochaetia; o__Spirochaetales; f__Spirochaetaceae; g__Treponema
ASV1605	0	0	0	0	0	0	0	0	0	0.000166293	0	0	0	0	0	0	0	0	0	0	0	0	0	0	k__Bacteria; p__Proteobacteria; c__Alphaproteobacteria; o__Paracaedibacterales; f__Paracaedibacteraceae; g__; s__
ASV1606	0	0	0	0	0	0	0	0	0.000145506	0	0	0	0	0	0	0	0	0	0	0	0	0	0	0	k__Bacteria; p__Firmicutes; c__Clostridia; o__Lachnospirales; f__Lachnospiraceae; g__Tyzzerella; s__
ASV1607	0	0	0	0.000166293	0	0	0	0	0	0	0	0	0	0	0	0	0	0	0	0	0	0	0	0	k__Bacteria; p__Proteobacteria; c__Alphaproteobacteria; o__Rickettsiales; f__; g__; s__
ASV1608	0	0	0	0.000166293	0	0	0	0	0	0	0	0	0	0	0	0	0	0	0	0	0	0	0	0	k__Bacteria; p__Spirochaetota; c__Spirochaetia; o__Spirochaetales; f__Spirochaetaceae; g__Treponema; s__Treponema_primitia
ASV1609	0	0	4.15731e-05	0	0	0	0	0	0	0	0	0	0	0	0.000103933	0	0	0	0	0	0	0	0	0	k__Bacteria; p__Firmicutes; c__Clostridia; o__Oscillospirales; f__Oscillospiraceae; g__UCG-002; s__
ASV1610	0	0	0.000187079	0	0	0	0	0	0	0	0	0	0	0	0	0	0	0	0	0	0	0	0	0	k__Bacteria; p__Spirochaetota; c__Spirochaetia; o__Spirochaetales; f__Spirochaetaceae; g__Treponema; s__
ASV1611	0	0	0.000187079	0	0	0	0	0	0	0	0	0	0	0	0	0	0	0	0	0	0	0	0	0	k__Bacteria; p__Spirochaetota; c__Spirochaetia; o__Spirochaetales; f__Spirochaetaceae; g__Treponema; s__
ASV1612	0	0	0	0	0	0	0	0	0	0	0	0	0.000166293	0	0	0	0	0	0	0	0	0	0	0	k__Bacteria; p__Elusimicrobiota; c__Endomicrobia; o__Endomicrobiales; f__Endomicrobiaceae; g__Endomicrobium; s__
ASV1613	0	0.000145506	0	0	0	0	0	0	0	0	0	0	0	0	0	0	0	0	0	0	0	0	0	0	k__Bacteria; p__Elusimicrobiota; c__Endomicrobia; o__Endomicrobiales; f__Endomicrobiaceae; g__Endomicrobium; s__
ASV1614	0	0	0	0	0	0	0	0	0	0	0	0.000187079	0	0	0	0	0	0	0	0	0	0	0	0	Unassigned
ASV1615	0	0	0	0	0	0	0	0	0	0.000166293	0	0	0	0	0	0	0	0	0	0	0	0	0	0	k__Bacteria; p__Spirochaetota; c__Spirochaetia; o__Spirochaetales; f__Spirochaetaceae; g__Treponema
ASV1616	0	0	0	0	0	0	0	0	0	0	0	0.000187079	0	0	0	0	0	0	0	0	0	0	0	0	Unassigned
ASV1617	0	0	0	0	0	0	0.000145506	0	0	0	0	0	0	0	0	0	0	0	0	0	0	0	0	0	k__Bacteria; p__Bacteroidota; c__Bacteroidia; o__Bacteroidales
ASV1618	0	0	0	0	0	0	0	0	0	0	0	0	0.000166293	0	0	0	0	0	0	0	0	0	0	0	k__Bacteria; p__Spirochaetota; c__Spirochaetia; o__Spirochaetales; f__Spirochaetaceae; g__Treponema
ASV1619	0	0	0	0	0	0	0	0	0	0	0	0	0.000166293	0	0	0	0	0	0	0	0	0	0	0	k__Bacteria; p__Firmicutes; c__Clostridia; o__Clostridia_vadinBB60_group; f__Clostridia_vadinBB60_group; g__Clostridia_vadinBB60_group; s__
ASV1620	0	0	0	0	0	0	0	0	0	0	0	0.000187079	0	0	0	0	0	0	0	0	0	0	0	0	Unassigned
ASV1621	0	0	0	0	0	0	0	0	0	0	0	0	0.000103933	0	0	0	0	0	0	0	0	0	4.15731e-05	0	k__Bacteria; p__Spirochaetota; c__Spirochaetia; o__Spirochaetales; f__Spirochaetaceae; g__Treponema
ASV1622	0	0	0	0	0	0	0	0	0	0	0	0	4.15731e-05	0	0	0	6.23597e-05	0	0	0	0	0	0	8.31463e-05	k__Bacteria; p__Firmicutes; c__Clostridia; o__Clostridia_vadinBB60_group; f__Clostridia_vadinBB60_group; g__Clostridia_vadinBB60_group; s__
ASV1623	0	0	0	0	0	0	0.000145506	0	0	0	0	0	0	0	0	0	0	0	0	0	0	0	0	0	k__Bacteria; p__Spirochaetota; c__Spirochaetia; o__Spirochaetales; f__Spirochaetaceae; g__Treponema; s__
ASV1624	0	0	0	0	0	0	0.000145506	0	0	0	0	0	0	0	0	0	0	0	0	0	0	0	0	0	k__Bacteria; p__Synergistota; c__Synergistia; o__Synergistales; f__Synergistaceae; g__Fretibacterium
ASV1625	0	0	0	0	0	0	0.000145506	0	0	0	0	0	0	0	0	0	0	0	0	0	0	0	0	0	k__Bacteria; p__Spirochaetota; c__Spirochaetia; o__Spirochaetales; f__Spirochaetaceae; g__Treponema; s__
ASV1626	0	0	0	0	0	0.000187079	0	0	0	0	0	0	0	0	0	0	0	0	0	0	0	0	0	0	k__Bacteria; p__Spirochaetota; c__Spirochaetia; o__Spirochaetales; f__Spirochaetaceae; g__Treponema; s__
ASV1627	0	0	0	0	0	0.000187079	0	0	0	0	0	0	0	0	0	0	0	0	0	0	0	0	0	0	k__Bacteria; p__Desulfobacterota; c__Desulfovibrionia; o__Desulfovibrionales; f__Desulfovibrionaceae; g__Desulfovibrio; s__
ASV1628	0	0	0	0	0.000207866	0	0	0	0	0	0	0	0	0	0	0	0	0	0	0	0	0	0	0	Unassigned
ASV1629	0	0	0	0	0.000207866	0	0	0	0	0	0	0	0	0	0	0	0	0	0	0	0	0	0	0	k__Bacteria; p__Spirochaetota; c__Spirochaetia; o__Spirochaetales; f__Spirochaetaceae; g__Treponema; s__
ASV1631	0	0	0	0	0	0	0	0	0	0	0	0.000187079	0	0	0	0	0	0	0	0	0	0	0	0	Unassigned
ASV1632	0	0	0	0	0	0	0	0	0	0	0	0.000187079	0	0	0	0	0	0	0	0	0	0	0	0	Unassigned
ASV1633	0	0	0	0	0	0	0	0	0	0	0	0	0	0.000145506	0	0	0	0	0	0	0	0	0	0	k__Bacteria; p__Proteobacteria; c__Gammaproteobacteria; o__Enterobacterales; f__Morganellaceae; g__Providencia
ASV1634	0	0	0	0	0	0	0	0	0	0	0	0	0	0.000145506	0	0	0	0	0	0	0	0	0	0	k__Bacteria; p__Spirochaetota; c__Spirochaetia; o__Spirochaetales; f__Spirochaetaceae
ASV1635	0	0	0	0	0	0	0	0	0	0	0	0	0.000145506	0	0	0	0	0	0	0	0	0	0	0	k__Bacteria; p__Firmicutes; c__Clostridia
ASV1636	0	0	0	0	0	0	0	0	0	0	0	0	0	0.000145506	0	0	0	0	0	0	0	0	0	0	k__Bacteria; p__Bacteroidota; c__Bacteroidia; o__Bacteroidales; f__Paludibacteraceae; g__; s__
ASV1637	0	0	0	0	0	0	0	0	0	0	0	0	0	0.000145506	0	0	0	0	0	0	0	0	0	0	k__Bacteria; p__Firmicutes; c__Clostridia; o__Lachnospirales; f__Lachnospiraceae; g__Tyzzerella; s__
ASV1638	0	0	0	0	0	0	0	0	0	0	0	0	0	6.23597e-05	0	0	0	0	6.23597e-05	0	0	0	0	0	k__Bacteria; p__Firmicutes; c__Clostridia; o__Lachnospirales; f__Lachnospiraceae; g__Tyzzerella; s__
ASV1639	0	0	0	0	0	0	0	0	0	0	0	0	0	0.000145506	0	0	0	0	0	0	0	0	0	0	k__Bacteria; p__Bacteroidota; c__Bacteroidia; o__Bacteroidales; f__Dysgonomonadaceae; g__Candidatus_Symbiothrix; s__Candidatus_Symbiothrix
ASV1640	0	0	0	0	0	0	0	0	0	0	0	0	0	4.15731e-05	0	0	6.23597e-05	0	4.15731e-05	0	0	0	0	0	k__Bacteria; p__Elusimicrobiota; c__Endomicrobia; o__Endomicrobiales; f__Endomicrobiaceae; g__Endomicrobium; s__
ASV1641	0	0	0	0	0	0	0	0	0	0	0	0	0	0.000145506	0	0	0	0	0	0	0	0	0	0	k__Bacteria; p__Firmicutes; c__Clostridia; o__Oscillospirales; f__Oscillospiraceae; g__Intestinimonas; s__
ASV1642	0	0	0	0	0	0	0.000124719	0	0	0	0	0	0	0	0	0	0	0	0	0	0	0	0	0	k__Bacteria; p__Spirochaetota; c__Spirochaetia; o__Spirochaetales; f__Spirochaetaceae; g__Treponema; s__
ASV1643	0	0	0	0	0	0	0	0	0	0	0	0	0.000145506	0	0	0	0	0	0	0	0	0	0	0	k__Bacteria; p__Bacteroidota; c__Bacteroidia; o__Bacteroidales; f__Rs-E47_termite_group; g__Rs-E47_termite_group; s__
ASV1644	0	0	0	0	0	0	0	0	0	0	0	0	4.15731e-05	0	0	0	0	0	0	4.15731e-05	0	0	0	4.15731e-05	k__Bacteria; p__Elusimicrobiota; c__Elusimicrobia; o__Lineage_IV; f__Lineage_IV; g__Lineage_IV; s__
ASV1645	0	0	0	0	0	0	0	0	0	0	0	0	0.000145506	0	0	0	0	0	0	0	0	0	0	0	k__Bacteria; p__Firmicutes; c__Negativicutes; o__Acidaminococcales; f__Acidaminococcaceae; g__; s__
ASV1646	0	0	0	0	0	0	0	0	0	0	0	0	6.23597e-05	0	0	0	0	0	0	0	0	0	0	0.000103933	Unassigned
ASV1647	0	0	0	0	0	0	0	0	0	0	0	0	0.000166293	0	0	0	0	0	0	0	0	0	0	0	Unassigned
ASV1648	0	0	0	0	0	0	0	0.000166293	0	0	0	0	0	0	0	0	0	0	0	0	0	0	0	0	k__Bacteria; p__Spirochaetota; c__Spirochaetia; o__Spirochaetales; f__Spirochaetaceae; g__Treponema; s__
ASV1649	0	0	0	0	0	0	8.31463e-05	4.15731e-05	0	0	0	0	0	0	0	0	0	0	0	0	0	0	0	0	k__Bacteria; p__Actinobacteriota; c__Coriobacteriia; o__Coriobacteriales; f__; g__; s__
ASV1650	0	0	0	0	0	4.15731e-05	0	0	0	0	0	0	0	4.15731e-05	8.31463e-05	0	0	0	0	0	0	0	0	0	k__Bacteria; p__Firmicutes; c__Clostridia; o__Oscillospirales; f__Oscillospiraceae; g__Oscillospira; s__
ASV1651	0	0	0	0	0	0.000166293	0	0	0	0	0	0	0	0	0	0	0	0	0	0	0	0	0	0	k__Bacteria; p__Spirochaetota; c__Spirochaetia; o__Spirochaetales; f__Spirochaetaceae; g__Treponema; s__
ASV1652	0	0	0	0	0	0	0	0	0	0	0	0	0	0	0.000166293	0	0	0	0	0	0	0	0	0	k__Bacteria; p__Spirochaetota; c__Spirochaetia; o__Spirochaetales; f__Spirochaetaceae; g__Treponema; s__
ASV1653	0	0	0	0	0	0	0	0	0	0	0	0	0	0	4.15731e-05	0	0	0	0	0	0	0	2.07866e-05	8.31463e-05	k__Bacteria; p__Firmicutes; c__Bacilli; o__Lactobacillales; f__Listeriaceae; g__Listeria
ASV1654	0	0	0	0	0	0	0	0	0	0	0	0	0	0	0	0	0	0.000166293	0	0	0	0	0	0	k__Bacteria; p__Firmicutes; c__Clostridia; o__Lachnospirales; f__Lachnospiraceae; g__Fusicatenibacter; s__
ASV1655	0	0	0	0	0	0	0	0	0	0	0	0	0	0	4.15731e-05	0	0	0	0	0	6.23597e-05	0	2.07866e-05	0	k__Bacteria; p__Firmicutes; c__Clostridia; o__Lachnospirales; f__Lachnospiraceae
ASV1656	0	0	0	0	0	0	0	0	0	0	0	0	0	0	0	8.31463e-05	0	0	0	0	2.07866e-05	2.07866e-05	0	0	k__Bacteria; p__Desulfobacterota; c__Desulfovibrionia; o__Desulfovibrionales; f__Desulfovibrionaceae; g__; s__
ASV1657	0	0	0	0	0.000166293	0	0	0	0	0	0	0	0	0	0	0	0	0	0	0	0	0	0	0	Unassigned
ASV1658	0	0	0	0	0	0	0	0	0	0	0	0	0	0	0	0	0	0	0	0.000145506	0	0	0	0	k__Bacteria; p__Spirochaetota; c__Spirochaetia; o__Spirochaetales; f__Spirochaetaceae; g__Treponema; s__
ASV1659	0	0	0	0	0	0	0	0	0	0	0	0	0	0	0	0	0	0	0	0.000166293	0	0	0	0	k__Bacteria; p__Firmicutes; c__Clostridia; o__Christensenellales; f__Christensenellaceae; g__Christensenellaceae_R-7_group
ASV1660	0	0	0	0	0	0	0	0	0	0	0	0	0	0	0	0	0	0	0.000145506	0	0	0	0	0	k__Bacteria; p__Firmicutes; c__Bacilli; o__Mycoplasmatales; f__Mycoplasmataceae; g__Mycoplasma; s__
ASV1661	0	0	0	0	0	0	0	0	0	0	0	0	0	0	0	0	0	0.000166293	0	0	0	0	0	0	k__Bacteria; p__Synergistota; c__Synergistia; o__Synergistales; f__Synergistaceae; g__Fretibacterium; s__
ASV1662	0	0	0	0	0	0	0	0	0	0	0	0	0	0	0	0	0	0.000166293	0	0	0	0	0	0	k__Bacteria; p__Firmicutes; c__Clostridia; o__Clostridia_vadinBB60_group; f__Clostridia_vadinBB60_group; g__Clostridia_vadinBB60_group; s__
ASV1663	0	0	0	0	0	0	0	0	0	0	0	0	0	0	0	0	0	0.000166293	0	0	0	0	0	0	k__Bacteria; p__Firmicutes; c__Bacilli; o__Bacillales; f__Planococcaceae; g__Kurthia
ASV1664	0	0	0	0	0	0	0	0	0	0	0	0	0	0	0	0	0.000124719	0	0	0	0	0	0	0	k__Bacteria; p__Proteobacteria; c__Gammaproteobacteria; o__Pseudomonadales; f__Pseudomonadaceae; g__Pseudomonas
ASV1665	0	0	0	0	0	0	0	0	0	0	0	0	0	0	0	0	6.23597e-05	0	0	8.31463e-05	0	0	0	4.15731e-05	k__Bacteria; p__Firmicutes; c__Clostridia; o__Monoglobales; f__Monoglobaceae; g__Monoglobus; s__
ASV1666	0	0	0	0	0	0	0	0	0	0	0	0	0	0	0	0	0	0.000103933	0	0	0	0	0	6.23597e-05	k__Bacteria; p__Firmicutes; c__Clostridia; o__Clostridia_vadinBB60_group; f__Clostridia_vadinBB60_group; g__Clostridia_vadinBB60_group; s__
ASV1667	0	0	0	0	0	0	0	0	0	0	0	0	0	0	0	0	0	0	0	0	0	0	0.000166293	0	k__Bacteria; p__Spirochaetota; c__Spirochaetia; o__Spirochaetales; f__Spirochaetaceae; g__Treponema; s__
ASV1668	0	0	0	0	0	0	0	0	0	0	0	0	0	0	0	0	0	0	0	0	0	0	0.000145506	0	k__Bacteria; p__Firmicutes; c__Clostridia; o__Lachnospirales; f__Lachnospiraceae; g__Coprococcus; s__Coprococcus_catus
ASV1669	0	0	0	0	0	0	0	0	0	0	0	0	0	0	0	0	0	0	0	0	0	6.23597e-05	0	0.000103933	k__Bacteria; p__Firmicutes; c__Clostridia
ASV1670	0	0	0	0	0	0	0	0	0	0	0	0	0	0	0	0	4.15731e-05	0	0	0	4.15731e-05	4.15731e-05	0	0	k__Bacteria; p__Firmicutes; c__Clostridia
ASV1671	0	0	0	0	0	0	0	0	0	0	0	0	0	0	0	0	0	0	0	0	0.000124719	4.15731e-05	0	0	k__Bacteria; p__Firmicutes; c__Clostridia; o__Clostridia_UCG-014; f__Clostridia_UCG-014; g__Clostridia_UCG-014; s__
ASV1672	0	0	0	0	0	0	0	0	0	0	0	0	0	0	0	0	0	0	0	0	0.000103933	6.23597e-05	0	0	k__Bacteria; p__Firmicutes; c__Clostridia
ASV1673	0	0	0	0	0	0	0	0	0	0	0	0	0	0	0	0.000145506	0	0	0	0	0	0	0	0	k__Bacteria; p__Elusimicrobiota; c__Endomicrobia; o__Endomicrobiales; f__Endomicrobiaceae; g__Endomicrobium; s__
ASV1674	0	0	0	0	0	0	0	0	0	0	0	0	0	0	0	0.000145506	0	0	0	0	0	0	0	0	k__Bacteria; p__Firmicutes; c__Clostridia; o__Oscillospirales; f__Ruminococcaceae
ASV1675	0	0	0	0	0	0	0	0	0	0	0	0	0	0	0	4.15731e-05	8.31463e-05	0	0	0	0	0	0	0	k__Bacteria
ASV1676	0	0	0	0	0	0.000166293	0	0	0	0	0	0	0	0	0	0	0	0	0	0	0	0	0	0	k__Bacteria; p__Spirochaetota; c__Spirochaetia; o__Spirochaetales; f__Spirochaetaceae; g__Treponema; s__
ASV1677	0	0	0	0	0	0	0	0	0	0	0	0	0	0	0	0	0	0	0	0	0	0.000145506	0	0	Unassigned
ASV1678	0	0	0	0	0.000166293	0	0	0	0	0	0	0	0	0	0	0	0	0	0	0	0	0	0	0	k__Bacteria; p__Spirochaetota; c__Spirochaetia; o__Spirochaetales; f__Spirochaetaceae; g__Treponema
ASV1679	0	0	0	0	4.15731e-05	6.23597e-05	0	0	0	0	0	0.000124719	0	0	0	0	0	0	0	0	0	0	0	0	k__Bacteria
ASV1680	0	0	0	0	0	0	0	0	0	0	0.000103933	0	0	0	0	0	0	0	0	0	6.23597e-05	0	0	0	k__Bacteria; p__Proteobacteria; c__Alphaproteobacteria; o__Rhizobiales; f__Xanthobacteraceae
ASV1681	0	0	0	0	0	0	0	0	0	0	0.000145506	0	0	0	0	0	0	0	0	0	0	0	0	0	k__Bacteria; p__Actinobacteriota; c__Actinobacteria; o__Micrococcales; f__Microbacteriaceae; g__Gryllotalpicola
ASV1682	0	0	0	0	0	0	0	0	0	2.07866e-05	0	0	6.23597e-05	0	0	0	0	0	0	0	0	0	0	8.31463e-05	k__Bacteria; p__Firmicutes; c__Clostridia; o__Lachnospirales; f__Lachnospiraceae; g__Tyzzerella; s__
ASV1683	0	0	0	0	0	0	0	0	0.000145506	0	0	0	0	0	0	0	0	0	0	0	0	0	0	0	k__Bacteria; p__Spirochaetota; c__Spirochaetia; o__Spirochaetales; f__Spirochaetaceae; g__Treponema
ASV1684	0	0	0	0	0	0	0	0	0.000145506	0	0	0	0	0	0	0	0	0	0	0	0	0	0	0	k__Bacteria; p__Firmicutes; c__Desulfitobacteriia; o__Desulfitobacteriales
ASV1685	0	0	0	0.000145506	0	0	0	0	0	0	0	0	0	0	0	0	0	0	0	0	0	0	0	0	k__Bacteria; p__Spirochaetota; c__Spirochaetia; o__Spirochaetales; f__Spirochaetaceae; g__Treponema; s__
ASV1686	0	0	0	0.000166293	0	0	0	0	0	0	0	0	0	0	0	0	0	0	0	0	0	0	0	0	k__Bacteria; p__Actinobacteriota; c__Coriobacteriia; o__Coriobacteriales; f__Coriobacteriales_Incertae_Sedis; g__; s__
ASV1687	0	0	0	4.15731e-05	0	0	4.15731e-05	0	0.000103933	0	0	0	0	0	0	0	0	0	0	0	0	0	0	0	k__Bacteria
ASV1688	0	0	0.000145506	0	0	0	0	0	0	0	0	0	0	0	0	0	0	0	0	0	0	0	0	0	k__Bacteria; p__Firmicutes; c__Clostridia
ASV1689	0	0	8.31463e-05	0	0	0	0	0	0	0	0	0	0	2.07866e-05	4.15731e-05	0	0	0	0	0	0	0	0	0	k__Bacteria; p__Bacteroidota; c__Bacteroidia
ASV1690	0	8.31463e-05	0	0	0	0	0	0	0	0	0	4.15731e-05	0	0	0	0	0	0	0	0	0	0	0	0	k__Bacteria; p__Spirochaetota; c__Spirochaetia; o__Spirochaetales; f__Spirochaetaceae
ASV1691	0	0.000145506	0	0	0	0	0	0	0	0	0	0	0	0	0	0	0	0	0	0	0	0	0	0	Unassigned
ASV1692	0	0.000145506	0	0	0	0	0	0	0	0	0	0	0	0	0	0	0	0	0	0	0	0	0	0	k__Bacteria; p__Spirochaetota; c__Spirochaetia; o__Spirochaetales; f__Spirochaetaceae; g__Treponema; s__
ASV1693	0	0.000145506	0	0	0	0	0	0	0	0	0	0	0	0	0	0	0	0	0	0	0	0	0	0	Unassigned
ASV1694	2.07866e-05	0	8.31463e-05	0	0	0	0	0	0	0	4.15731e-05	0	0	0	0	0	0	0	0	0	0	0	0	0	k__Bacteria; p__Actinobacteriota; c__Actinobacteria; o__Corynebacteriales; f__Segniliparaceae; g__; s__
ASV1695	6.23597e-05	0	0	0	0	0	8.31463e-05	0	0	0	0	0	0	0	0	0	0	0	0	0	0	0	0	0	k__Bacteria; p__Firmicutes; c__Clostridia; o__Christensenellales; f__Christensenellaceae; g__Christensenellaceae_R-7_group; s__iron-reducing_bacterium
ASV1696	2.07866e-05	0	0	0	0	0	0	0	0	0	0	0	0	0	0	0	0	0	0	0	0	0	0.000103933	0	k__Bacteria; p__Spirochaetota; c__Spirochaetia; o__Spirochaetales; f__Spirochaetaceae; g__M2PT2-76_termite_group; s__
ASV1698	0	0	0	0	0.000166293	0	0	0	0	0	0	0	0	0	0	0	0	0	0	0	0	0	0	0	Unassigned
ASV1699	0	0	0	0	0	0	0	0	0	0	2.07866e-05	0	0	0	8.31463e-05	0	6.23597e-05	0	0	0	0	0	0	0	k__Bacteria; p__Firmicutes; c__Clostridia; o__Oscillospirales; f__Oscillospiraceae; g__Flavonifractor
ASV1700	0.000145506	0	0	0	0	0	0	0	0	0	0	0	0	0	0	0	0	0	0	0	0	0	0	0	k__Bacteria
ASV1701	0	0	0	0	0	0	0	0	0	0	0	0.000166293	0	0	0	0	0	0	0	0	0	0	0	0	k__Bacteria
ASV1702	0	0	0	0	0	0	0	0	0	0	0	0.000207866	0	0	0	0	0	0	0	0	0	0	0	0	k__Bacteria
ASV1703	0	0	0	0	0	0	0	0	0	0	0	0.000166293	0	0	0	0	0	0	0	0	0	0	0	0	Unassigned
ASV1704	0	0	0	0	0.000228652	0	0	0	0	0	0	0	0	0	0	0	0	0	0	0	0	0	0	0	Unassigned
ASV1705	0	0	0	0	0.000207866	0	0	0	0	0	0	0	0	0	0	0	0	0	0	0	0	0	0	0	Unassigned
ASV1706	0	0	0	0	0	0	0	0	0	0	0	0.000187079	0	0	0	0	0	0	0	0	0	0	0	0	Unassigned
ASV1707	0	0	0	0	0	0	0	0	0	0	0	0.000166293	0	0	0	0	0	0	0	0	0	0	0	0	Unassigned
ASV1708	0	0	0	0	0	0	0	0	0	0	0	0.000187079	0	0	0	0	0	0	0	0	0	0	0	0	Unassigned
ASV1709	0	0	0	0	0	0	0	0	0	0	0	0.000166293	0	0	0	0	0	0	0	0	0	0	0	0	Unassigned
ASV1710	0	0	0	0	0	0	0	0	0	0	0	0.000166293	0	0	0	0	0	0	0	0	0	0	0	0	Unassigned
ASV1711	0	0	0	0	0	0	0	0	0	0	0	0.000187079	0	0	0	0	0	0	0	0	0	0	0	0	Unassigned
ASV1712	0	0	0	0	0	0	0	0	0	0	0	0.000187079	0	0	0	0	0	0	0	0	0	0	0	0	k__Bacteria
ASV1713	0	0	0	0	0	0	0	0	0	0	0	0.000187079	0	0	0	0	0	0	0	0	0	0	0	0	Unassigned
ASV1714	0	0	0	0	0	0	0	0	0	0	0	0.000187079	0	0	0	0	0	0	0	0	0	0	0	0	k__Bacteria
ASV1715	0	0	0	0	0	0	0	0	0	0	0	0.000207866	0	0	0	0	0	0	0	0	0	0	0	0	Unassigned
ASV1716	0	0	0	0	0	0	0	0	0	0	0	0.000187079	0	0	0	0	0	0	0	0	0	0	0	0	Unassigned
ASV1717	0	0	0	0	0	0	0	0	0	0	0	0.000166293	0	0	0	0	0	0	0	0	0	0	0	0	k__Bacteria
ASV1718	0	0	0	0	0	0	0	0	0	0	0	0.000166293	0	0	0	0	0	0	0	0	0	0	0	0	Unassigned
ASV1719	0	0	0	0	0	0	0	0	0	0	0	0.000166293	0	0	0	0	0	0	0	0	0	0	0	0	Unassigned
ASV1720	0	0	0	0	0	0	0	0	0	0	0	0.000166293	0	0	0	0	0	0	0	0	0	0	0	0	Unassigned
ASV1721	0	0	0	0	0	0	0	0	0	0	0	0.000166293	0	0	0	0	0	0	0	0	0	0	0	0	k__Bacteria; p__Spirochaetota; c__Spirochaetia; o__Spirochaetales; f__Spirochaetaceae; g__Treponema; s__
[truncated: 702 more rows]
