# Supplementary material for: Subterranean synergies: termite bacterial diversity and eugenol-mediated selective dysbiosis
Source: Front Microbiol. 2026 Jun 17;17:1818254. doi: 10.3389/fmicb.2026.1818254 (PMC13318894; doi:10.3389/fmicb.2026.1818254)
Supplement: Supplementary Excel 3 — Common and Unique bacteriome in two subterranean termite species. [file Table_3.xls]

## Sheet: Common ASVs_CF.C vs RF.C
#ASV ID	CF.C.1	CF.C.2	CF.C.3	CF.C.4	RF.C.1	RF.C.2	RF.C.3	RF.C.4	Taxonomy
ASV0	0.536418	0.475243	0.400807	0.480648	0.0338405	0.0163175	0.00939553	0.0170866	k__Bacteria; p__Bacteroidota; c__Bacteroidia; o__Bacteroidales; f__Dysgonomonadaceae; g__Candidatus_Azobacteroides
ASV1	0.00112247	0.00284776	0.0030972	0.00328428	0.0760372	0.0919805	0.0890912	0.113827	k__Bacteria; p__Elusimicrobiota; c__Endomicrobia; o__Endomicrobiales; f__Endomicrobiaceae; g__Endomicrobium; s__
ASV2	0.00072753	0.00205787	0.00255675	0.00191236	0.0398063	0.0563316	0.0553962	0.0591793	k__Bacteria; p__Elusimicrobiota; c__Endomicrobia; o__Endomicrobiales; f__Endomicrobiaceae; g__Endomicrobium
ASV3	0.00060281	0.00153821	0.00193315	0.00118483	0.0313461	0.0534838	0.0472479	0.0429243	k__Bacteria; p__Elusimicrobiota; c__Endomicrobia; o__Endomicrobiales; f__Endomicrobiaceae; g__Endomicrobium; s__
ASV4	0.000748316	0.00157978	0.00195394	0.00155899	0.0457304	0.0492226	0.0444001	0.0564355	k__Bacteria; p__Elusimicrobiota; c__Endomicrobia; o__Endomicrobiales; f__Endomicrobiaceae; g__Endomicrobium
ASV5	0.000332585	0.000498878	0.000873036	0.000935395	0.0160057	0.0145714	0.0199551	0.0145506	k__Bacteria; p__Proteobacteria; c__Gammaproteobacteria; o__Burkholderiales
ASV6	0.000498878	0.000914609	0.00141349	0.00103933	0.0226574	0.0164422	0.0195394	0.0178972	k__Bacteria; p__Firmicutes; c__Clostridia; o__Lachnospirales; f__Lachnospiraceae; g__Tuzzerella; s__
ASV7	0.00164214	0.00338821	0.00442754	0.00295169	0.0247568	0.0251725	0.0288518	0.0254843	k__Bacteria; p__Spirochaetota; c__Spirochaetia; o__Spirochaetales; f__Spirochaetaceae; g__Treponema
ASV8	0.000873036	0.00187079	0.00239045	0.00224495	0.0215972	0.0245697	0.0230315	0.0278124	k__Bacteria; p__Spirochaetota; c__Spirochaetia; o__Spirochaetales; f__Spirochaetaceae; g__Treponema; s__
ASV9	0.000706743	0.00407417	0.00351293	0.00241124	0.00137191	0.00326349	0.00203708	0.00176686	k__Bacteria; p__Proteobacteria; c__Gammaproteobacteria; o__Enterobacterales; f__Enterobacteriaceae; g__Enterobacter
ASV10	0.000997755	0.00147585	0.00295169	0.00199551	0.0205787	0.0171281	0.0199759	0.0192691	k__Bacteria; p__Spirochaetota; c__Spirochaetia; o__Spirochaetales; f__Spirochaetaceae; g__Treponema; s__
ASV11	0.0010809	0.00114326	0.00133034	0.000623597	0.025713	0.0127006	0.0155276	0.0104141	k__Bacteria; p__Proteobacteria; c__Gammaproteobacteria; o__Burkholderiales; f__Rhodocyclaceae; g__
ASV12	0.0155068	0.0220961	0.0335287	0.0148832	0.00234888	0.0020163	0.00272304	0.0013927	k__Bacteria; p__Spirochaetota; c__Spirochaetia; o__Spirochaetales; f__Spirochaetaceae; g__Treponema; s__
ASV13	0.000561237	0.0030972	0.00338821	0.00197472	0.000207866	0.0010809	0.000374158	0.000644383	k__Bacteria; p__Proteobacteria; c__Gammaproteobacteria; o__Enterobacterales; f__Enterobacteriaceae
ASV14	0.0170866	0.0168163	0.014904	0.0186455	0.00399102	0.00218259	0.0013927	0.00168371	k__Bacteria; p__Spirochaetota; c__Spirochaetia; o__Spirochaetales; f__Spirochaetaceae; g__Termite_Treponema_cluster; s__
ASV15	0.0132826	0.013345	0.0195186	0.0174191	0.00205787	0.00137191	0.00106011	0.00147585	k__Bacteria; p__Spirochaetota; c__Spirochaetia; o__Spirochaetales; f__Spirochaetaceae; g__Termite_Treponema_cluster; s__
ASV17	0.0111	0.0107051	0.0136983	0.0154444	0.00224495	0.00103933	0.00124719	0.00166293	k__Bacteria; p__Spirochaetota; c__Spirochaetia; o__Spirochaetales; f__Spirochaetaceae; g__Treponema
ASV18	0.0101854	0.0109545	0.0131787	0.011495	0.000789889	0.000623597	0.000311798	0.000582024	k__Bacteria; p__Patescibacteria; c__Saccharimonadia; o__Saccharimonadales
ASV19	0.0091253	0.0118899	0.0155899	0.00893822	0.00176686	0.00122641	0.000935395	0.00116405	k__Bacteria; p__Bacteroidota; c__Bacteroidia; o__Bacteroidales; f__Dysgonomonadaceae; g__Candidatus_Armantifilum; s__
ASV20	0.000540451	0.000270225	0.000956182	0.000436518	0.00575788	0.00378315	0.00584102	0.00401181	k__Bacteria; p__Bacteroidota; c__Bacteroidia; o__Bacteroidales; f__Rs-E47_termite_group; g__Rs-E47_termite_group; s__
ASV21	0.00370001	0.00675563	0.00582024	0.00322192	0.000270225	0.000332585	0.000353372	0.000311798	k__Bacteria; p__Bacteroidota; c__Bacteroidia; o__Bacteroidales; f__Dysgonomonadaceae; g__Dysgonomonas; s__Dysgonomonas_termitidis
ASV22	0.00636069	0.00879272	0.0124096	0.0091253	0.00122641	0.000956182	0.000706743	0.00118483	k__Bacteria; p__Bacteroidota; c__Bacteroidia; o__Bacteroidales; f__Tannerellaceae; g__Candidatus_Vestibaculum; s__
ASV23	0.0148208	0.00374158	0.00451068	0.00964497	0.00284776	0.000457304	0.000166293	0.000997755	k__Bacteria; p__Spirochaetota; c__Spirochaetia; o__Spirochaetales; f__Spirochaetaceae; g__Treponema; s__Coptotermes_gestroi
ASV25	0.000457304	0.000519664	0.00151742	0.00116405	0.00922923	0.00794047	0.0111832	0.0110585	k__Bacteria; p__Spirochaetota; c__Spirochaetia; o__Spirochaetales; f__Spirochaetaceae; g__Treponema
ASV26	0.00848092	0.00920845	0.00777417	0.0112871	0.00141349	0.000706743	0.000706743	0.00128877	k__Bacteria; p__Spirochaetota; c__Spirochaetia; o__Spirochaetales; f__Spirochaetaceae; g__Termite_Treponema_cluster; s__
ASV27	0.000810676	0.00141349	0.00114326	0.000519664	0.00538372	0.00685957	0.00546687	0.0041781	k__Bacteria; p__Bacteroidota; c__Bacteroidia; o__Bacteroidales; f__Paludibacteraceae; g__; s__
ASV28	0.00858485	0.0055708	0.00590338	0.00864721	0.00116405	0.000561237	0.000270225	0.00106011	k__Bacteria; p__Bacteroidota; c__Bacteroidia; o__Bacteroidales; f__Tannerellaceae; g__Candidatus_Vestibaculum; s__
ASV29	0.00895901	0.0109961	0.00640226	0.00870957	0.00182922	0.00141349	0.000498878	0.000893822	k__Bacteria; p__Spirochaetota; c__Spirochaetia; o__Spirochaetales; f__Spirochaetaceae
ASV30	0.000789889	0.000976968	0.00101854	0.000789889	0.0111832	0.00848092	0.00764946	0.00999834	k__Bacteria; p__Spirochaetota; c__Spirochaetia; o__Spirochaetales; f__Spirochaetaceae; g__Treponema; s__
ASV31	0	0.00172528	0.00205787	0.000873036	0.00846013	0.00823148	0.00779496	0.0080444	k__Bacteria; p__Spirochaetota; c__Spirochaetia; o__Spirochaetales; f__Spirochaetaceae; g__Treponema; s__
ASV32	0.000332585	0.00112247	0.000685957	0.000997755	0.00440675	0.00864721	0.0044899	0.00962418	k__Bacteria; p__Spirochaetota; c__Spirochaetia; o__Spirochaetales; f__Spirochaetaceae; g__Treponema; s__Spirochaetaceae
ASV33	0.000540451	0.000436518	0.000914609	0.000789889	0.00712979	0.00484327	0.00663091	0.00723372	k__Bacteria; p__Spirochaetota; c__Spirochaetia; o__Spirochaetales; f__Spirochaetaceae; g__Treponema
ASV34	0.00118483	0.00072753	0.00120562	0.0017045	0.00598653	0.00320113	0.00374158	0.00546687	k__Bacteria; p__Bacteroidota; c__Bacteroidia; o__Bacteroidales; f__Dysgonomonadaceae; g__Candidatus_Armantifilum; s__
ASV35	0.00929159	0.00829384	0.00706743	0.007109	0.00137191	0.000976968	0.00066517	0.000893822	k__Bacteria; p__Spirochaetota; c__Spirochaetia; o__Spirochaetales; f__Spirochaetaceae
ASV36	0.000311798	0.00060281	0.000623597	0.000748316	0.00586181	0.00552923	0.0069635	0.0066517	k__Bacteria; p__Spirochaetota; c__Spirochaetia; o__Spirochaetales; f__Spirochaetaceae; g__Treponema; s__
ASV37	0.000706743	0.00180843	0.00178764	0.00133034	0.00767024	0.00569552	0.00848092	0.00783653	k__Bacteria; p__Spirochaetota; c__Spirochaetia; o__Spirochaetales; f__Spirochaetaceae; g__Treponema; s__
ASV38	0.0138646	0.0061944	0.00910451	0.0186663	0.00116405	0.000436518	0.000270225	0.00106011	k__Bacteria; p__Verrucomicrobiota; c__Verrucomicrobiae; o__; f__; g__; s__
ASV39	0.00947867	0.00615282	0.00577866	0.00451068	0.00212023	0.000748316	0.000415731	0.000394945	k__Bacteria; p__Spirochaetota; c__Spirochaetia; o__Spirochaetales; f__Spirochaetaceae; g__Treponema
ASV40	0.00498878	0.00457304	0.00642305	0.00579945	0.00114326	0.000478091	0.000478091	0.000831463	k__Bacteria; p__Bacteroidota; c__Bacteroidia; o__Bacteroidales; f__Rikenellaceae; g__Alistipes; s__
ASV41	0.00669327	0.00650619	0.0097489	0.00540451	0.00101854	0.00060281	0.000706743	0.000415731	k__Bacteria; p__Bacteroidota; c__Bacteroidia; o__Bacteroidales; f__Dysgonomonadaceae; g__; s__
ASV44	6.23597e-05	0.00122641	0.000748316	0.000187079	0.00234888	0.00461462	0.00409495	0.00166293	k__Bacteria; p__Bacteroidota; c__Bacteroidia; o__Bacteroidales; f__Williamwhitmaniaceae; g__Rs-D38_termite_group; s__
ASV45	0.00609046	0.00717136	0.00453147	0.00856406	0.00101854	0.000893822	0.000436518	0.00112247	k__Bacteria; p__Spirochaetota; c__Spirochaetia; o__Spirochaetales; f__Spirochaetaceae; g__Treponema; s__
ASV46	0.00546687	0.00513428	0.00492642	0.00798204	0.000644383	0.000457304	0.000415731	0.000748316	k__Bacteria; p__Spirochaetota; c__Spirochaetia; o__Spirochaetales; f__Spirochaetaceae
ASV48	0.00530057	0.0061944	0.00688035	0.00631912	0.000873036	0.000706743	0.000498878	0.000582024	k__Bacteria; p__Spirochaetota; c__Spirochaetia; o__Spirochaetales; f__Spirochaetaceae
ASV49	0.00426125	0.00378315	0.00332585	0.00434439	0.000852249	0.000145506	0.000187079	0.000374158	k__Bacteria; p__Bacteroidota; c__Bacteroidia; o__Bacteroidales; f__Dysgonomonadaceae; g__Candidatus_Armantifilum; s__
ASV50	0.00590338	0.00301405	0.00185	0.00361686	0.000769103	0.000311798	0	0.000394945	k__Bacteria; p__Spirochaetota; c__Spirochaetia; o__Spirochaetales; f__Spirochaetaceae; g__Treponema; s__Coptotermes_gestroi
ASV51	0.00399102	0.00498878	0.00426125	0.00640226	0	0	0.000249439	0.000748316	k__Bacteria; p__Bacteroidota; c__Bacteroidia; o__Bacteroidales; f__Williamwhitmaniaceae; g__Rs-D38_termite_group; s__
ASV52	0.00530057	0.00555001	0.00552923	0.00744159	0.00106011	0.000436518	0.000332585	0.00101854	k__Bacteria; p__Spirochaetota; c__Spirochaetia; o__Spirochaetales; f__Spirochaetaceae; g__Termite_Treponema_cluster; s__
ASV53	0.0057163	0.0058826	0.00737923	0.00505113	0.000769103	0.000582024	0.000540451	0.000519664	k__Bacteria; p__Spirochaetota; c__Spirochaetia; o__Spirochaetales; f__Spirochaetaceae; g__Treponema; s__
ASV54	0.00384551	0.00367922	0.0041781	0.00461462	0.00126798	0.000374158	0.00072753	0.000394945	k__Bacteria; p__Bacteroidota; c__Bacteroidia; o__Bacteroidales; f__Dysgonomonadaceae; g__Candidatus_Armantifilum; s__
ASV55	0.000145506	0	0.000582024	0.000353372	0.00550844	0.0048017	0.0061944	0.00648541	k__Bacteria; p__Elusimicrobiota; c__Endomicrobia; o__Endomicrobiales; f__Endomicrobiaceae; g__Endomicrobium; s__
ASV56	0	0.000498878	0.000706743	0.000374158	0.00326349	0.00567473	0.00476012	0.00465619	k__Bacteria; p__Proteobacteria; c__Alphaproteobacteria; o__Rickettsiales; f__; g__; s__
ASV57	0	0.000852249	0.00143427	0.00110169	0.00401181	0.0038663	0.005259	0.00374158	k__Bacteria; p__Bacteroidota; c__Bacteroidia; o__Bacteroidales; f__Marinifilaceae; g__Odoribacter; s__
ASV59	0.00112247	0	0	0.000540451	0.00704665	0.00484327	0.00511349	0.00538372	k__Bacteria; p__Spirochaetota; c__Spirochaetia; o__Spirochaetales; f__Spirochaetaceae; g__Treponema; s__
ASV60	0.00488484	0.00563316	0.00611125	0.00411574	0.00149663	0.000893822	0.000956182	0.000685957	k__Bacteria; p__Spirochaetota; c__Spirochaetia; o__Spirochaetales; f__Spirochaetaceae; g__Treponema; s__
ASV61	0.00461462	0.00542529	0.00638148	0.00519664	0.000582024	0.000415731	0.000457304	0.000415731	k__Bacteria; p__Spirochaetota; c__Spirochaetia; o__Spirochaetales; f__Spirochaetaceae; g__Termite_Treponema_cluster; s__
ASV62	0.00457304	0.00638148	0.00638148	0.00542529	0.000769103	0.000478091	0.000498878	0.000436518	k__Bacteria; p__Spirochaetota; c__Spirochaetia; o__Spirochaetales; f__Spirochaetaceae; g__Treponema; s__
ASV63	0.00187079	0.00432361	0.00405338	0.00135113	0.000187079	0.000644383	0.000374158	0	k__Bacteria; p__Bacteroidota; c__Bacteroidia; o__Bacteroidales; f__Dysgonomonadaceae; g__Dysgonomonas
ASV64	0.000103933	0.000374158	0.000394945	0.000207866	0.00282697	0.00582024	0.00392866	0.00291012	k__Bacteria; p__Firmicutes; c__Clostridia; o__Oscillospirales; f__UCG-010; g__UCG-010; s__
ASV65	6.23597e-05	0.000207866	0.000228652	0.000103933	0.00326349	0.00274383	0.00372079	0.0017045	k__Bacteria; p__Proteobacteria; c__Gammaproteobacteria; o__Burkholderiales; f__Rhodocyclaceae
ASV66	0.000249439	0.00060281	0.000810676	0.000187079	0.0027854	0.00257753	0.00245281	0.00126798	k__Bacteria; p__Bacteroidota; c__Bacteroidia; o__Bacteroidales; f__Dysgonomonadaceae; g__Dysgonomonas
ASV67	0.000561237	0.00128877	0.00072753	0.000685957	0.00513428	0.00769103	0.00476012	0.00361686	k__Bacteria; p__Spirochaetota; c__Spirochaetia; o__Spirochaetales; f__Spirochaetaceae; g__Treponema; s__Treponema_primitia
ASV68	0.000436518	0.000311798	0.000519664	0.000623597	0.00442754	0.00212023	0.00180843	0.00286855	k__Bacteria; p__Bacteroidota; c__Bacteroidia; o__Bacteroidales; f__Dysgonomonadaceae; g__Candidatus_Symbiothrix; s__
ASV69	0.000103933	0.000187079	0.000207866	0.000228652	0.00471855	0.00320113	0.00426125	0.00390787	k__Bacteria; p__Firmicutes; c__Bacilli; o__Mycoplasmatales; f__Mycoplasmataceae; g__Mycoplasma; s__
ASV70	0.000291012	0.000207866	0.000207866	0.000249439	0.00394945	0.00189158	0.00249439	0.00365844	k__Bacteria; p__Actinobacteriota; c__Coriobacteriia; o__Coriobacteriales; f__Coriobacteriales_Incertae_Sedis; g__; s__
ASV72	0	0.000457304	0.000623597	0.000187079	0.00241124	0.003409	0.00313877	0.00253596	k__Bacteria; p__Firmicutes; c__Clostridia; o__Peptostreptococcales-Tissierellales; f__Anaerovoracaceae; g__
ASV73	0.000145506	0.000145506	0.000374158	0.000311798	0.00286855	0.00268147	0.00345057	0.00515507	k__Bacteria; p__Firmicutes; c__Clostridia; o__Oscillospirales; f__Ruminococcaceae; g__Candidatus_Soleaferrea; s__
ASV74	0	0	0.000519664	0	0.00496799	0.00484327	0.00342978	0.00430282	k__Bacteria; p__Spirochaetota; c__Spirochaetia; o__Spirochaetales; f__Spirochaetaceae; g__Treponema; s__
ASV75	0.000207866	0.000436518	0.000457304	0.000311798	0.00455226	0.00284776	0.00428203	0.00519664	k__Bacteria; p__Spirochaetota; c__Spirochaetia; o__Spirochaetales; f__Spirochaetaceae; g__Treponema; s__
ASV76	0.00509271	0.00476012	0.00478091	0.00538372	0.000852249	0.000374158	0.000394945	0.000540451	k__Bacteria; p__Spirochaetota; c__Spirochaetia; o__Spirochaetales; f__Spirochaetaceae; g__Treponema; s__
ASV77	0	4.15731e-05	0.000145506	0	0.00143427	0.00135113	0.00116405	0.00172528	k__Bacteria; p__Patescibacteria; c__Saccharimonadia; o__Saccharimonadales; f__Saccharimonadales; g__Saccharimonadales; s__
ASV78	0	0.000436518	0.000873036	0.00060281	0.00467698	0.00407417	0.00623597	0.00405338	k__Bacteria; p__Spirochaetota; c__Spirochaetia; o__Spirochaetales; f__Spirochaetaceae; g__Treponema
ASV80	0.00498878	0.0041781	0.00191236	0.00534215	0.000976968	0.000291012	6.23597e-05	0.000561237	k__Bacteria; p__Spirochaetota; c__Spirochaetia; o__Spirochaetales; f__Spirochaetaceae; g__Treponema; s__
ASV81	0.000270225	0.000623597	0.00116405	0.000415731	0.0038663	0.00326349	0.00336742	0.00361686	k__Bacteria; p__Spirochaetota; c__Spirochaetia; o__Spirochaetales; f__Spirochaetaceae; g__Treponema
ASV82	0.00488484	0.00521743	0.0041781	0.00374158	0.000831463	0.000498878	0.000270225	0.000436518	k__Bacteria; p__Spirochaetota; c__Spirochaetia; o__Spirochaetales; f__Spirochaetaceae; g__Treponema; s__
ASV83	0	0.00072753	0.000582024	0	0.00303484	0.00413653	0.00270225	0.00259832	k__Bacteria; p__Spirochaetota; c__Spirochaetia; o__Spirochaetales; f__Spirochaetaceae; g__Treponema; s__
ASV84	0.00378315	0.00307641	0.00303484	0.00351293	0.000685957	0.000291012	0.000270225	0.000540451	k__Bacteria; p__Bacteroidota; c__Bacteroidia; o__Bacteroidales; f__Tannerellaceae; g__Candidatus_Vestibaculum; s__
ASV85	0.00066517	0.000748316	0.000831463	0.00072753	0.00415731	0.00322192	0.00328428	0.00451068	k__Bacteria; p__Spirochaetota; c__Spirochaetia; o__Spirochaetales; f__Spirochaetaceae; g__Treponema
ASV86	0.000187079	0.000582024	0	0.000436518	0.00328428	0.00446911	0.00451068	0.00328428	k__Bacteria; p__Spirochaetota; c__Spirochaetia; o__Spirochaetales; f__Spirochaetaceae; g__Treponema
ASV87	0.000478091	0.000706743	0.000976968	0.000166293	0.0032427	0.00286855	0.00276461	0.00137191	k__Bacteria; p__Bacteroidota; c__Bacteroidia; o__Bacteroidales; f__Dysgonomonadaceae; g__Candidatus_Symbiothrix; s__
ASV88	0.00347136	0.00469776	0.00415731	0.00301405	0.000685957	0.000540451	0.000394945	0.000769103	k__Bacteria; p__Spirochaetota; c__Spirochaetia; o__Spirochaetales; f__Spirochaetaceae; g__Treponema; s__
ASV89	0	0.00072753	0.000415731	0.00066517	0.00178764	0.00245281	0.00141349	0.00130955	k__Bacteria; p__Bacteroidota; c__Bacteroidia; o__Bacteroidales; f__Tannerellaceae; g__Candidatus_Vestibaculum; s__
ASV90	0.00399102	0.00133034	0.0013927	0.00349214	0.000685957	0	0	0.000311798	k__Bacteria; p__Spirochaetota; c__Spirochaetia; o__Spirochaetales; f__Spirochaetaceae; g__Treponema; s__Coptotermes_gestroi
ASV91	0.000374158	0.000519664	0	0.000457304	0.00392866	0.00286855	0.00257753	0.00370001	k__Bacteria; p__Spirochaetota; c__Spirochaetia; o__Spirochaetales; f__Spirochaetaceae; g__Treponema
ASV93	0.000519664	0	0	0.00066517	0.0035545	0.003409	0.00187079	0.00263989	k__Bacteria; p__Spirochaetota; c__Spirochaetia; o__Spirochaetales; f__Spirochaetaceae; g__Treponema; s__
ASV94	8.31463e-05	0.000291012	0.000270225	0.000291012	0.00241124	0.00303484	0.0021618	0.00228652	k__Bacteria; p__Bacteroidota; c__Bacteroidia; o__Bacteroidales; f__Williamwhitmaniaceae; g__BCf9-17_termite_group; s__
ASV95	0.000103933	0.000207866	0.000394945	0.000706743	0.00230731	0.00153821	0.00164214	0.00255675	k__Bacteria; p__Bacteroidota; c__Bacteroidia; o__Bacteroidales; f__Dysgonomonadaceae; g__; s__
ASV96	0.00322192	0.00405338	0.0032427	0.00259832	0.00060281	0.000291012	0.000124719	0.000394945	k__Bacteria; p__Spirochaetota; c__Spirochaetia; o__Spirochaetales; f__Spirochaetaceae; g__Treponema; s__
ASV97	0.000145506	0.000436518	0.000353372	0.000415731	0.00320113	0.00291012	0.00212023	0.00334664	k__Bacteria; p__Spirochaetota; c__Spirochaetia; o__Spirochaetales; f__Spirochaetaceae; g__Treponema; s__
ASV98	0.00390787	0.0030972	0.00527979	0.00207866	0.000561237	0.000436518	0.000187079	0.000166293	k__Bacteria; p__Spirochaetota; c__Spirochaetia; o__Spirochaetales; f__Spirochaetaceae; g__Termite_Treponema_cluster; s__
ASV100	0.00297248	0.00255675	0.00263989	0.00284776	0.000789889	0.000561237	0	0	k__Bacteria; p__Bacteroidota; c__Bacteroidia; o__Bacteroidales; f__Williamwhitmaniaceae; g__Rs-D38_termite_group; s__
ASV101	0	0.000270225	0.000353372	0	0.00209944	0.0020163	0.00162135	0.000914609	k__Bacteria; p__Bacteroidota; c__Bacteroidia; o__Bacteroidales; f__Dysgonomonadaceae; g__Candidatus_Armantifilum; s__
ASV102	0.000478091	0	0.000498878	0.000415731	0.00342978	0.00124719	0.00141349	0.00195394	k__Bacteria; p__Bacteroidota; c__Bacteroidia; o__Bacteroidales; f__Dysgonomonadaceae; g__Candidatus_Armantifilum; s__
ASV103	0.00405338	0.00320113	0.0020163	0.00415731	0.000769103	0.000394945	0	0.000436518	k__Bacteria; p__Spirochaetota; c__Spirochaetia; o__Spirochaetales; f__Spirochaetaceae; g__Treponema; s__
ASV104	0.000249439	0.000270225	0.000457304	0.000311798	0.00259832	0.000976968	0.00112247	0.00191236	k__Bacteria; p__Bacteroidota; c__Bacteroidia; o__Bacteroidales; f__Dysgonomonadaceae; g__Candidatus_Symbiothrix; s__
ASV105	0.00322192	0.00320113	0.00301405	0.00390787	0.00066517	0.000415731	0.000270225	0.000394945	k__Bacteria; p__Spirochaetota; c__Spirochaetia; o__Spirochaetales; f__Spirochaetaceae; g__Treponema; s__
ASV106	0	0.000893822	0.00130955	0.00072753	0.00234888	0.0017045	0.00220338	0.00185	k__Bacteria; p__Bacteroidota; c__Bacteroidia; o__Bacteroidales; f__Dysgonomonadaceae; g__Candidatus_Symbiothrix
ASV107	0.000124719	0.000374158	0.000332585	0.000270225	0.00299327	0.00345057	0.00276461	0.0030972	k__Bacteria; p__Spirochaetota; c__Spirochaetia; o__Spirochaetales; f__Spirochaetaceae
ASV108	0.0030972	0.00415731	0.00357529	0.00367922	0.000394945	0.000415731	0.000187079	0.000374158	k__Bacteria; p__Spirochaetota; c__Spirochaetia; o__Spirochaetales; f__Spirochaetaceae; g__Treponema
ASV109	0	0.000519664	0.00361686	0	0.000124719	0.000997755	0.00648541	0	k__Bacteria; p__Actinobacteriota; c__Actinobacteria; o__Bifidobacteriales; f__Bifidobacteriaceae; g__Bifidobacterium
ASV110	0	0.000207866	0.00060281	0	0.00284776	0.00336742	0.00598653	0.0013927	k__Bacteria; p__Spirochaetota; c__Spirochaetia; o__Spirochaetales; f__Spirochaetaceae; g__Treponema
ASV111	0.00293091	0.0024736	0.00297248	0.00538372	0.00060281	0.000353372	0.000353372	0.000623597	k__Bacteria; p__Spirochaetota; c__Spirochaetia; o__Spirochaetales; f__Spirochaetaceae; g__Treponema; s__
ASV112	0.000311798	0.000436518	0.00060281	0.000769103	0.00276461	0.00315956	0.00426125	0.00432361	k__Bacteria; p__Spirochaetota; c__Spirochaetia; o__Spirochaetales; f__Spirochaetaceae; g__Treponema; s__
ASV113	2.07866e-05	0.000374158	0	0.000582024	0.00145506	0.00349214	0.00114326	0.00496799	k__Bacteria; p__Firmicutes; c__Clostridia; o__Lachnospirales; f__Lachnospiraceae; g__Tyzzerella; s__
ASV114	0.000145506	0.000207866	0.000457304	0.000332585	0.00193315	0.00257753	0.00263989	0.00251517	k__Bacteria; p__Spirochaetota; c__Spirochaetia; o__Spirochaetales; f__Spirochaetaceae; g__Treponema; s__
ASV117	0	0.000582024	0.000415731	0.000394945	0.00347136	0.00328428	0.0024736	0.00318034	k__Bacteria; p__Spirochaetota; c__Spirochaetia; o__Spirochaetales; f__Spirochaetaceae; g__Treponema; s__
ASV118	0	0.000228652	0.00060281	0	0.00149663	0.00347136	0.00330506	0.00141349	k__Bacteria; p__Spirochaetota; c__Spirochaetia; o__Spirochaetales; f__Spirochaetaceae; g__Treponema
ASV119	0.00270225	0.00334664	0.00374158	0.00203708	0.000457304	0.000291012	0.000249439	0.000311798	k__Bacteria; p__Bacteroidota; c__Bacteroidia; o__Bacteroidales; f__Dysgonomonadaceae; g__Candidatus_Armantifilum; s__
ASV120	0.000124719	0.000311798	0.000374158	0.000145506	0.00259832	0.0023281	0.00207866	0.00430282	k__Bacteria; p__Firmicutes; c__Bacilli; o__Mycoplasmatales; f__Mycoplasmataceae; g__Mycoplasma; s__
ASV121	0	0.000249439	0.000270225	0.000332585	0.00301405	0.00328428	0.00297248	0.00351293	k__Bacteria; p__Spirochaetota; c__Spirochaetia; o__Spirochaetales; f__Spirochaetaceae; g__Treponema; s__
ASV122	0.000145506	0.000270225	0.000415731	0.000270225	0.0023281	0.00230731	0.0030972	0.00174607	k__Bacteria; p__Bacteroidota; c__Bacteroidia; o__Bacteroidales; f__Williamwhitmaniaceae; g__BCf9-17_termite_group; s__
ASV123	0	0.000103933	0.000207866	0	0.00236967	0.00251517	0.00347136	0.00388709	k__Bacteria; p__Elusimicrobiota; c__Endomicrobia; o__Endomicrobiales; f__Endomicrobiaceae; g__Endomicrobium; s__
ASV124	0.00270225	0.00345057	0.00291012	0.0027854	0.000498878	0.000249439	0.000187079	0.000332585	k__Bacteria; p__Spirochaetota; c__Spirochaetia; o__Spirochaetales; f__Spirochaetaceae; g__Treponema; s__
ASV125	0.00342978	0.00293091	0.00212023	0.00380394	0.000561237	0.000291012	0.000228652	0.000478091	k__Bacteria; p__Spirochaetota; c__Spirochaetia; o__Spirochaetales; f__Spirochaetaceae; g__Termite_Treponema_cluster; s__
ASV126	0.00266068	0.00230731	0.00160057	0.00249439	0.000415731	0.000228652	0	0.000394945	k__Bacteria; p__Bacteroidota; c__Bacteroidia; o__Bacteroidales; f__Dysgonomonadaceae; g__Candidatus_Armantifilum; s__
ASV127	0	0.000353372	0.000498878	0.000374158	0.00266068	0.00274383	0.00268147	0.00274383	k__Bacteria; p__Spirochaetota; c__Spirochaetia; o__Spirochaetales; f__Spirochaetaceae; g__Treponema
ASV128	0.00347136	0.00272304	0.00293091	0.00413653	0.000706743	0.000291012	0.000103933	0.000311798	k__Bacteria; p__Spirochaetota; c__Spirochaetia; o__Spirochaetales; f__Spirochaetaceae; g__Termite_Treponema_cluster; s__
ASV129	0.000207866	0.000145506	0.000270225	0	0.00172528	0.00164214	0.00160057	0.00116405	k__Bacteria; p__Actinobacteriota; c__Coriobacteriia; o__Coriobacteriales; f__Coriobacteriales_Incertae_Sedis; g__; s__
ASV130	0.00303484	0.00322192	0.00280619	0.00305562	0.00101854	0.000207866	0	0.000374158	k__Bacteria; p__Spirochaetota; c__Spirochaetia; o__Spirochaetales; f__Spirochaetaceae; g__Treponema; s__
ASV133	0	0.000457304	0.000644383	0.000270225	0.00205787	0.00220338	0.00222416	0.0030972	k__Bacteria; p__Spirochaetota; c__Spirochaetia; o__Spirochaetales; f__Spirochaetaceae; g__Treponema; s__
ASV134	0.00168371	0.00195394	0.00189158	0.00197472	0.000270225	0.000124719	0	0.000270225	k__Bacteria; p__Bacteroidota; c__Bacteroidia; o__Bacteroidales; f__Tannerellaceae; g__Candidatus_Vestibaculum; s__
ASV135	0.00282697	0.00500956	0.0035545	0.00141349	0.000540451	0.000561237	0.000187079	0.000124719	k__Bacteria; p__Firmicutes; c__Bacilli; o__Mycoplasmatales; f__Mycoplasmataceae; g__Mycoplasma; s__
ASV136	6.23597e-05	0.000166293	0.000291012	0.000207866	0.00114326	0.00103933	0.00155899	0.000769103	k__Bacteria; p__Bacteroidota; c__Bacteroidia; o__Bacteroidales; f__Paludibacteraceae
ASV137	0.00326349	0.00326349	0.00282697	0.00276461	0.000623597	0.000374158	0.000228652	0.000291012	k__Bacteria; p__Spirochaetota; c__Spirochaetia; o__Spirochaetales; f__Spirochaetaceae; g__Termite_Treponema_cluster; s__
ASV138	0.00426125	0.00245281	0.00224495	0.0023281	0.000976968	0.000291012	0.000207866	0.000166293	k__Bacteria; p__Spirochaetota; c__Spirochaetia; o__Spirochaetales; f__Spirochaetaceae
ASV140	0	0.000145506	0.000332585	0.000187079	0.00236967	0.00239045	0.00172528	0.00203708	k__Bacteria; p__Firmicutes; c__Bacilli; o__Mycoplasmatales; f__Mycoplasmataceae; g__Mycoplasma; s__
ASV141	0.00424046	0.00176686	0.000893822	0.00282697	0.000914609	0	0	0.000332585	k__Bacteria; p__Spirochaetota; c__Spirochaetia; o__Spirochaetales; f__Spirochaetaceae; g__Treponema; s__Coptotermes_gestroi
ASV143	0.000415731	6.23597e-05	0.000270225	0.000187079	0.00284776	0.00072753	0.00130955	0.000976968	k__Bacteria; p__Bacteroidota; c__Bacteroidia; o__Bacteroidales; f__Dysgonomonadaceae; g__Candidatus_Symbiothrix; s__
ASV144	0.0023281	0.00255675	0.00234888	0.00239045	0.000644383	0.000436518	0	0.000478091	k__Bacteria; p__Spirochaetota; c__Spirochaetia; o__Spirochaetales; f__Spirochaetaceae
ASV145	0	0	0.000249439	0.000519664	0.00191236	0.00112247	0.00174607	0.00268147	k__Bacteria; p__Actinobacteriota; c__Coriobacteriia; o__Coriobacteriales; f__Coriobacteriales_Incertae_Sedis; g__; s__
ASV146	0.00274383	0.00263989	0.00220338	0.00241124	0.00060281	0.000291012	0.000145506	0.000457304	k__Bacteria; p__Spirochaetota; c__Spirochaetia; o__Spirochaetales; f__Spirochaetaceae; g__Treponema; s__
ASV147	0.0017045	0.00160057	0.00185	0.00286855	0.000228652	0.000145506	0.000145506	0.000291012	k__Bacteria; p__Spirochaetota; c__Spirochaetia; o__Spirochaetales; f__Spirochaetaceae; g__Treponema; s__
ASV148	0.00332585	0.0027854	0.0027854	0.00353372	0.000394945	0	0	0.000145506	k__Bacteria; p__Spirochaetota; c__Spirochaetia; o__Spirochaetales; f__Spirochaetaceae
ASV149	0.00212023	0.0027854	0.00245281	0.00222416	0.000561237	0.000374158	0	0.000249439	k__Bacteria; p__Bacteroidota; c__Bacteroidia; o__Bacteroidales; f__Dysgonomonadaceae; g__Candidatus_Armantifilum; s__
ASV150	0.00174607	0.00172528	0.00270225	0.00228652	0.000561237	0.000311798	0.000561237	0.000415731	k__Bacteria; p__Proteobacteria; c__Gammaproteobacteria; o__Burkholderiales; f__Rhodocyclaceae; g__Propionivibrio; s__
ASV151	0.000145506	0.000270225	0.000166293	8.31463e-05	0.00284776	0.00130955	0.00228652	0.00155899	k__Bacteria; p__Spirochaetota; c__Spirochaetia; o__Spirochaetales; f__Spirochaetaceae
ASV154	0.000124719	0.000394945	0.000311798	0.000124719	0.00259832	0.00351293	0.00185	0.0021618	k__Bacteria; p__Spirochaetota; c__Spirochaetia; o__Spirochaetales; f__Spirochaetaceae; g__Treponema; s__
ASV155	0	0.000270225	0.000291012	0.000270225	0.00230731	0.0020163	0.00193315	0.00199551	k__Bacteria; p__Spirochaetota; c__Spirochaetia; o__Spirochaetales; f__Spirochaetaceae; g__Treponema
ASV156	0	0	0.000789889	0.000436518	0.00220338	0	0.0017045	0.00151742	k__Bacteria; p__Bacteroidota; c__Bacteroidia; o__Bacteroidales; f__Dysgonomonadaceae; g__Candidatus_Armantifilum; s__
ASV157	0.00222416	0.00226574	0.00176686	0.00297248	0.000582024	0	0.000103933	0.000374158	k__Bacteria; p__Spirochaetota; c__Spirochaetia; o__Spirochaetales; f__Spirochaetaceae
ASV158	0.00180843	0.00214102	0.00155899	0.00228652	0.000935395	0.000436518	0.000291012	0.000873036	k__Bacteria; p__Synergistota; c__Synergistia; o__Synergistales; f__Synergistaceae; g__; s__
ASV159	0.000145506	0.000353372	0.000415731	0.000228652	0.0010809	0.00141349	0.00155899	0.00151742	k__Bacteria; p__Bacteroidota; c__Bacteroidia; o__Bacteroidales; f__Dysgonomonadaceae; g__Candidatus_Symbiothrix; s__
ASV161	0	0.000145506	0.000187079	0.000166293	0.00209944	0.00120562	0.00261911	0.00268147	k__Bacteria; p__Firmicutes; c__Clostridia; o__Oscillospirales; f__Ruminococcaceae
ASV162	0	0.000332585	0.000249439	0	0.00199551	0.00187079	0.00286855	0.00236967	k__Bacteria; p__Spirochaetota; c__Spirochaetia; o__Spirochaetales; f__Spirochaetaceae; g__Treponema; s__
ASV164	0.00116405	0.000935395	0.000997755	0.00112247	0.000748316	0.000145506	0.000166293	0.000394945	k__Bacteria; p__Actinobacteriota; c__Coriobacteriia; o__Coriobacteriales; f__Coriobacteriales_Incertae_Sedis; g__; s__
ASV165	8.31463e-05	0.000124719	0	0.00072753	0.000893822	0.00162135	0.000685957	0.00496799	k__Bacteria; p__Firmicutes; c__Clostridia; o__Lachnospirales; f__Lachnospiraceae; g__Tyzzerella; s__
ASV170	0	0.00122641	0.00222416	0	0	0.00263989	0.00297248	0	k__Bacteria; p__Firmicutes; c__Negativicutes; o__Veillonellales-Selenomonadales; f__Veillonellaceae; g__Dialister; s__Dialister_sp.
ASV173	0.00241124	0.003409	0.00205787	0.00205787	0.000166293	0.000311798	0.000145506	0.000103933	k__Bacteria; p__Spirochaetota; c__Spirochaetia; o__Spirochaetales; f__Spirochaetaceae; g__Treponema; s__
ASV174	6.23597e-05	0	0.000145506	0.000207866	0.00101854	0.00072753	0.000789889	0.00103933	k__Bacteria; p__Bacteroidota; c__Bacteroidia; o__Bacteroidales; f__Tannerellaceae; g__Candidatus_Vestibaculum; s__
ASV175	0.000893822	0.00120562	0.00106011	0.00135113	0.000374158	0.000187079	0.000207866	0.000478091	k__Bacteria; p__Firmicutes; c__Clostridia; o__Peptostreptococcales-Tissierellales; f__Anaerovoracaceae; g__; s__
ASV176	0.00234888	0.00187079	0.00272304	0.0023281	0.000623597	0.000478091	0	0.000291012	k__Bacteria; p__Spirochaetota; c__Spirochaetia; o__Spirochaetales; f__Spirochaetaceae; g__Treponema; s__
ASV177	0.000103933	0.000498878	0.00066517	0.000207866	0.00124719	0.00130955	0.000706743	0.00101854	k__Bacteria; p__Bacteroidota; c__Bacteroidia; o__Bacteroidales; f__Dysgonomonadaceae; g__Candidatus_Symbiothrix; s__
ASV179	2.07866e-05	0.000103933	0	0.000103933	0.000789889	0.00126798	0.000540451	0.000997755	k__Bacteria; p__Firmicutes; c__Clostridia; o__Oscillospirales; f__Ruminococcaceae; g__Ruminococcaceae; s__
ASV181	0.00151742	0.00128877	0.00224495	0.00297248	0.000582024	0.000436518	0.000228652	0.000810676	k__Bacteria; p__Proteobacteria; c__Gammaproteobacteria; o__Burkholderiales; f__A21b; g__A21b; s__
ASV183	0	0.00328428	0.00332585	0	0	0.00135113	0.000997755	0	k__Bacteria; p__Bacteroidota; c__Bacteroidia; o__Bacteroidales; f__Bacteroidaceae; g__Bacteroides; s__Bacteroides_vulgatus
ASV184	0	0.000270225	8.31463e-05	0.000166293	0.00135113	0.00160057	0.00197472	0.00133034	k__Bacteria; p__Spirochaetota; c__Spirochaetia; o__Spirochaetales; f__Spirochaetaceae; g__Treponema; s__
ASV185	0.000124719	0.000207866	0.000311798	0.000207866	0.00149663	0.00212023	0.00168371	0.00153821	k__Bacteria; p__Spirochaetota; c__Spirochaetia; o__Spirochaetales; f__Spirochaetaceae; g__Treponema; s__
ASV186	0	0.000145506	0.000124719	0.000228652	0.000706743	0.00122641	0.00110169	0.00135113	k__Bacteria; p__Firmicutes; c__Clostridia; o__Peptostreptococcales-Tissierellales; f__Anaerovoracaceae; g__; s__
ASV187	0	0.000311798	0.000207866	0.000207866	0.00114326	0.00272304	0.00151742	0.00118483	k__Bacteria; p__Firmicutes; c__Clostridia; o__Oscillospirales; f__Ruminococcaceae
ASV189	0.00110169	0.00189158	0.00101854	0.0010809	0.000644383	0.000519664	0.000478091	0.000644383	k__Bacteria; p__Firmicutes; c__Clostridia; o__Oscillospirales; f__Eubacterium_coprostanoligenes_group; g__Eubacterium_coprostanoligenes_group; s__
ASV190	6.23597e-05	6.23597e-05	0.000145506	0	0.00122641	0.00153821	0.00110169	0.000582024	k__Bacteria; p__Bacteroidota; c__Bacteroidia; o__Bacteroidales; f__p-2534-18B5_gut_group; g__p-2534-18B5_gut_group; s__
ASV194	0.00239045	0.00166293	0.00197472	0.00172528	0.000457304	0.000124719	0.000103933	0.000124719	k__Bacteria; p__Spirochaetota; c__Spirochaetia; o__Spirochaetales; f__Spirochaetaceae; g__Treponema; s__
ASV195	0.00118483	0.00106011	0.00178764	0.00182922	0.000498878	0.000540451	0.000291012	0.000478091	k__Bacteria; p__Actinobacteriota; c__Coriobacteriia; o__Coriobacteriales; f__Coriobacteriales_Incertae_Sedis; g__Raoultibacter; s__
ASV196	0.00222416	0.00168371	0.00128877	0.00151742	0.000498878	0.000187079	2.07866e-05	0.000145506	k__Bacteria; p__Spirochaetota; c__Spirochaetia; o__Spirochaetales; f__Spirochaetaceae; g__Treponema; s__Coptotermes_gestroi
ASV197	0.00162135	0.00172528	0.00124719	0.00257753	0.000457304	0.000291012	0.000124719	0.000187079	k__Bacteria; p__Spirochaetota; c__Spirochaetia; o__Spirochaetales; f__Spirochaetaceae; g__Treponema; s__
ASV198	0	0.000270225	0.000332585	0.000207866	0.00151742	0.00128877	0.00205787	0.00222416	k__Bacteria; p__Spirochaetota; c__Spirochaetia; o__Spirochaetales; f__Spirochaetaceae; g__Treponema; s__
ASV199	0.00112247	0.00143427	0.00155899	0.00176686	0.000311798	0.000207866	0.000207866	0.000166293	k__Bacteria; p__Bacteroidota; c__Bacteroidia; o__Bacteroidales; f__Dysgonomonadaceae; g__Candidatus_Armantifilum; s__
ASV201	0	0.000124719	8.31463e-05	0.000415731	0.00118483	0.000997755	0.000956182	0.00185	k__Bacteria; p__Firmicutes; c__Clostridia; o__Lachnospirales; f__Lachnospiraceae
ASV206	0.00133034	0.00120562	0.00128877	0.00166293	0.000187079	0.000103933	4.15731e-05	6.23597e-05	k__Bacteria; p__Bacteroidota; c__Bacteroidia; o__Bacteroidales; f__Tannerellaceae; g__Candidatus_Vestibaculum; s__
ASV207	0.00118483	0.00101854	0.00116405	0.00187079	0.000706743	0.000332585	0.000353372	0.00072753	k__Bacteria; p__Firmicutes; c__Clostridia; o__Clostridia_vadinBB60_group; f__Clostridia_vadinBB60_group; g__Clostridia_vadinBB60_group; s__
ASV208	8.31463e-05	0	0	6.23597e-05	0.000831463	0.000519664	0.000935395	0.00118483	k__Bacteria; p__Firmicutes; c__Clostridia; o__Oscillospirales; f__Ruminococcaceae; g__Ruminococcus; s__
ASV210	2.07866e-05	0	0.000166293	0	0.000893822	0.00106011	0.00120562	0.00128877	k__Bacteria; p__Firmicutes; c__Clostridia; o__Peptostreptococcales-Tissierellales; f__Anaerovoracaceae; g__; s__
ASV211	0	0.00066517	0.00072753	0	0.000789889	0.000623597	0.000873036	0.000976968	k__Bacteria; p__Bacteroidota; c__Bacteroidia; o__Bacteroidales; f__Dysgonomonadaceae; g__Candidatus_Symbiothrix
ASV212	0.000103933	0.000166293	0.000145506	0.000207866	0.00193315	0.00149663	0.00178764	0.0023281	k__Bacteria; p__Spirochaetota; c__Spirochaetia; o__Spirochaetales; f__Spirochaetaceae; g__Treponema
ASV213	0.00101854	0.00135113	0.00164214	0.00116405	0.000644383	0.000436518	0	0.00072753	k__Bacteria; p__Firmicutes; c__Clostridia; o__Peptostreptococcales-Tissierellales; f__Anaerovoracaceae
ASV215	0	0	0.000353372	0.000166293	0.000956182	0.000582024	0.000852249	0.000935395	k__Bacteria; p__Bacteroidota; c__Bacteroidia; o__Bacteroidales; f__Dysgonomonadaceae; g__Candidatus_Armantifilum; s__
ASV217	4.15731e-05	0.000228652	0.000103933	0.000249439	0.00133034	0.00135113	0.00160057	0.00224495	k__Bacteria; p__Firmicutes; c__Clostridia; o__Clostridia_vadinBB60_group; f__Clostridia_vadinBB60_group; g__Clostridia_vadinBB60_group; s__
ASV218	4.15731e-05	0.000332585	0.000103933	0	0.00116405	0.00203708	0.000810676	0.000498878	k__Bacteria; p__Bacteroidota; c__Bacteroidia; o__Bacteroidales
ASV219	0	6.23597e-05	0.000103933	0.000103933	0.000956182	0.000706743	0.000831463	0.0010809	k__Bacteria; p__Firmicutes; c__Clostridia; o__Peptostreptococcales-Tissierellales; f__Anaerovoracaceae; g__; s__
ASV220	0	0	0.000270225	0.000415731	0.0017045	0.00118483	0.00124719	0.00164214	k__Bacteria; p__Spirochaetota; c__Spirochaetia; o__Spirochaetales; f__Spirochaetaceae; g__Treponema; s__
ASV221	0	0.000166293	0.000249439	0	0.00172528	0.00128877	0.00193315	0.00268147	k__Bacteria; p__Spirochaetota; c__Spirochaetia; o__Spirochaetales; f__Spirochaetaceae; g__Treponema; s__
ASV222	0.00189158	0.00149663	0.00143427	0.00195394	0.00066517	0.000249439	0	0.000415731	k__Bacteria; p__Bacteroidota; c__Bacteroidia; o__Bacteroidales; f__Paludibacteraceae
ASV223	0	0	0.000394945	0.000187079	0.00197472	0.00197472	0.00118483	0.00191236	k__Bacteria; p__Spirochaetota; c__Spirochaetia; o__Spirochaetales; f__Spirochaetaceae; g__Treponema; s__
ASV225	0	0.000124719	0.000103933	0.000103933	0.00116405	0.00155899	0.00124719	0.000956182	k__Bacteria; p__Firmicutes; c__Clostridia; o__Monoglobales; f__Monoglobaceae; g__Monoglobus; s__
ASV226	0.00106011	0.00128877	0.00103933	0.000852249	0.000478091	0.000249439	0	0	k__Bacteria; p__Spirochaetota; c__Spirochaetia; o__Spirochaetales; f__Spirochaetaceae
ASV228	0.00151742	0.00164214	0.00120562	0.00191236	0.000415731	0.000124719	0	0.000311798	k__Bacteria; p__Spirochaetota; c__Spirochaetia; o__Spirochaetales; f__Spirochaetaceae; g__Treponema
ASV229	0.00241124	0.00172528	0.00135113	0.00155899	0.000291012	0.000124719	0	0	k__Bacteria; p__Spirochaetota; c__Spirochaetia; o__Spirochaetales; f__Spirochaetaceae; g__Treponema; s__
ASV231	0.00166293	0.00222416	0.00118483	0.00207866	0.000270225	0.000249439	0	0.000249439	k__Bacteria; p__Spirochaetota; c__Spirochaetia; o__Spirochaetales; f__Spirochaetaceae; g__Treponema; s__
ASV233	0.00145506	0.00135113	0.00172528	0.00164214	0.000332585	0	0.000207866	0.000291012	k__Bacteria; p__Spirochaetota; c__Spirochaetia; o__Spirochaetales; f__Spirochaetaceae; g__Treponema; s__
ASV235	8.31463e-05	0.000124719	0.000207866	0	0.000748316	0.000748316	0.000769103	0.000582024	k__Bacteria; p__Bacteroidota; c__Bacteroidia; o__Bacteroidales; f__Paludibacteraceae
ASV237	0	6.23597e-05	0	8.31463e-05	0.00072753	0.00110169	0.0010809	0.000810676	k__Bacteria; p__Firmicutes; c__Clostridia; o__Oscillospirales; f__Ruminococcaceae; g__Candidatus_Soleaferrea; s__
ASV238	0.000124719	0	8.31463e-05	0.000207866	0.0010809	0.00118483	0.00141349	0.000893822	k__Bacteria; p__Firmicutes; c__Clostridia; o__Oscillospirales; f__Ruminococcaceae; g__Ruminococcaceae; s__
ASV239	0.000769103	0.000914609	0.0013927	0.0013927	0.000187079	0	0.000228652	0.000166293	k__Bacteria; p__Bacteroidota; c__Bacteroidia; o__Bacteroidales; f__Tannerellaceae; g__Candidatus_Vestibaculum; s__
ASV241	0	0.000166293	0.000415731	0	0.000935395	0.00147585	0.000976968	0.000789889	k__Bacteria; p__Bacteroidota; c__Bacteroidia; o__Bacteroidales; f__Dysgonomonadaceae; g__Candidatus_Symbiothrix; s__
ASV242	0.000644383	0.000810676	0.000831463	0.00124719	0.000582024	0.000228652	0.000124719	0.000145506	k__Bacteria; p__Firmicutes; c__Clostridia; o__Christensenellales; f__Christensenellaceae; g__Christensenellaceae_R-7_group; s__
ASV243	0.00180843	0.00149663	0.00124719	0.00187079	0.000332585	0.000207866	0	0.000332585	k__Bacteria; p__Spirochaetota; c__Spirochaetia; o__Spirochaetales; f__Spirochaetaceae; g__Treponema; s__
ASV244	0.00126798	0.00174607	0.00145506	0.00160057	0.000270225	0.000124719	0.000166293	0.000145506	k__Bacteria; p__Spirochaetota; c__Spirochaetia; o__Spirochaetales; f__Spirochaetaceae; g__Termite_Treponema_cluster; s__
ASV248	0.00114326	0.00122641	0.00118483	0.00130955	0.000498878	0.000124719	0	0.000228652	k__Bacteria; p__Bacteroidota; c__Bacteroidia; o__Bacteroidales; f__Paludibacteraceae; g__; s__
ASV249	0	0.000353372	0.000311798	0	0	0.000769103	0.00060281	0	k__Bacteria; p__Proteobacteria; c__Gammaproteobacteria; o__Alteromonadales; f__Shewanellaceae; g__Shewanella
ASV252	0	0.000166293	0	0.000311798	0.00137191	0.000935395	0.0017045	0.00209944	k__Bacteria; p__Spirochaetota; c__Spirochaetia; o__Spirochaetales; f__Spirochaetaceae; g__Treponema; s__
ASV254	0	8.31463e-05	6.23597e-05	0	0.00118483	0.00120562	0.00072753	0.000956182	k__Bacteria; p__Spirochaetota; c__Spirochaetia; o__Spirochaetales; f__Spirochaetaceae; g__Treponema
ASV264	4.15731e-05	0	0.000124719	0.000103933	0.000769103	0.000374158	0.000789889	0.000810676	k__Bacteria; p__Firmicutes; c__Clostridia
ASV265	0	0.00143427	0.00172528	0	0	0.00203708	0.00328428	0	k__Bacteria; p__Firmicutes; c__Clostridia; o__Oscillospirales; f__Oscillospiraceae; g__UCG-002; s__
ASV266	0.00149663	0.00106011	0.00072753	0.00253596	0.000311798	0.000207866	0	0.000187079	k__Bacteria; p__Spirochaetota; c__Spirochaetia; o__Spirochaetales; f__Spirochaetaceae
ASV267	0.00151742	0.00143427	0.000685957	0.00197472	0.000852249	0.000332585	0.000103933	0.000540451	k__Bacteria; p__Proteobacteria; c__Gammaproteobacteria; o__Burkholderiales; f__Rhodocyclaceae
ASV269	0	0.000207866	0.00263989	0	0	0.000394945	0.00586181	0	k__Bacteria; p__Proteobacteria; c__Gammaproteobacteria; o__Burkholderiales; f__Sutterellaceae; g__Sutterella; s__
ASV271	0.000976968	0.000706743	0.000769103	0.00103933	0.000540451	0.000498878	0.000187079	0.000561237	k__Bacteria; p__Firmicutes; c__Clostridia
ASV273	0.000145506	0.000124719	0.000207866	0.000103933	0.00124719	0.00112247	0.00124719	0.00114326	k__Bacteria; p__Spirochaetota; c__Spirochaetia; o__Spirochaetales; f__Spirochaetaceae; g__Treponema
ASV274	0.00110169	0.00174607	0.00261911	0.00141349	0.000291012	0.000145506	0.000228652	0.000124719	k__Bacteria; p__Spirochaetota; c__Spirochaetia; o__Spirochaetales; f__Spirochaetaceae; g__Termite_Treponema_cluster; s__
ASV275	0.000166293	0.000103933	0.000103933	0.000270225	0.00218259	0.00060281	0.00193315	0.00112247	k__Bacteria; p__Actinobacteriota; c__Actinobacteria; o__Actinomycetales; f__Actinomycetales_Incertae_Sedis; g__Candidatus_Ancillula; s__
ASV276	0	8.31463e-05	0.000207866	0	0.00143427	0.000997755	0.00187079	0.00133034	k__Bacteria; p__Elusimicrobiota; c__Endomicrobia; o__Endomicrobiales; f__Endomicrobiaceae; g__Endomicrobium; s__
ASV278	0.000228652	0	0	0.000249439	0.00126798	0.000810676	0.00110169	0.000519664	k__Bacteria; p__Bacteroidota; c__Bacteroidia; o__Bacteroidales; f__Dysgonomonadaceae; g__Candidatus_Symbiothrix; s__
ASV280	0	0.000124719	0.000145506	0.000103933	0.000394945	0.000789889	0.000893822	0.00118483	k__Bacteria; p__Spirochaetota; c__Spirochaetia; o__Spirochaetales; f__Spirochaetaceae; g__Treponema; s__
ASV282	0	0.000187079	0.000103933	0.000103933	0.000706743	0.0010809	0.00060281	0.000748316	k__Bacteria; p__Spirochaetota; c__Spirochaetia; o__Spirochaetales; f__Spirochaetaceae; g__Treponema
ASV284	0.00120562	0.00103933	0.00114326	0.0013927	0.000145506	0.000187079	0	0	k__Bacteria; p__Spirochaetota; c__Spirochaetia; o__Spirochaetales; f__Spirochaetaceae; g__Treponema
ASV286	0	0.00118483	0.000311798	0	0	0.00199551	0.000561237	0	k__Bacteria; p__Fusobacteriota; c__Fusobacteriia; o__Fusobacteriales; f__Fusobacteriaceae
ASV287	8.31463e-05	0	0	0.000145506	0	0.00110169	0.00141349	0.00128877	k__Bacteria; p__Proteobacteria; c__Gammaproteobacteria; o__Burkholderiales; f__Rhodocyclaceae; g__Propionivibrio; s__
ASV288	0	0.000145506	0.000311798	0	0.000831463	0.000685957	0.00120562	0.00118483	k__Bacteria; p__Spirochaetota; c__Spirochaetia; o__Spirochaetales; f__Spirochaetaceae; g__Treponema
ASV290	6.23597e-05	0.000145506	4.15731e-05	4.15731e-05	0.000582024	0.00133034	0.000956182	0.000353372	k__Bacteria; p__Firmicutes; c__Clostridia; o__Clostridia; f__Hungateiclostridiaceae
ASV291	0.00176686	0.000873036	0.000956182	0.00128877	0.000291012	0.000270225	0	0.000166293	k__Bacteria; p__Spirochaetota; c__Spirochaetia; o__Spirochaetales; f__Spirochaetaceae; g__Treponema
ASV293	0	0	0.000103933	0.000103933	0.000540451	0.000498878	0.000769103	0.000540451	k__Bacteria; p__Patescibacteria; c__Saccharimonadia; o__Saccharimonadales; f__Saccharimonadales; g__Saccharimonadales; s__
ASV294	0.00072753	0.00106011	0.00124719	0.000415731	0	6.23597e-05	0.000103933	0.000145506	k__Bacteria; p__Proteobacteria; c__Alphaproteobacteria; o__Rhodospirillales; f__; g__; s__
ASV295	0.00116405	0.000976968	0.000935395	0.00110169	0.000145506	0.000124719	6.23597e-05	0.000103933	k__Bacteria; p__Spirochaetota; c__Spirochaetia; o__Spirochaetales; f__Spirochaetaceae; g__Termite_Treponema_cluster; s__
ASV297	0	0.000956182	0.000582024	0	0	0.00263989	0.00178764	0	k__Bacteria; p__Firmicutes; c__Clostridia; o__Oscillospirales; f__Ruminococcaceae; g__Subdoligranulum; s__
ASV298	0	0	0.000187079	0.000103933	0.000914609	0.00103933	0.00126798	0.00101854	k__Bacteria; p__Spirochaetota; c__Spirochaetia; o__Spirochaetales; f__Spirochaetaceae; g__Treponema
ASV301	8.31463e-05	8.31463e-05	0.000103933	0	0.000789889	0.000893822	0.000831463	0.000831463	k__Bacteria; p__Spirochaetota; c__Spirochaetia; o__Spirochaetales; f__Spirochaetaceae; g__Treponema; s__
ASV302	0.00103933	0.000956182	0.00141349	0.000935395	0.000311798	0	0.000145506	0.000124719	k__Bacteria; p__Spirochaetota; c__Spirochaetia; o__Spirochaetales; f__Spirochaetaceae
ASV303	0.00066517	0.000810676	0.00101854	0.0010809	0.000124719	0.000124719	6.23597e-05	0.000103933	k__Bacteria; p__Spirochaetota; c__Spirochaetia; o__Spirochaetales; f__Spirochaetaceae; g__Termite_Treponema_cluster; s__
ASV307	0.000956182	0.000852249	0.00133034	0.00114326	0.000187079	0	0.000166293	0	k__Bacteria; p__Spirochaetota; c__Spirochaetia; o__Spirochaetales; f__Spirochaetaceae
ASV309	0	0	0.000124719	0.000124719	0.000685957	0.000457304	0.000498878	0.000644383	k__Bacteria; p__Bacteroidota; c__Bacteroidia; o__Bacteroidales; f__Dysgonomonadaceae
ASV314	0	8.31463e-05	8.31463e-05	0	0.00110169	0.000976968	0.000706743	0.000769103	k__Bacteria; p__Spirochaetota; c__Spirochaetia; o__Spirochaetales; f__Spirochaetaceae; g__Treponema; s__
ASV315	0.000103933	0	0	8.31463e-05	0.0013927	0.000436518	0	0.000893822	k__Bacteria; p__Spirochaetota; c__Spirochaetia; o__Spirochaetales; f__Spirochaetaceae; g__Treponema; s__
ASV318	0	2.07866e-05	0.000291012	0	0	0.000103933	0.000582024	0	k__Bacteria; p__Proteobacteria; c__Alphaproteobacteria; o__Rhizobiales; f__Rhizobiaceae; g__Pseudochrobactrum
ASV319	0	6.23597e-05	6.23597e-05	8.31463e-05	0.00060281	0.000644383	0.00072753	0.000831463	k__Bacteria; p__Firmicutes; c__Desulfitobacteriia; o__Desulfitobacteriales
ASV320	0	8.31463e-05	8.31463e-05	0	0.000228652	0.000706743	0.000623597	0.000478091	k__Bacteria; p__Firmicutes; c__Clostridia; o__Oscillospirales; f__Eubacterium_coprostanoligenes_group; g__Eubacterium_coprostanoligenes_group; s__
ASV323	0	0	0.000145506	6.23597e-05	0.000706743	0.000769103	0.00114326	0.000873036	k__Bacteria; p__Firmicutes; c__Clostridia; o__Lachnospirales; f__Lachnospiraceae
ASV324	0.000145506	0.000103933	0.000166293	0.000187079	0.000685957	0.000207866	0.000478091	0.000561237	k__Bacteria; p__Bacteroidota; c__Bacteroidia; o__Bacteroidales; f__Paludibacteraceae; g__; s__
ASV329	0	0.000145506	0.000124719	0	0.00114326	0.00072753	0.000644383	0.000582024	k__Bacteria; p__Spirochaetota; c__Spirochaetia; o__Spirochaetales; f__Spirochaetaceae
ASV330	8.31463e-05	0	0.000124719	6.23597e-05	0.000561237	0.000394945	0.000498878	0.000291012	k__Bacteria; p__Firmicutes; c__Clostridia; o__Clostridia_vadinBB60_group; f__Clostridia_vadinBB60_group; g__Clostridia_vadinBB60_group; s__
ASV335	0.000103933	0.000166293	0.000270225	0.000145506	0.000519664	0.00066517	0.000935395	0.00114326	k__Bacteria; p__Bacteroidota; c__Bacteroidia; o__Bacteroidales; f__Williamwhitmaniaceae; g__BCf9-17_termite_group; s__
ASV336	0.000124719	0	0.000415731	4.15731e-05	0.000852249	0.000852249	0.000831463	0.000706743	k__Bacteria; p__Spirochaetota; c__Spirochaetia; o__Spirochaetales; f__Spirochaetaceae; g__Treponema; s__
ASV339	0.000457304	0.00066517	0.000644383	0.000540451	0	0.000249439	0.000103933	0	k__Bacteria; p__Firmicutes; c__Clostridia; o__Christensenellales; f__Christensenellaceae; g__Christensenellaceae_R-7_group; s__
ASV344	0.000103933	0	0.000249439	0	0.000789889	0.000457304	0.000561237	0.000103933	k__Bacteria; p__Bacteroidota; c__Bacteroidia; o__Bacteroidales; f__Dysgonomonadaceae; g__Dysgonomonas; s__
ASV345	0	0.000103933	0	0.000103933	0.000789889	0.000831463	0.00066517	0.000540451	k__Bacteria; p__Spirochaetota; c__Spirochaetia; o__Spirochaetales; f__Spirochaetaceae; g__Treponema
ASV348	0	6.23597e-05	0.000103933	4.15731e-05	0.000623597	0.000519664	0.000478091	0.000561237	k__Bacteria; p__Firmicutes; c__Clostridia; o__Oscillospirales; f__Ruminococcaceae; g__; s__
ASV353	0	0.00112247	0.00066517	0	0	0.00226574	0.00116405	0	k__Bacteria; p__Firmicutes; c__Clostridia; o__Oscillospirales; f__Oscillospiraceae; g__UCG-002; s__
ASV361	0	0	8.31463e-05	0.000103933	0.000519664	0.000582024	0.000478091	0.000332585	k__Bacteria; p__Synergistota; c__Synergistia; o__Synergistales; f__Synergistaceae; g__Candidatus_Tammella; s__
ASV367	8.31463e-05	2.07866e-05	0.000228652	0	0.00157978	0.000519664	0.000976968	0.000394945	k__Bacteria; p__Firmicutes; c__Clostridia; o__Clostridia_vadinBB60_group; f__Clostridia_vadinBB60_group; g__Clostridia_vadinBB60_group; s__
ASV371	0.000145506	0.000270225	0.000561237	0.000519664	0.000207866	0	8.31463e-05	0.000124719	k__Bacteria; p__Firmicutes; c__Clostridia; o__Peptostreptococcales-Tissierellales; f__Anaerovoracaceae; g__; s__
ASV380	0.000706743	0.000291012	0.000582024	0.000415731	0.000145506	0	0.000332585	0.000207866	k__Bacteria; p__Actinobacteriota; c__Coriobacteriia; o__Coriobacteriales; f__Coriobacteriales_Incertae_Sedis; g__; s__
ASV388	0.000374158	0	0	0.000353372	0.000789889	0	0.000706743	0.000436518	k__Bacteria; p__Bacteroidota; c__Bacteroidia; o__Bacteroidales; f__Dysgonomonadaceae; g__Candidatus_Symbiothrix; s__
ASV392	0.00060281	0.000748316	0.000914609	0.000478091	0.000207866	6.23597e-05	0	0	k__Bacteria; p__Proteobacteria; c__Alphaproteobacteria; o__Rhodospirillales; f__; g__; s__
ASV393	0.000748316	0.000582024	0.000498878	0.00112247	0.000228652	8.31463e-05	0	0	k__Bacteria; p__Spirochaetota; c__Spirochaetia; o__Spirochaetales; f__Spirochaetaceae
ASV397	0	0	8.31463e-05	4.15731e-05	0.000207866	0.000852249	0.000561237	0.00072753	k__Bacteria; p__Spirochaetota; c__Spirochaetia; o__Spirochaetales; f__Spirochaetaceae; g__Treponema; s__
ASV399	0.000353372	0.000166293	0.000374158	0.000561237	0.000332585	0	0	0.000291012	k__Bacteria; p__Actinobacteriota; c__Coriobacteriia; o__Coriobacteriales; f__Coriobacteriales_Incertae_Sedis; g__; s__
ASV404	0	6.23597e-05	0	8.31463e-05	0.000311798	0.000519664	0.000436518	0.000436518	k__Bacteria; p__Desulfobacterota; c__Desulfovibrionia; o__Desulfovibrionales; f__Desulfovibrionaceae; g__Desulfovibrio; s__
ASV406	0.000394945	0.000748316	0.000831463	0.000207866	0.000145506	0.000124719	0	0	k__Bacteria; p__Spirochaetota; c__Spirochaetia; o__Spirochaetales; f__Spirochaetaceae; g__Treponema; s__
ASV408	0	0.000103933	0.000228652	0	0.000478091	0.000394945	0.000415731	0.000415731	k__Bacteria; p__Bacteroidota; c__Bacteroidia; o__Bacteroidales; f__Dysgonomonadaceae
ASV411	0	0.000644383	0	0.000187079	0	0.00220338	0.000831463	0.00072753	k__Bacteria; p__Spirochaetota; c__Spirochaetia; o__Spirochaetales; f__Spirochaetaceae; g__Treponema; s__Spirochaeta_sp.
ASV415	0.000394945	0.00060281	0.000769103	0.000291012	0.000187079	0.000124719	0.000145506	0	k__Bacteria; p__Firmicutes; c__Clostridia; o__Lachnospirales; f__Lachnospiraceae; g__Tyzzerella; s__
ASV416	0	0.000893822	0.00191236	0	0	0.000561237	0.000852249	0	k__Bacteria; p__Bacteroidota; c__Bacteroidia; o__Bacteroidales; f__Bacteroidaceae; g__Bacteroides
ASV418	0.000457304	0.000374158	0.000478091	0.000374158	0.000311798	0.000166293	0.000270225	0.000270225	k__Bacteria; p__Firmicutes; c__Clostridia; o__Monoglobales; f__Monoglobaceae; g__Monoglobus; s__
ASV443	0	0	8.31463e-05	0.000166293	0.000374158	0.000623597	0.000436518	0.000623597	k__Bacteria; p__Spirochaetota; c__Spirochaetia; o__Spirochaetales; f__Spirochaetaceae; g__Treponema
ASV451	0.000706743	0.000457304	0.000374158	0.000415731	0.000124719	0.000124719	0	0	k__Bacteria; p__Spirochaetota; c__Spirochaetia; o__Spirochaetales; f__Spirochaetaceae; g__Termite_Treponema_cluster; s__Coptotermes_gestroi
ASV461	0	0.000291012	0.000540451	4.15731e-05	0	0.000810676	0.000956182	0	k__Bacteria; p__Firmicutes; c__Clostridia; o__Oscillospirales; f__Ruminococcaceae; g__Faecalibacterium
ASV462	0	0	0.000124719	0.000207866	0.000582024	0	0.000394945	0.000623597	k__Bacteria; p__Spirochaetota; c__Spirochaetia; o__Spirochaetales; f__Spirochaetaceae; g__Treponema; s__
ASV466	0	8.31463e-05	0.000124719	0	0.000311798	0.000374158	0.000415731	0.000228652	k__Bacteria; p__Deferribacterota; c__Deferribacteres; o__Deferribacterales; f__Deferribacteraceae; g__Mucispirillum; s__
ASV469	0.000498878	0.000519664	0.000769103	0.000457304	0.000166293	0	0	0.000124719	k__Bacteria; p__Spirochaetota; c__Spirochaetia; o__Spirochaetales; f__Spirochaetaceae
ASV470	0	0.000228652	0	0.000103933	0.000332585	0.000706743	0.000498878	0.000436518	k__Bacteria; p__Spirochaetota; c__Spirochaetia; o__Spirochaetales; f__Spirochaetaceae; g__Termite_Treponema_cluster; s__
ASV472	0	0	0.000187079	0.000166293	0.00066517	0.000831463	0.000810676	0.000873036	k__Bacteria; p__Spirochaetota; c__Spirochaetia; o__Spirochaetales; f__Spirochaetaceae; g__Treponema
ASV474	0	0.00072753	0.00178764	0	0	0.000374158	0.000415731	0	k__Bacteria; p__Bacteroidota; c__Bacteroidia; o__Bacteroidales; f__Bacteroidaceae; g__Bacteroides
ASV480	0.000207866	0.000374158	0.000789889	0.000103933	8.31463e-05	0.000207866	0.000145506	0	k__Bacteria; p__Firmicutes; c__Clostridia; o__Oscillospirales; f__Eubacterium_coprostanoligenes_group; g__Eubacterium_coprostanoligenes_group; s__
ASV483	0.000498878	0.000457304	0.000457304	0.00066517	0.000124719	0	6.23597e-05	0	k__Bacteria; p__Spirochaetota; c__Spirochaetia; o__Spirochaetales; f__Spirochaetaceae; g__Treponema; s__
ASV511	0.000291012	0.000187079	0.000249439	0.000228652	0.000311798	0.000187079	0.000228652	0.000103933	k__Bacteria; p__Firmicutes; c__Clostridia
ASV513	0	0	0.00066517	0.00072753	0.000228652	0	0	0.000207866	k__Bacteria; p__Synergistota; c__Synergistia; o__Synergistales; f__Synergistaceae; g__Fretibacterium; s__
ASV521	0	0.000311798	0.000789889	0.000582024	0	6.23597e-05	0.000228652	0.000207866	k__Bacteria; p__Proteobacteria; c__Alphaproteobacteria; o__Rhodospirillales; f__; g__; s__
ASV529	0	6.23597e-05	0.000166293	8.31463e-05	0.000478091	0.000332585	0.00114326	0.000748316	k__Bacteria; p__Firmicutes; c__Bacilli; o__Mycoplasmatales; f__Mycoplasmataceae; g__Mycoplasma; s__termite_gut
ASV537	0.000394945	0.000332585	0.000415731	0.000228652	0.000124719	0	6.23597e-05	0.000145506	k__Bacteria; p__Firmicutes; c__Clostridia; o__Lachnospirales; f__Lachnospiraceae; g__Tyzzerella; s__
ASV540	0.000207866	0.000291012	0.000374158	0.000166293	6.23597e-05	0.000103933	8.31463e-05	0	k__Bacteria; p__Actinobacteriota; c__Actinobacteria
ASV541	8.31463e-05	0	0	6.23597e-05	0.000311798	0.000270225	0.000270225	0.000769103	k__Bacteria; p__Firmicutes; c__Clostridia; o__Oscillospirales; f__Eubacterium_coprostanoligenes_group; g__Eubacterium_coprostanoligenes_group; s__
ASV546	0	0.000498878	0.00168371	0	0	0.000332585	0.00120562	0	k__Bacteria; p__Bacteroidota; c__Bacteroidia; o__Bacteroidales; f__Rikenellaceae; g__Alistipes; s__Alistipes_shahii
ASV547	8.31463e-05	0.000291012	0.000311798	0.000311798	0.000124719	8.31463e-05	0.000187079	0	k__Bacteria; p__Firmicutes; c__Clostridia; o__Monoglobales; f__Monoglobaceae; g__Monoglobus; s__
ASV549	0.000270225	0.000519664	0.000145506	0.000415731	8.31463e-05	2.07866e-05	0	0	k__Bacteria; p__Spirochaetota; c__Spirochaetia; o__Spirochaetales; f__Spirochaetaceae
ASV555	0	0.000582024	0.00130955	0	0	0.000394945	0.000498878	0	k__Bacteria; p__Bacteroidota; c__Bacteroidia; o__Bacteroidales; f__Rikenellaceae; g__Alistipes
ASV559	2.07866e-05	0	0	0.000124719	0.000187079	0.000249439	0.000187079	0.000436518	k__Bacteria; p__Firmicutes; c__Clostridia; o__Oscillospirales; f__UCG-010; g__UCG-010; s__
ASV563	0.000166293	0.000311798	0.000207866	0.000394945	0.000311798	0.000145506	0	0.000228652	k__Bacteria; p__Firmicutes; c__Clostridia
ASV574	0.000291012	0.000270225	0.00060281	0.000207866	0.000228652	0.000124719	0.000228652	0	k__Bacteria; p__Firmicutes; c__Clostridia; o__Oscillospirales; f__Ruminococcaceae; g__Candidatus_Soleaferrea; s__
ASV575	0.000124719	0.000291012	0.000353372	6.23597e-05	6.23597e-05	0	0.000187079	8.31463e-05	k__Bacteria; p__Firmicutes; c__Clostridia; o__Clostridia_vadinBB60_group; f__Clostridia_vadinBB60_group; g__Clostridia_vadinBB60_group; s__
ASV576	0	6.23597e-05	0.000103933	0	0	0.000561237	0.000436518	0	k__Bacteria; p__Firmicutes; c__Clostridia
ASV578	6.23597e-05	0	4.15731e-05	0	0.000103933	0.000249439	0.000353372	0.000291012	k__Bacteria; p__Firmicutes; c__Clostridia; o__Clostridia_vadinBB60_group; f__Clostridia_vadinBB60_group; g__Clostridia_vadinBB60_group; s__
ASV592	0	0.000145506	8.31463e-05	0	0.000540451	0	0.000394945	0.000623597	k__Bacteria; p__Spirochaetota; c__Spirochaetia; o__Spirochaetales; f__Spirochaetaceae
ASV603	0	0.000249439	0.000644383	0	0	0.000561237	0.000956182	0	k__Bacteria; p__Firmicutes; c__Clostridia; o__Oscillospirales; f__Ruminococcaceae; g__Ruminococcus; s__
ASV615	0	4.15731e-05	0	8.31463e-05	0.000166293	0.000249439	0.000166293	0.000207866	k__Bacteria; p__Firmicutes; c__Clostridia; o__Christensenellales; f__Christensenellaceae; g__Christensenellaceae_R-7_group; s__iron-reducing_bacterium
ASV635	0	0.000852249	0.000207866	0	0	0.000332585	0.000207866	0	k__Bacteria; p__Bacteroidota; c__Bacteroidia; o__Bacteroidales; f__Bacteroidaceae; g__Bacteroides; s__Bacteroides_massiliensis
ASV655	0	0.000582024	0.000623597	0	0	0.000498878	0.000187079	0	k__Bacteria; p__Bacteroidota; c__Bacteroidia; o__Bacteroidales; f__Muribaculaceae; g__Muribaculaceae; s__
ASV668	0	0.000124719	0.000582024	0	0	0.000353372	0.00126798	0	k__Bacteria; p__Firmicutes; c__Clostridia; o__Oscillospirales; f__Ruminococcaceae; g__; s__
ASV674	0.000228652	0.000311798	0.000270225	0.000394945	0.000124719	2.07866e-05	0.000103933	0	k__Bacteria; p__Spirochaetota; c__Spirochaetia; o__Spirochaetales; f__Spirochaetaceae; g__Spirochaeta
ASV685	0	0.000207866	0	0.000124719	0.000124719	0.000187079	0.000103933	0	k__Bacteria; p__Firmicutes; c__Bacilli; o__Lactobacillales; f__Streptococcaceae; g__Lactovum; s__
ASV710	6.23597e-05	6.23597e-05	0	0	0.000207866	0.000374158	0.000249439	0.000249439	k__Bacteria; p__Spirochaetota; c__Spirochaetia; o__Spirochaetales; f__Spirochaetaceae; g__Treponema
ASV714	0	0.000207866	0.000353372	0.000332585	0.000228652	6.23597e-05	0	0.000145506	k__Bacteria; p__Firmicutes; c__Clostridia
ASV717	0.000249439	0.000291012	0	0.000394945	0.000124719	6.23597e-05	0	0.000207866	k__Bacteria; p__Firmicutes; c__Desulfitobacteriia; o__Desulfitobacteriales
ASV718	0	0.000436518	0.000207866	0	0	0.000187079	0.000270225	0	k__Bacteria; p__Bacteroidota; c__Bacteroidia; o__Bacteroidales; f__Tannerellaceae; g__Parabacteroides; s__Parabacteroides_distasonis
ASV721	0.000124719	0.000145506	0.000103933	0.000103933	6.23597e-05	0.000103933	0.000103933	0	k__Bacteria; p__Verrucomicrobiota; c__Verrucomicrobiae; o__Methylacidiphilales; f__Methylacidiphilaceae; g__; s__
ASV766	0	6.23597e-05	0	6.23597e-05	0.000124719	0.000207866	0.000187079	0	k__Bacteria; p__Firmicutes; c__Clostridia; o__Christensenellales; f__Christensenellaceae; g__Christensenellaceae_R-7_group; s__
ASV780	0	2.07866e-05	0.000394945	0	0	0.000103933	0.000374158	0	k__Bacteria; p__Actinobacteriota; c__Coriobacteriia; o__Coriobacteriales; f__Coriobacteriaceae; g__Collinsella
ASV841	0	0.000103933	0.000457304	0	0	0.000145506	0.000374158	0	k__Bacteria; p__Firmicutes; c__Clostridia; o__Lachnospirales; f__Lachnospiraceae; g__Dorea; s__Dorea_formicigenerans
ASV899	0	6.23597e-05	0	6.23597e-05	0.000103933	4.15731e-05	0.000103933	0.000228652	k__Bacteria; p__Firmicutes; c__Clostridia; o__Lachnospirales; f__Lachnospiraceae; g__Tyzzerella; s__
ASV949	0	8.31463e-05	0.000124719	0	0	6.23597e-05	0.000103933	4.15731e-05	k__Bacteria; p__Firmicutes; c__Clostridia; o__Oscillospirales; f__Eubacterium_coprostanoligenes_group; g__Eubacterium_coprostanoligenes_group; s__

## Sheet: Unique ASVs_CF.C
#ASV ID	CF.C.1	CF.C.2	CF.C.3	CF.C.4	RF.C.1	RF.C.2	RF.C.3	RF.C.4	Taxonomy
ASV16	0.00101854	0.00197472	0.00328428	0.00155899	0	0	0	0	k__Bacteria; p__Firmicutes; c__Bacilli; o__Bacillales; f__Planococcaceae; g__Lysinibacillus
ASV131	0	0.000748316	0.00112247	0.000415731	0	0	0	0	k__Bacteria; p__Proteobacteria; c__Gammaproteobacteria; o__Burkholderiales; f__Burkholderiaceae; g__Burkholderia-Caballeronia-Paraburkholderia
ASV180	0.000228652	0.000540451	0.000769103	0.000311798	0	0	0	0	k__Bacteria; p__Actinobacteriota; c__Actinobacteria; o__Streptomycetales; f__Streptomycetaceae; g__Streptomyces
ASV209	0.000187079	0.000374158	0.000353372	0.000311798	0	0	0	0	k__Bacteria; p__Firmicutes; c__Bacilli; o__Lactobacillales; f__Streptococcaceae; g__Pilibacter; s__Pilibacter_termitis
ASV256	0.000228652	0.000270225	0.000582024	0.000249439	0	0	0	0	k__Bacteria; p__Proteobacteria; c__Gammaproteobacteria; o__Burkholderiales; f__Burkholderiaceae; g__Burkholderia-Caballeronia-Paraburkholderia
ASV304	2.07866e-05	0	0.000436518	0	0	0	0	0	k__Bacteria; p__Bacteroidota; c__Bacteroidia; o__Bacteroidales; f__Prevotellaceae; g__Prevotella; s__Prevotella_copri
ASV313	0.00101854	0.000789889	0.00112247	0.00130955	0	0	0	0	k__Bacteria; p__Spirochaetota; c__Spirochaetia; o__Spirochaetales; f__Spirochaetaceae; g__Treponema; s__
ASV341	0	0.00141349	0.00103933	0.00072753	0	0	0	0	k__Bacteria; p__Spirochaetota; c__Spirochaetia; o__Spirochaetales; f__Spirochaetaceae; g__Termite_Treponema_cluster; s__
ASV370	0.00128877	0.00135113	0.0010809	0.00110169	0	0	0	0	k__Bacteria; p__Spirochaetota; c__Spirochaetia; o__Spirochaetales; f__Spirochaetaceae; g__Termite_Treponema_cluster; s__
ASV378	0.000976968	0	0.00114326	0.00120562	0	0	0	0	k__Bacteria; p__Spirochaetota; c__Spirochaetia; o__Spirochaetales; f__Spirochaetaceae; g__Treponema; s__
ASV390	0.000769103	0.000748316	0.000706743	0.00133034	0	0	0	0	k__Bacteria; p__Spirochaetota; c__Spirochaetia; o__Spirochaetales; f__Spirochaetaceae; g__Treponema
ASV414	0.000582024	0.000311798	0.00072753	0.00120562	0	0	0	0	k__Bacteria; p__Spirochaetota; c__Spirochaetia; o__Spirochaetales; f__Spirochaetaceae; g__Termite_Treponema_cluster; s__
ASV419	4.15731e-05	0.000124719	0.000166293	8.31463e-05	0	0	0	0	k__Bacteria; p__Firmicutes; c__Clostridia; o__Peptostreptococcales-Tissierellales; f__Peptostreptococcaceae; g__Clostridioides; s__Clostridium_sp.
ASV442	0.000997755	0	0	0.000997755	0	0	0	0	k__Bacteria; p__Spirochaetota; c__Spirochaetia; o__Spirochaetales; f__Spirochaetaceae; g__Termite_Treponema_cluster
ASV465	0.00066517	0.000582024	0.000311798	0.000685957	0	0	0	0	k__Bacteria; p__Spirochaetota; c__Spirochaetia; o__Spirochaetales; f__Spirochaetaceae
ASV501	0.000561237	0.000436518	0.000353372	0.000623597	0	0	0	0	k__Bacteria; p__Spirochaetota; c__Spirochaetia; o__Spirochaetales; f__Spirochaetaceae; g__Treponema; s__
ASV545	0.000415731	0.000831463	0.000374158	0.000457304	0	0	0	0	k__Bacteria; p__Spirochaetota; c__Spirochaetia; o__Spirochaetales; f__Spirochaetaceae; g__Treponema; s__
ASV553	0.000478091	0.000332585	0.000478091	0.000436518	0	0	0	0	k__Bacteria; p__Spirochaetota; c__Spirochaetia; o__Spirochaetales; f__Spirochaetaceae; g__Termite_Treponema_cluster; s__
ASV556	0.000498878	0	0.000540451	0.000540451	0	0	0	0	k__Bacteria; p__Spirochaetota; c__Spirochaetia; o__Spirochaetales; f__Spirochaetaceae
ASV564	0.000415731	0.000498878	0.000478091	0.000415731	0	0	0	0	k__Bacteria; p__Spirochaetota; c__Spirochaetia; o__Spirochaetales; f__Spirochaetaceae; g__Treponema; s__
ASV577	0	0.000644383	0.000956182	0	0	0	0	0	k__Bacteria; p__Spirochaetota; c__Spirochaetia; o__Spirochaetales; f__Spirochaetaceae; g__Treponema; s__
ASV583	0	0.000789889	0.000976968	0	0	0	0	0	k__Bacteria; p__Spirochaetota; c__Spirochaetia; o__Spirochaetales; f__Spirochaetaceae; g__Treponema; s__
ASV584	0.000332585	0.000270225	0.000415731	0.000353372	0	0	0	0	k__Bacteria; p__Spirochaetota; c__Spirochaetia; o__Spirochaetales; f__Spirochaetaceae; g__Treponema; s__
ASV593	0.000644383	0.000519664	0	0	0	0	0	0	k__Bacteria; p__Synergistota; c__Synergistia; o__Synergistales; f__Synergistaceae; g__Fretibacterium; s__
ASV620	0.000270225	0.000457304	0.000810676	0	0	0	0	0	k__Bacteria; p__Spirochaetota; c__Spirochaetia; o__Spirochaetales; f__Spirochaetaceae
ASV623	0.000270225	0.000436518	0.000519664	0.000270225	0	0	0	0	k__Bacteria; p__Spirochaetota; c__Spirochaetia; o__Spirochaetales; f__Spirochaetaceae; g__Treponema; s__
ASV634	0	6.23597e-05	0.000103933	0	0	0	0	0	k__Bacteria; p__Firmicutes; c__Bacilli; o__Paenibacillales; f__Paenibacillaceae; g__Paenibacillus
ASV660	0.000810676	0	0.000478091	0	0	0	0	0	k__Bacteria; p__Spirochaetota; c__Spirochaetia; o__Spirochaetales; f__Spirochaetaceae; g__Treponema; s__
ASV669	0	0.000519664	0	0.000561237	0	0	0	0	k__Bacteria; p__Synergistota; c__Synergistia; o__Synergistales; f__Synergistaceae
ASV693	0	8.31463e-05	0.000145506	0	0	0	0	0	k__Bacteria; p__Actinobacteriota; c__Actinobacteria; o__Streptomycetales; f__Streptomycetaceae; g__Streptomyces
ASV734	0.000207866	0.000187079	0.000228652	0.000103933	0	0	0	0	k__Bacteria; p__Firmicutes; c__Clostridia; o__Lachnospirales; f__Lachnospiraceae; g__Tyzzerella; s__
ASV748	0.000228652	0.000207866	0	0	0	0	0	0	k__Bacteria
ASV758	0.000291012	0.000207866	0.000187079	0.000332585	0	0	0	0	k__Bacteria; p__Spirochaetota; c__Spirochaetia; o__Spirochaetales; f__Spirochaetaceae; g__Treponema; s__
ASV763	0.000207866	0.000187079	0.000187079	0.000187079	0	0	0	0	k__Bacteria; p__Spirochaetota; c__Spirochaetia; o__Spirochaetales; f__Spirochaetaceae; g__Treponema; s__
ASV767	0.000124719	0	0.000124719	0	0	0	0	0	k__Bacteria; p__Spirochaetota; c__Spirochaetia; o__Spirochaetales; f__Spirochaetaceae
ASV786	0.000228652	0.000187079	0.000249439	0.000270225	0	0	0	0	k__Bacteria; p__Spirochaetota; c__Spirochaetia; o__Spirochaetales; f__Spirochaetaceae
ASV831	0.000124719	6.23597e-05	0	8.31463e-05	0	0	0	0	k__Bacteria; p__Acidobacteriota; c__Acidobacteriae; o__Acidobacteriales; f__Acidobacteriaceae_(Subgroup_1); g__Occallatibacter
ASV835	0.000249439	0	0.000103933	0.000145506	0	0	0	0	k__Bacteria; p__Synergistota; c__Synergistia; o__Synergistales; f__Synergistaceae; g__Fretibacterium
ASV837	0	0.000124719	0.000207866	8.31463e-05	0	0	0	0	k__Bacteria; p__Firmicutes; c__Clostridia; o__Oscillospirales; f__Oscillospiraceae
ASV839	0	6.23597e-05	4.15731e-05	0	0	0	0	0	k__Bacteria; p__Proteobacteria; c__Gammaproteobacteria; o__Xanthomonadales; f__Xanthomonadaceae; g__Pseudoxanthomonas
ASV846	0.000270225	0.000103933	0.000207866	0.000228652	0	0	0	0	k__Bacteria; p__Spirochaetota; c__Spirochaetia; o__Spirochaetales; f__Spirochaetaceae
ASV848	0	0.000145506	0.000124719	0	0	0	0	0	k__Bacteria; p__Firmicutes; c__Clostridia; o__Christensenellales; f__Christensenellaceae; g__Christensenellaceae_R-7_group; s__
ASV858	0	0.000124719	0.000166293	4.15731e-05	0	0	0	0	k__Bacteria; p__Margulisbacteria; c__Margulisbacteria; o__Margulisbacteria; f__Margulisbacteria; g__Margulisbacteria; s__
ASV882	0.000706743	0	0	0.000561237	0	0	0	0	k__Bacteria; p__Spirochaetota; c__Spirochaetia; o__Spirochaetales; f__Spirochaetaceae; g__Treponema; s__
ASV883	0.000249439	8.31463e-05	0	0.000166293	0	0	0	0	k__Bacteria; p__Spirochaetota; c__Spirochaetia; o__Spirochaetales; f__Spirochaetaceae; g__Treponema
ASV907	8.31463e-05	0.000103933	0	6.23597e-05	0	0	0	0	k__Bacteria; p__Firmicutes; c__Clostridia; o__Lachnospirales; f__Lachnospiraceae
ASV908	0.000103933	0	6.23597e-05	0	0	0	0	0	k__Bacteria; p__Spirochaetota; c__Spirochaetia; o__Spirochaetales; f__Spirochaetaceae; g__Treponema
ASV919	0.000353372	0.000228652	0	0	0	0	0	0	k__Bacteria; p__Spirochaetota; c__Spirochaetia; o__Spirochaetales; f__Spirochaetaceae
ASV944	0.000145506	0	0	8.31463e-05	0	0	0	0	k__Bacteria; p__Bacteroidota; c__Bacteroidia; o__Bacteroidales; f__Dysgonomonadaceae; g__Candidatus_Armantifilum; s__
ASV961	6.23597e-05	6.23597e-05	0.000103933	0.000103933	0	0	0	0	k__Bacteria; p__Synergistota; c__Synergistia; o__Synergistales; f__Synergistaceae; g__Candidatus_Tammella; s__
ASV976	0.000145506	0.000103933	0	0	0	0	0	0	k__Bacteria; p__Desulfobacterota; c__Desulfovibrionia; o__Desulfovibrionales; f__Desulfovibrionaceae; g__Desulfovibrio; s__
ASV1009	0.000166293	0	0	0.000207866	0	0	0	0	k__Bacteria; p__Spirochaetota; c__Spirochaetia; o__Spirochaetales; f__Spirochaetaceae; g__Treponema; s__
ASV1040	0	0.000103933	0.000166293	6.23597e-05	0	0	0	0	k__Bacteria; p__Synergistota; c__Synergistia; o__Synergistales; f__Synergistaceae; g__Fretibacterium; s__
ASV1050	0	6.23597e-05	8.31463e-05	0	0	0	0	0	k__Bacteria; p__Desulfobacterota; c__Desulfovibrionia; o__Desulfovibrionales; f__Desulfovibrionaceae; g__Desulfovibrio; s__
ASV1076	0	0.000103933	0.000228652	0	0	0	0	0	k__Bacteria; p__Proteobacteria; c__Alphaproteobacteria; o__Rickettsiales; f__; g__; s__
ASV1103	0.000145506	0	0	6.23597e-05	0	0	0	0	k__Bacteria; p__Spirochaetota; c__Spirochaetia; o__Spirochaetales; f__Spirochaetaceae
ASV1104	4.15731e-05	2.07866e-05	4.15731e-05	4.15731e-05	0	0	0	0	k__Bacteria
ASV1123	0	0	0.000166293	0.000145506	0	0	0	0	k__Bacteria; p__Firmicutes; c__Negativicutes; o__Acidaminococcales; f__Acidaminococcaceae; g__; s__
ASV1148	0	0	0.000103933	0.000124719	0	0	0	0	k__Bacteria; p__Desulfobacterota; c__Desulfovibrionia; o__Desulfovibrionales; f__Desulfovibrionaceae; g__Desulfovibrio; s__
ASV1152	0.000166293	0	0.000187079	0	0	0	0	0	k__Bacteria; p__Firmicutes; c__Clostridia
ASV1167	0.000124719	6.23597e-05	0	0	0	0	0	0	k__Bacteria; p__Firmicutes; c__Clostridia; o__Lachnospirales; f__Lachnospiraceae
ASV1177	6.23597e-05	0.000103933	0	8.31463e-05	0	0	0	0	k__Bacteria; p__Rs-K70_termite_group; c__Rs-K70_termite_group; o__Rs-K70_termite_group; f__Rs-K70_termite_group; g__Rs-K70_termite_group; s__
ASV1194	0.000415731	0	2.07866e-05	0	0	0	0	0	k__Bacteria; p__Proteobacteria; c__Alphaproteobacteria; o__Rhodospirillales; f__; g__; s__
ASV1225	0	0.000145506	0	4.15731e-05	0	0	0	0	k__Bacteria
ASV1262	0	0	6.23597e-05	0.000187079	0	0	0	0	k__Bacteria; p__Desulfobacterota; c__Desulfovibrionia; o__Desulfovibrionales; f__Desulfovibrionaceae; g__Desulfovibrio; s__
ASV1269	0	0.000166293	6.23597e-05	0	0	0	0	0	k__Bacteria
ASV1301	0	0	0.000103933	6.23597e-05	0	0	0	0	k__Bacteria
ASV1317	0	0	2.07866e-05	6.23597e-05	0	0	0	0	k__Bacteria
ASV1493	0	8.31463e-05	0	4.15731e-05	0	0	0	0	k__Bacteria; p__Firmicutes; c__Clostridia; o__Christensenellales; f__Christensenellaceae; g__; s__
ASV1501	0	0	0.000145506	4.15731e-05	0	0	0	0	k__Bacteria; p__Firmicutes; c__Clostridia; o__Oscillospirales; f__Ruminococcaceae
ASV1694	2.07866e-05	0	8.31463e-05	0	0	0	0	0	k__Bacteria; p__Actinobacteriota; c__Actinobacteria; o__Corynebacteriales; f__Segniliparaceae; g__; s__

## Sheet: Unique ASVs_RF.C
#ASV ID	CF.C.1	CF.C.2	CF.C.3	CF.C.4	RF.C.1	RF.C.2	RF.C.3	RF.C.4	Taxonomy
ASV24	0	0	0	0	0.0127422	0.00702586	0.00829384	0.00542529	k__Bacteria; p__Proteobacteria; c__Gammaproteobacteria; o__Burkholderiales; f__Rhodocyclaceae
ASV43	0	0	0	0	0.0060281	0.00675563	0.00559159	0.00717136	k__Bacteria; p__Elusimicrobiota; c__Endomicrobia; o__Endomicrobiales; f__Endomicrobiaceae; g__Endomicrobium
ASV47	0	0	0	0	0.00906294	0.00561237	0.00513428	0.0066517	k__Bacteria; p__Spirochaetota; c__Spirochaetia; o__Spirochaetales; f__Spirochaetaceae; g__Treponema; s__
ASV58	0	0	0	0	0.00648541	0.00534215	0.0048017	0.00594496	k__Bacteria; p__Spirochaetota; c__Spirochaetia; o__Spirochaetales; f__Spirochaetaceae; g__Treponema; s__
ASV71	0	0	0	0	0.00349214	0.00234888	0.00272304	0.00195394	k__Bacteria; p__Actinobacteriota; c__Coriobacteriia; o__Coriobacteriales; f__Coriobacteriales_Incertae_Sedis; g__; s__
ASV92	0	0	0	0	0	0.00145506	0.000893822	0.000540451	k__Bacteria; p__Proteobacteria; c__Gammaproteobacteria; o__Enterobacterales; f__Enterobacteriaceae
ASV116	0	0	0	0	0.00185	0.00259832	0.00332585	0.00326349	k__Bacteria; p__Elusimicrobiota; c__Endomicrobia; o__Endomicrobiales; f__Endomicrobiaceae; g__Endomicrobium; s__
ASV142	0	0	0	0	0.00315956	0.00230731	0.00257753	0.0030972	k__Bacteria; p__Elusimicrobiota; c__Endomicrobia; o__Endomicrobiales; f__Endomicrobiaceae; g__Endomicrobium; s__
ASV153	0	0	0	0	0.00241124	0.00241124	0.00228652	0.00207866	k__Bacteria; p__Elusimicrobiota; c__Endomicrobia; o__Endomicrobiales; f__Endomicrobiaceae; g__Endomicrobium; s__
ASV160	0	0	0	0	0.00189158	0.00266068	0.00284776	0.00263989	k__Bacteria; p__Spirochaetota; c__Spirochaetia; o__Spirochaetales; f__Spirochaetaceae; g__Treponema; s__
ASV163	0	0	0	0	0.000353372	0.000789889	0.000810676	0	k__Bacteria; p__Proteobacteria; c__Gammaproteobacteria; o__Enterobacterales; f__Enterobacteriaceae; g__Enterobacter
ASV178	0	0	0	0	0.00199551	0.00180843	0.00268147	0.00191236	k__Bacteria; p__Spirochaetota; c__Spirochaetia; o__Spirochaetales; f__Spirochaetaceae; g__Treponema; s__
ASV192	0	0	0	0	0.00151742	0	0.00160057	0.00103933	k__Bacteria; p__Bacteroidota; c__Bacteroidia; o__Bacteroidales; f__Paludibacteraceae; g__; s__
ASV200	0	0	0	0	0.0017045	0.00166293	0.00137191	0.00193315	k__Bacteria; p__Spirochaetota; c__Spirochaetia; o__Spirochaetales; f__Spirochaetaceae; g__Treponema; s__
ASV205	0	0	0	0	0.00130955	0.00209944	0.000997755	0.00106011	k__Bacteria; p__Spirochaetota; c__Spirochaetia; o__Spirochaetales; f__Spirochaetaceae; g__Treponema
ASV214	0	0	0	0	0.000706743	0.000124719	0.000207866	0.0010809	k__Bacteria; p__Bacteroidota; c__Bacteroidia; o__Bacteroidales; f__M2PB4-65_termite_group; g__M2PB4-65_termite_group; s__
ASV227	0	0	0	0	0.000997755	0.00120562	0.00143427	0.00214102	k__Bacteria; p__Spirochaetota; c__Spirochaetia; o__Spirochaetales; f__Spirochaetaceae; g__Treponema; s__
ASV232	0	0	0	0	0.00162135	0.00153821	0	0.00162135	k__Bacteria; p__Spirochaetota; c__Spirochaetia; o__Spirochaetales; f__Spirochaetaceae; g__Treponema
ASV234	0	0	0	0	0.00220338	0.00222416	0	0.00255675	k__Bacteria; p__Spirochaetota; c__Spirochaetia; o__Spirochaetales; f__Spirochaetaceae; g__Treponema
ASV236	0	0	0	0	0.00180843	0.00116405	0.00130955	0.00130955	k__Bacteria; p__Elusimicrobiota; c__Endomicrobia; o__Endomicrobiales; f__Endomicrobiaceae; g__Endomicrobium; s__
ASV246	0	0	0	0	0	0.00147585	0.0013927	0.0021618	k__Bacteria; p__Spirochaetota; c__Spirochaetia; o__Spirochaetales; f__Spirochaetaceae; g__Treponema
ASV255	0	0	0	0	0.000852249	0.000935395	0.000956182	0.000748316	k__Bacteria; p__Desulfobacterota; c__Desulfovibrionia; o__Desulfovibrionales; f__Desulfovibrionaceae; g__Desulfovibrio; s__
ASV261	0	0	0	0	0.00133034	0.00162135	0.00149663	0.00155899	k__Bacteria; p__Spirochaetota; c__Spirochaetia; o__Spirochaetales; f__Spirochaetaceae; g__Treponema; s__Spirochaeta_sp.
ASV270	0	0	0	0	0.00126798	0.00133034	0.00126798	0.00137191	k__Bacteria; p__Spirochaetota; c__Spirochaetia; o__Spirochaetales; f__Spirochaetaceae; g__Treponema; s__Treponema_primitia
ASV272	0	0	0	0	0.00116405	0.000810676	0.000914609	0.00168371	k__Bacteria; p__Patescibacteria; c__Gracilibacteria; o__Absconditabacteriales_(SR1); f__Absconditabacteriales_(SR1); g__Absconditabacteriales_(SR1); s__SR1_bacterium
ASV279	0	0	0	0	0.00135113	0.000997755	0.00191236	0.00266068	k__Bacteria; p__Spirochaetota; c__Spirochaetia; o__Spirochaetales; f__Spirochaetaceae; g__Treponema; s__
ASV281	0	0	0	0	0.00110169	0	0.000478091	0.00110169	k__Bacteria; p__Bacteroidota; c__Bacteroidia; o__Bacteroidales; f__Tannerellaceae; g__Candidatus_Vestibaculum; s__
ASV289	0	0	0	0	0.000706743	0.00103933	0.00106011	0.00164214	k__Bacteria; p__Spirochaetota; c__Spirochaetia; o__Spirochaetales; f__Spirochaetaceae; g__Treponema; s__
ASV292	0	0	0	0	0.000394945	0.000685957	0.000623597	0.000291012	k__Bacteria; p__Firmicutes; c__Clostridia; o__Clostridia_vadinBB60_group; f__Clostridia_vadinBB60_group; g__Clostridia_vadinBB60_group; s__
ASV300	0	0	0	0	0.00066517	0.00072753	0.000644383	0.000498878	k__Bacteria; p__Firmicutes; c__Clostridia
ASV306	0	0	0	0	0.00116405	0.000831463	0.000706743	0.000810676	k__Bacteria; p__Spirochaetota; c__Spirochaetia; o__Spirochaetales; f__Spirochaetaceae; g__Treponema; s__
ASV310	0	0	0	0	0.00106011	0.00147585	0.000956182	0.00155899	k__Bacteria; p__Elusimicrobiota; c__Endomicrobia; o__Endomicrobiales; f__Endomicrobiaceae; g__Endomicrobium; s__
ASV311	0	0	0	0	0.000893822	0.00060281	0.000935395	0.000893822	k__Bacteria; p__Firmicutes; c__Clostridia; o__Oscillospirales; f__Ruminococcaceae; g__; s__
ASV316	0	0	0	0	0.00164214	0.000810676	0.000976968	0.000873036	k__Bacteria; p__Bacteroidota; c__Bacteroidia; o__Bacteroidales; f__Marinifilaceae; g__Odoribacter; s__
ASV321	0	0	0	0	0.000623597	0.00060281	0	0.000498878	k__Bacteria; p__Proteobacteria; c__Gammaproteobacteria; o__Burkholderiales; f__Rhodocyclaceae
ASV326	0	0	0	0	0.000582024	0.000124719	0.000415731	0.00066517	k__Bacteria; p__Bacteroidota; c__Bacteroidia; o__Bacteroidales; f__M2PB4-65_termite_group; g__M2PB4-65_termite_group; s__
ASV332	0	0	0	0	0.000997755	0.00114326	0.00124719	0.00143427	k__Bacteria; p__Spirochaetota; c__Spirochaetia; o__Spirochaetales; f__Spirochaetaceae; g__Treponema; s__
ASV340	0	0	0	0	0.0010809	0	0	0.000935395	k__Bacteria; p__Bacteroidota; c__Bacteroidia; o__Bacteroidales; f__Dysgonomonadaceae; g__Candidatus_Symbiothrix; s__
ASV346	0	0	0	0	0	0.000270225	0.000228652	0.000270225	k__Bacteria; p__Firmicutes; c__Bacilli; o__Lactobacillales; f__Streptococcaceae; g__Lactococcus; s__bacterium_TOPO-YPDclone5A
ASV359	0	0	0	0	0.000249439	0	0	0.000374158	k__Bacteria; p__Patescibacteria; c__Saccharimonadia; o__Saccharimonadales; f__Saccharimonadaceae; g__Candidatus_Saccharimonas; s__
ASV360	0	0	0	0	0.0013927	0	0.000935395	0.000415731	k__Bacteria; p__Spirochaetota; c__Spirochaetia; o__Spirochaetales; f__Spirochaetaceae; g__Treponema; s__
ASV362	0	0	0	0	0.000893822	0.00066517	0.000873036	0.00135113	k__Bacteria; p__Spirochaetota; c__Spirochaetia; o__Spirochaetales; f__Spirochaetaceae
ASV376	0	0	0	0	0.000561237	0.000270225	0.000561237	0.000415731	k__Bacteria; p__Firmicutes; c__Clostridia; o__Oscillospirales; f__Eubacterium_coprostanoligenes_group; g__Eubacterium_coprostanoligenes_group; s__
ASV377	0	0	0	0	0.000457304	0.000374158	0.000478091	0.000353372	k__Bacteria; p__Firmicutes; c__Clostridia; o__Peptostreptococcales-Tissierellales; f__Anaerovoracaceae; g__; s__
ASV382	0	0	0	0	0.000311798	0.000831463	0.000706743	0.000582024	k__Bacteria; p__Spirochaetota; c__Spirochaetia; o__Spirochaetales; f__Spirochaetaceae
ASV383	0	0	0	0	0.000789889	0.000561237	0.000706743	0.000582024	k__Bacteria; p__Proteobacteria; c__Alphaproteobacteria; o__Rickettsiales; f__; g__; s__
ASV387	0	0	0	0	0.000561237	0.000519664	0.000436518	0.00072753	k__Bacteria; p__Spirochaetota; c__Spirochaetia; o__Spirochaetales; f__Spirochaetaceae; g__Treponema; s__
ASV391	0	0	0	0	0.00103933	0.00060281	0.000374158	0.000561237	k__Bacteria; p__Spirochaetota; c__Spirochaetia; o__Spirochaetales; f__Spirochaetaceae; g__Treponema
ASV398	0	0	0	0	0.000207866	0.000187079	0	0.000166293	k__Bacteria; p__Firmicutes; c__Bacilli; o__Lactobacillales; f__Streptococcaceae; g__Lactococcus
ASV400	0	0	0	0	0.000436518	0.000623597	0.000748316	0.000311798	k__Bacteria; p__Elusimicrobiota; c__Endomicrobia; o__Endomicrobiales; f__Endomicrobiaceae; g__Endomicrobium; s__
ASV401	0	0	0	0	0.000644383	0.000519664	0.000478091	0.000873036	k__Bacteria; p__Spirochaetota; c__Spirochaetia; o__Spirochaetales; f__Spirochaetaceae; g__Treponema; s__
ASV403	0	0	0	0	0.000353372	0.000519664	0.000353372	0.000540451	k__Bacteria; p__Spirochaetota; c__Spirochaetia; o__Spirochaetales; f__Spirochaetaceae; g__Treponema; s__
ASV412	0	0	0	0	0.000498878	0.000291012	0.000291012	0.000561237	k__Bacteria; p__Actinobacteriota; c__Actinobacteria
ASV417	0	0	0	0	8.31463e-05	0.000249439	0.000103933	0	k__Bacteria; p__Proteobacteria; c__Gammaproteobacteria; o__Pseudomonadales; f__Pseudomonadaceae; g__Pseudomonas
ASV420	0	0	0	0	0.000311798	0.000374158	0.000249439	0.000291012	k__Bacteria; p__Actinobacteriota; c__Coriobacteriia; o__Coriobacteriales; f__Coriobacteriales_Incertae_Sedis; g__; s__
ASV421	0	0	0	0	0.000457304	0.000519664	0.000561237	0.000519664	k__Bacteria; p__Firmicutes; c__Clostridia; o__Lachnospirales; f__Lachnospiraceae; g__Tyzzerella; s__
ASV424	0	0	0	0	0	0.000582024	0.000789889	0.00112247	k__Bacteria; p__Bacteroidota; c__Bacteroidia; o__Bacteroidales; f__Williamwhitmaniaceae; g__BCf9-17_termite_group; s__
ASV426	0	0	0	0	0.000623597	0.00128877	0.00120562	0	k__Bacteria; p__Spirochaetota; c__Spirochaetia; o__Spirochaetales; f__Spirochaetaceae; g__Treponema
ASV428	0	0	0	0	0.000457304	0.000103933	0.000166293	0.000187079	k__Bacteria; p__Bacteroidota; c__Bacteroidia; o__Bacteroidales; f__Dysgonomonadaceae; g__Dysgonomonas; s__Dysgonomonas_alginatilytica
ASV432	0	0	0	0	0.000415731	0.0010809	0	0	k__Bacteria; p__Spirochaetota; c__Spirochaetia; o__Spirochaetales; f__Spirochaetaceae; g__Treponema; s__Treponema_primitia
ASV433	0	0	0	0	0.000582024	0	0	0.000893822	k__Bacteria; p__Spirochaetota; c__Spirochaetia; o__Spirochaetales; f__Spirochaetaceae; g__Treponema
ASV439	0	0	0	0	0	0.000187079	0.000415731	0	k__Bacteria; p__Proteobacteria; c__Gammaproteobacteria; o__Pseudomonadales; f__Moraxellaceae; g__Acinetobacter
ASV445	0	0	0	0	0.000332585	0.000207866	0.000291012	0.000270225	k__Bacteria; p__Firmicutes; c__Clostridia; o__Monoglobales; f__Monoglobaceae; g__Monoglobus; s__
ASV446	0	0	0	0	0.000124719	0.000353372	0.000207866	0.000187079	k__Bacteria; p__Firmicutes; c__Clostridia; o__Oscillospirales; f__Oscillospiraceae
ASV447	0	0	0	0	0.000519664	0.000582024	0.000145506	0	k__Bacteria; p__Bacteroidota; c__Bacteroidia; o__Bacteroidales; f__Dysgonomonadaceae
ASV448	0	0	0	0	0.000436518	0.000623597	0.000332585	0.000582024	k__Bacteria; p__Spirochaetota; c__Spirochaetia; o__Spirochaetales; f__Spirochaetaceae; g__Treponema
ASV454	0	0	0	0	0.000291012	0.000187079	0.000270225	0.000228652	k__Bacteria; p__Patescibacteria; c__Gracilibacteria; o__JGI_0000069-P22; f__JGI_0000069-P22; g__JGI_0000069-P22; s__
ASV456	0	0	0	0	0.000332585	0.000228652	0.000228652	0.000644383	k__Bacteria; p__Firmicutes; c__Clostridia; o__Oscillospirales; f__Eubacterium_coprostanoligenes_group; g__Eubacterium_coprostanoligenes_group; s__
ASV458	0	0	0	0	0.000311798	0.000270225	0.000311798	0.000415731	k__Bacteria; p__Firmicutes; c__Clostridia; o__Christensenellales; f__Christensenellaceae; g__Christensenellaceae_R-7_group; s__
ASV460	0	0	0	0	0.00124719	0	0.000831463	0	k__Bacteria; p__Bacteroidota; c__Bacteroidia; o__Bacteroidales; f__Marinifilaceae; g__Odoribacter; s__
ASV463	0	0	0	0	0.000457304	0.000789889	0	0	k__Bacteria; p__Spirochaetota; c__Spirochaetia; o__Spirochaetales; f__Spirochaetaceae; g__Treponema
ASV464	0	0	0	0	0.000623597	0.000457304	0	0.000582024	k__Bacteria; p__Spirochaetota; c__Spirochaetia; o__Spirochaetales; f__Spirochaetaceae; g__Treponema; s__
ASV468	0	0	0	0	0.000353372	0	0.000394945	0.000394945	k__Bacteria; p__Bacteroidota; c__Bacteroidia; o__Bacteroidales; f__Dysgonomonadaceae; g__Candidatus_Armantifilum; s__
ASV471	0	0	0	0	0.000685957	0.000311798	0.000374158	0.000810676	k__Bacteria; p__Spirochaetota; c__Spirochaetia; o__Spirochaetales; f__Spirochaetaceae; g__Treponema; s__
ASV475	0	0	0	0	0.000311798	0.000519664	0.000332585	0.000394945	k__Bacteria; p__Synergistota; c__Synergistia; o__Synergistales; f__Synergistaceae
ASV476	0	0	0	0	0.000644383	0.000623597	0.000436518	0.000623597	k__Bacteria; p__Spirochaetota; c__Spirochaetia; o__Spirochaetales; f__Spirochaetaceae; g__Treponema
ASV477	0	0	0	0	0.000457304	0	0.000935395	0	k__Bacteria; p__Spirochaetota; c__Spirochaetia; o__Spirochaetales; f__Spirochaetaceae; g__Treponema; s__
ASV479	0	0	0	0	0.000145506	0.000187079	0.000332585	0.000249439	k__Bacteria; p__Proteobacteria; c__Gammaproteobacteria; o__Burkholderiales; f__Neisseriaceae; g__Stenoxybacter; s__Stenoxybacter_acetivorans
ASV481	0	0	0	0	0.00060281	0.000145506	0.000228652	0.000353372	k__Bacteria; p__Patescibacteria; c__Saccharimonadia; o__Saccharimonadales; f__Saccharimonadales; g__Saccharimonadales; s__
ASV484	0	0	0	0	0.000789889	0.00072753	0	0	k__Bacteria; p__Spirochaetota; c__Spirochaetia; o__Spirochaetales; f__Spirochaetaceae; g__Spirochaeta; s__Spirochaeta_sp.
ASV485	0	0	0	0	0.000228652	0.000519664	0.000478091	0.000187079	k__Bacteria; p__Synergistota; c__Synergistia; o__Synergistales; f__Synergistaceae; g__Candidatus_Tammella; s__
ASV486	0	0	0	0	0.000374158	0.000249439	0.000311798	0.000187079	k__Bacteria; p__Firmicutes; c__Clostridia; o__Christensenellales; f__Christensenellaceae; g__Christensenellaceae_R-7_group; s__
ASV487	0	0	0	0	0.00060281	0.000519664	0.000789889	0.000187079	k__Bacteria; p__Proteobacteria; c__Gammaproteobacteria; o__Burkholderiales; f__Rhodocyclaceae
ASV490	0	0	0	0	0.000540451	0.000561237	0.000415731	0.00066517	k__Bacteria; p__Spirochaetota; c__Spirochaetia; o__Spirochaetales; f__Spirochaetaceae; g__Treponema
ASV491	0	0	0	0	0.000769103	0.000623597	0	0.000478091	k__Bacteria; p__Spirochaetota; c__Spirochaetia; o__Spirochaetales; f__Spirochaetaceae; g__Treponema; s__
ASV493	0	0	0	0	0	6.23597e-05	0	6.23597e-05	k__Bacteria; p__Firmicutes; c__Bacilli; o__RsaHf231; f__RsaHf231; g__RsaHf231; s__
ASV494	0	0	0	0	0.000394945	0.000228652	0.000374158	0.000291012	k__Bacteria; p__Firmicutes; c__Clostridia; o__Peptostreptococcales-Tissierellales; f__Anaerovoracaceae; g__; s__
ASV497	0	0	0	0	0.000457304	0	0	0.000582024	k__Bacteria; p__Bacteroidota; c__Bacteroidia; o__Bacteroidales; f__Dysgonomonadaceae; g__Candidatus_Armantifilum; s__
ASV499	0	0	0	0	0.000311798	0.000291012	0.000353372	0.000332585	k__Bacteria; p__Actinobacteriota; c__Actinobacteria; o__Corynebacteriales; f__Segniliparaceae; g__; s__
ASV502	0	0	0	0	0.000394945	0.000228652	0.000623597	0.000311798	k__Bacteria; p__Firmicutes; c__Clostridia; o__Oscillospirales; f__Eubacterium_coprostanoligenes_group; g__Eubacterium_coprostanoligenes_group; s__
ASV506	0	0	0	0	0.000311798	0.000457304	0.000457304	0.000291012	k__Bacteria; p__Proteobacteria; c__Alphaproteobacteria; o__Rickettsiales; f__; g__; s__
ASV507	0	0	0	0	0.000353372	0.000249439	0.000436518	0.000394945	k__Bacteria; p__Spirochaetota; c__Spirochaetia; o__Spirochaetales; f__Spirochaetaceae; g__Treponema; s__
ASV508	0	0	0	0	0.000145506	0.000145506	0.000270225	0.000311798	k__Bacteria; p__Actinobacteriota; c__Actinobacteria; o__Micrococcales
ASV516	0	0	0	0	0.000997755	0.00103933	0.00128877	0	k__Bacteria; p__Spirochaetota; c__Spirochaetia; o__Spirochaetales; f__Spirochaetaceae; g__Treponema; s__
ASV518	0	0	0	0	0.000270225	0.000311798	0.000187079	0.000291012	k__Bacteria; p__Firmicutes; c__Clostridia; o__Peptostreptococcales-Tissierellales; f__Anaerovoracaceae; g__; s__
ASV519	0	0	0	0	0	0.000207866	0.000187079	0.000187079	k__Bacteria; p__Firmicutes; c__Clostridia
ASV525	0	0	0	0	0.000956182	0.000561237	0.000873036	0.000810676	k__Bacteria; p__Spirochaetota; c__Spirochaetia; o__Spirochaetales; f__Spirochaetaceae; g__Treponema; s__
ASV526	0	0	0	0	0.000270225	0.000270225	0.000311798	0.000415731	k__Bacteria; p__Firmicutes; c__Clostridia; o__Clostridia_vadinBB60_group; f__Clostridia_vadinBB60_group; g__Clostridia_vadinBB60_group; s__
ASV527	0	0	0	0	0.000270225	0.000166293	0.000187079	0.000291012	k__Bacteria; p__Bacteroidota; c__Bacteroidia; o__Bacteroidales; f__Rs-E47_termite_group; g__Rs-E47_termite_group; s__
ASV530	0	0	0	0	0.000145506	0.000623597	0.000249439	0.000332585	k__Bacteria; p__Spirochaetota; c__Spirochaetia; o__Spirochaetales; f__Spirochaetaceae; g__Termite_Treponema_cluster; s__
ASV532	0	0	0	0	0.000831463	0.000478091	0.000540451	0.000498878	k__Bacteria; p__Spirochaetota; c__Spirochaetia; o__Spirochaetales; f__Spirochaetaceae; g__Treponema; s__Treponema_primitia
ASV534	0	0	0	0	0.000124719	0.00066517	0	0.000436518	k__Bacteria; p__Firmicutes; c__Bacilli; o__Mycoplasmatales; f__Mycoplasmataceae; g__Mycoplasma; s__termite_gut
ASV539	0	0	0	0	0.000187079	0.000207866	0.000353372	0.000436518	k__Bacteria; p__Firmicutes; c__Clostridia; o__Oscillospirales; f__Ruminococcaceae; g__Ruminococcus; s__
ASV542	0	0	0	0	0.00141349	0.000498878	0	0	k__Bacteria; p__Spirochaetota; c__Spirochaetia; o__Spirochaetales; f__Spirochaetaceae; g__Treponema; s__Treponema_primitia
ASV548	0	0	0	0	0.000270225	0.000519664	0.000374158	0.000145506	k__Bacteria; p__Rs-K70_termite_group; c__Rs-K70_termite_group; o__Rs-K70_termite_group; f__Rs-K70_termite_group; g__Rs-K70_termite_group; s__
ASV552	0	0	0	0	0.000249439	0.000519664	0.000291012	0.000436518	k__Bacteria; p__Firmicutes; c__Clostridia; o__Christensenellales; f__Christensenellaceae; g__Christensenellaceae_R-7_group; s__
ASV557	0	0	0	0	0.000374158	0.000291012	0.000769103	0.000685957	k__Bacteria; p__Spirochaetota; c__Spirochaetia; o__Spirochaetales; f__Spirochaetaceae; g__Treponema; s__
ASV560	0	0	0	0	0.000436518	0.000228652	0.000478091	0	k__Bacteria; p__Spirochaetota; c__Spirochaetia; o__Spirochaetales; f__Spirochaetaceae; g__Treponema; s__
ASV562	0	0	0	0	0	0.000685957	0.000789889	0	k__Bacteria; p__Spirochaetota; c__Spirochaetia; o__Spirochaetales; f__Spirochaetaceae
ASV566	0	0	0	0	0.00116405	0	0.00060281	0.000561237	k__Bacteria; p__Spirochaetota; c__Spirochaetia; o__Spirochaetales; f__Spirochaetaceae; g__Treponema
ASV567	0	0	0	0	0.000353372	0	0.000457304	0.00130955	k__Bacteria; p__Spirochaetota; c__Spirochaetia; o__Spirochaetales; f__Spirochaetaceae; g__Treponema; s__Coptotermes_gestroi
ASV570	0	0	0	0	0	0.000519664	0.000706743	0	k__Bacteria; p__Spirochaetota; c__Spirochaetia; o__Spirochaetales; f__Spirochaetaceae; g__Treponema; s__
ASV572	0	0	0	0	0.000311798	0.000145506	0.000353372	0.000644383	k__Bacteria; p__Spirochaetota; c__Spirochaetia; o__Spirochaetales; f__Spirochaetaceae
ASV579	0	0	0	0	0	0	0.000623597	0.000685957	k__Bacteria; p__Spirochaetota; c__Spirochaetia; o__Spirochaetales; f__Spirochaetaceae; g__Treponema; s__Treponema_primitia
ASV581	0	0	0	0	0.000228652	0.000207866	0.000436518	0.000394945	k__Bacteria; p__Campilobacterota; c__Campylobacteria; o__Campylobacterales; f__Sulfurospirillaceae; g__Sulfurospirillum; s__
ASV582	0	0	0	0	0.000789889	0.000956182	0	0	k__Bacteria; p__Spirochaetota; c__Spirochaetia; o__Spirochaetales; f__Spirochaetaceae; g__Treponema; s__
ASV585	0	0	0	0	0.000166293	0.000145506	0.000228652	0.000124719	k__Bacteria; p__Firmicutes; c__Clostridia; o__Lachnospirales; f__Lachnospiraceae; g__Tyzzerella; s__
ASV587	0	0	0	0	0.000249439	0.000103933	0.000145506	0.000249439	k__Bacteria; p__Patescibacteria; c__Saccharimonadia; o__Saccharimonadales; f__Saccharimonadaceae; g__Candidatus_Saccharimonas; s__
ASV588	0	0	0	0	0.000311798	0.000270225	0.000249439	0.000145506	k__Bacteria; p__Firmicutes; c__Clostridia; o__Oscillospirales; f__Oscillospiraceae
ASV589	0	0	0	0	0	0.000270225	0	0.000436518	k__Bacteria; p__Firmicutes; c__Clostridia; o__Oscillospirales; f__Ruminococcaceae; g__Ruminococcaceae; s__
ASV590	0	0	0	0	0.000145506	0.000207866	0.000207866	0.000145506	k__Bacteria; p__Bacteroidota; c__Kapabacteria; o__Kapabacteriales; f__Kapabacteriales; g__Kapabacteriales; s__
ASV591	0	0	0	0	0.000831463	0.000270225	0	0.000893822	k__Bacteria; p__Spirochaetota; c__Spirochaetia; o__Spirochaetales; f__Spirochaetaceae; g__Treponema; s__
ASV596	0	0	0	0	0.000187079	0.000311798	0.000270225	0	k__Bacteria; p__Firmicutes; c__Clostridia; o__Oscillospirales; f__Oscillospiraceae
ASV598	0	0	0	0	0.000914609	0	0	0.00101854	k__Bacteria; p__Spirochaetota; c__Spirochaetia; o__Spirochaetales; f__Spirochaetaceae; g__Treponema; s__
ASV599	0	0	0	0	8.31463e-05	0.000519664	0	0.000166293	k__Bacteria; p__Spirochaetota; c__Spirochaetia; o__Spirochaetales; f__Spirochaetaceae
ASV600	0	0	0	0	0.000374158	0.000394945	0.000166293	0.000124719	k__Bacteria; p__Spirochaetota; c__Spirochaetia; o__Spirochaetales; f__Spirochaetaceae; g__Termite_Treponema_cluster; s__
ASV601	0	0	0	0	0.000124719	0	0.000311798	0	k__Bacteria; p__Firmicutes; c__Clostridia; o__Lachnospirales; f__Lachnospiraceae; g__Tyzzerella; s__
ASV605	0	0	0	0	0.000623597	0	0.000415731	0	k__Bacteria; p__Bacteroidota; c__Bacteroidia; o__Bacteroidales; f__Williamwhitmaniaceae; g__BCf9-17_termite_group; s__
ASV606	0	0	0	0	0	0.000852249	0.000748316	0	k__Bacteria; p__Spirochaetota; c__Spirochaetia; o__Spirochaetales; f__Spirochaetaceae; g__Treponema
ASV608	0	0	0	0	0.000124719	0.000394945	8.31463e-05	6.23597e-05	k__Bacteria; p__Desulfobacterota; c__Desulfovibrionia; o__Desulfovibrionales; f__Desulfovibrionaceae; g__Desulfovibrio; s__
ASV609	0	0	0	0	0	0	0.000374158	0.000582024	k__Bacteria; p__Firmicutes; c__Clostridia; o__Christensenellales; f__Christensenellaceae; g__Christensenellaceae_R-7_group; s__
ASV610	0	0	0	0	0.000291012	0.000291012	0.000270225	0.000540451	k__Bacteria; p__Spirochaetota; c__Spirochaetia; o__Spirochaetales; f__Spirochaetaceae; g__Treponema; s__
ASV611	0	0	0	0	0.000270225	0	0.000228652	0.000374158	k__Bacteria; p__Actinobacteriota; c__Coriobacteriia; o__Coriobacteriales; f__Coriobacteriales_Incertae_Sedis; g__Phoenicibacter; s__
ASV614	0	0	0	0	0.000166293	0.000291012	0.000187079	0.000374158	k__Bacteria; p__Firmicutes; c__Clostridia; o__Clostridia_vadinBB60_group; f__Clostridia_vadinBB60_group; g__Clostridia_vadinBB60_group; s__
ASV625	0	0	0	0	0.000270225	0.000270225	0.000145506	0.000374158	k__Bacteria; p__Elusimicrobiota; c__Endomicrobia; o__Endomicrobiales; f__Endomicrobiaceae; g__Endomicrobium; s__
ASV626	0	0	0	0	0.000332585	0.000353372	0	0	k__Bacteria; p__Spirochaetota; c__Spirochaetia; o__Spirochaetales; f__Spirochaetaceae; g__Treponema; s__
ASV627	0	0	0	0	0.000249439	0.000270225	0.000145506	0.000291012	k__Bacteria; p__Firmicutes; c__Clostridia; o__Oscillospirales; f__UCG-010; g__UCG-010; s__
ASV629	0	0	0	0	0.000831463	0	0.000831463	0.00101854	k__Bacteria; p__Spirochaetota; c__Spirochaetia; o__Spirochaetales; f__Spirochaetaceae; g__Treponema; s__
ASV631	0	0	0	0	0.000436518	0	0.000166293	0	k__Bacteria; p__Bacteroidota; c__Bacteroidia; o__Bacteroidales; f__Dysgonomonadaceae; g__Candidatus_Armantifilum; s__
ASV632	0	0	0	0	0.000145506	0.000519664	0	0	k__Bacteria; p__Spirochaetota; c__Spirochaetia; o__Spirochaetales; f__Spirochaetaceae; g__Treponema
ASV633	0	0	0	0	0.000187079	0.000706743	0	0.000291012	k__Bacteria; p__Spirochaetota; c__Spirochaetia; o__Spirochaetales; f__Spirochaetaceae; g__Treponema; s__
ASV636	0	0	0	0	0.000166293	0.000291012	0.000145506	8.31463e-05	k__Bacteria; p__Bacteroidota; c__Bacteroidia; o__Bacteroidales; f__Tannerellaceae; g__Tannerella; s__
ASV637	0	0	0	0	0.000228652	0.000124719	0.000145506	0.000415731	k__Bacteria; p__Firmicutes; c__Clostridia; o__Oscillospirales; f__Ruminococcaceae; g__; s__
ASV641	0	0	0	0	0.000166293	0	0.000249439	0	k__Bacteria; p__Firmicutes; c__Clostridia; o__Clostridia_vadinBB60_group; f__Clostridia_vadinBB60_group; g__Clostridia_vadinBB60_group; s__
ASV642	0	0	0	0	0.000498878	0	0.000498878	0.000332585	k__Bacteria; p__Firmicutes; c__Clostridia; o__Lachnospirales; f__Lachnospiraceae; g__Tyzzerella; s__
ASV643	0	0	0	0	0.000291012	0.000291012	0	0.000374158	k__Bacteria; p__Elusimicrobiota; c__Endomicrobia; o__Endomicrobiales; f__Endomicrobiaceae; g__Endomicrobium; s__
ASV649	0	0	0	0	0.000207866	0.000270225	0.000166293	0.000166293	k__Bacteria; p__Spirochaetota; c__Spirochaetia; o__Spirochaetales; f__Spirochaetaceae; g__Treponema; s__
ASV650	0	0	0	0	0.000935395	0.000187079	0.000478091	0.000207866	k__Bacteria; p__Firmicutes; c__Clostridia; o__Lachnospirales; f__Lachnospiraceae
ASV651	0	0	0	0	0	0.00066517	0.000353372	0	k__Bacteria; p__Spirochaetota; c__Spirochaetia; o__Spirochaetales; f__Spirochaetaceae; g__Treponema
ASV652	0	0	0	0	0.000353372	0.000187079	0.000270225	0.000394945	k__Bacteria; p__Elusimicrobiota; c__Endomicrobia; o__Endomicrobiales; f__Endomicrobiaceae; g__Endomicrobium; s__
ASV661	0	0	0	0	0.000228652	0.000249439	0	0.000249439	k__Bacteria; p__Rs-K70_termite_group; c__Rs-K70_termite_group; o__Rs-K70_termite_group; f__Rs-K70_termite_group; g__Rs-K70_termite_group; s__
ASV666	0	0	0	0	6.23597e-05	0.000103933	0.000207866	0.000207866	k__Bacteria; p__Firmicutes; c__Clostridia; o__Oscillospirales; f__Eubacterium_coprostanoligenes_group; g__Eubacterium_coprostanoligenes_group; s__
ASV667	0	0	0	0	0	0.000207866	0.000166293	0.000374158	k__Bacteria; p__Verrucomicrobiota
ASV670	0	0	0	0	0	0.000353372	0	0.000415731	k__Bacteria; p__Firmicutes; c__Clostridia; o__Lachnospirales; f__Lachnospiraceae; g__Tyzzerella; s__
ASV678	0	0	0	0	0	0.000374158	0.000394945	0.000353372	k__Bacteria; p__Elusimicrobiota; c__Endomicrobia; o__Endomicrobiales; f__Endomicrobiaceae; g__Endomicrobium; s__
ASV680	0	0	0	0	0.000124719	0.000145506	0.000124719	0.000332585	k__Bacteria; p__Desulfobacterota; c__Desulfovibrionia; o__Desulfovibrionales; f__Desulfovibrionaceae
ASV681	0	0	0	0	0.000187079	0.000228652	0.000207866	0.000415731	k__Bacteria; p__Firmicutes; c__Clostridia
ASV682	0	0	0	0	0.000228652	0.000228652	0.000166293	0	k__Bacteria; p__Spirochaetota; c__Spirochaetia; o__Spirochaetales; f__Spirochaetaceae; g__Treponema
ASV684	0	0	0	0	0.000228652	0.000145506	0.000207866	0.000207866	k__Bacteria; p__Bacteroidota; c__Bacteroidia; o__Bacteroidales; f__Dysgonomonadaceae
ASV686	0	0	0	0	0.000207866	0.000249439	0.000103933	0.000187079	k__Bacteria; p__Firmicutes; c__Clostridia; o__Oscillospirales; f__Eubacterium_coprostanoligenes_group; g__Eubacterium_coprostanoligenes_group; s__
ASV687	0	0	0	0	0.000561237	0	0.000353372	0.000332585	k__Bacteria; p__Spirochaetota; c__Spirochaetia; o__Spirochaetales; f__Spirochaetaceae; g__Treponema
ASV688	0	0	0	0	0.000249439	0.000124719	0.000166293	0.000270225	k__Bacteria; p__Firmicutes; c__Clostridia; o__Lachnospirales; f__Lachnospiraceae
ASV691	0	0	0	0	0.000810676	0.00066517	0	0	k__Bacteria; p__Spirochaetota; c__Spirochaetia; o__Spirochaetales; f__Spirochaetaceae; g__Treponema
ASV694	0	0	0	0	0	0	0.000353372	0.000478091	k__Bacteria; p__Elusimicrobiota; c__Endomicrobia; o__Endomicrobiales; f__Endomicrobiaceae; g__Endomicrobium; s__
ASV697	0	0	0	0	0.000124719	0.000124719	0	0.000124719	k__Bacteria; p__Desulfobacterota; c__Desulfovibrionia; o__Desulfovibrionales; f__Desulfovibrionaceae; g__Desulfovibrio; s__
ASV699	0	0	0	0	0.000103933	0.000332585	0.000207866	0	k__Bacteria; p__Spirochaetota; c__Spirochaetia; o__Spirochaetales; f__Spirochaetaceae; g__Treponema; s__
ASV700	0	0	0	0	0.000145506	0.000207866	0	0	k__Bacteria; p__Firmicutes; c__Clostridia; o__Clostridia_UCG-014; f__Clostridia_UCG-014; g__Clostridia_UCG-014; s__
ASV703	0	0	0	0	0	0.000374158	0.000332585	0	k__Bacteria; p__Firmicutes; c__Clostridia; o__Lachnospirales; f__Lachnospiraceae; g__Tyzzerella; s__
ASV705	0	0	0	0	0.000124719	0.000103933	0.000124719	6.23597e-05	k__Bacteria; p__Firmicutes; c__Clostridia; o__Oscillospirales; f__Oscillospiraceae; g__Papillibacter; s__
ASV706	0	0	0	0	0.000228652	0.000187079	0.000228652	0.000353372	k__Bacteria; p__Firmicutes; c__Clostridia; o__Christensenellales; f__Christensenellaceae; g__Christensenellaceae_R-7_group; s__
ASV707	0	0	0	0	0	0.000249439	0.000103933	0.000207866	k__Bacteria; p__Firmicutes; c__Clostridia; o__Clostridia_vadinBB60_group; f__Clostridia_vadinBB60_group; g__Clostridia_vadinBB60_group; s__
ASV709	0	0	0	0	0.000145506	0.000249439	0.000145506	0	k__Bacteria; p__Firmicutes; c__Clostridia; o__Peptostreptococcales-Tissierellales; f__Anaerovoracaceae; g__; s__
ASV712	0	0	0	0	0.000332585	0.000353372	0	0.000249439	k__Bacteria; p__Spirochaetota; c__Spirochaetia; o__Spirochaetales; f__Spirochaetaceae; g__Treponema; s__
ASV713	0	0	0	0	0	0	0.000394945	0.00060281	k__Bacteria; p__Spirochaetota; c__Spirochaetia; o__Spirochaetales; f__Spirochaetaceae; g__Treponema; s__
ASV715	0	0	0	0	0	0.00164214	0	0.000498878	k__Bacteria; p__Desulfobacterota; c__Desulfovibrionia; o__Desulfovibrionales; f__Desulfovibrionaceae; g__; s__
ASV716	0	0	0	0	0.000498878	0	0.000374158	0	k__Bacteria; p__Spirochaetota; c__Spirochaetia; o__Spirochaetales; f__Spirochaetaceae
ASV720	0	0	0	0	0	0.000207866	0	0.000270225	k__Bacteria; p__Firmicutes; c__Clostridia; o__Lachnospirales; f__Lachnospiraceae; g__Tyzzerella; s__
ASV724	0	0	0	0	0.000166293	6.23597e-05	0.000166293	0.000270225	k__Bacteria; p__Firmicutes; c__Clostridia; o__Christensenellales; f__Christensenellaceae; g__Christensenellaceae_R-7_group; s__
ASV726	0	0	0	0	0	0.000207866	0.000145506	0.000332585	k__Bacteria; p__Proteobacteria; c__Alphaproteobacteria; o__Rhodospirillales; f__; g__; s__
ASV729	0	0	0	0	0.000207866	0	0.000270225	0	k__Bacteria; p__Firmicutes; c__Clostridia; o__Lachnospirales; f__Lachnospiraceae; g__Tyzzerella; s__
ASV733	0	0	0	0	8.31463e-05	0	0.000291012	0.000228652	k__Bacteria; p__Proteobacteria; c__Alphaproteobacteria; o__Paracaedibacterales; f__Paracaedibacteraceae; g__; s__
ASV735	0	0	0	0	0	0.000145506	0.000124719	6.23597e-05	k__Bacteria; p__Firmicutes; c__Clostridia; o__Peptostreptococcales-Tissierellales; f__Anaerovoracaceae; g__; s__
ASV736	0	0	0	0	0.000311798	0.000228652	0.000582024	0.000394945	k__Bacteria; p__Bacteroidota; c__Bacteroidia; o__Bacteroidales; f__Dysgonomonadaceae; g__Candidatus_Symbiothrix; s__Candidatus_Symbiothrix
ASV738	0	0	0	0	0	0.000270225	0	0.000207866	k__Bacteria; p__Actinobacteriota; c__Coriobacteriia; o__Coriobacteriales; f__Coriobacteriales_Incertae_Sedis; g__; s__
ASV739	0	0	0	0	8.31463e-05	0	0	0.000145506	k__Bacteria; p__Bacteroidota; c__Bacteroidia; o__Bacteroidales; f__Paludibacteraceae
ASV740	0	0	0	0	0.000249439	0	0.000228652	0.000228652	k__Bacteria; p__Firmicutes; c__Clostridia; o__Oscillospirales
ASV742	0	0	0	0	0.000124719	0.000166293	8.31463e-05	0.000207866	k__Bacteria; p__Elusimicrobiota; c__Endomicrobia; o__Endomicrobiales; f__Endomicrobiaceae; g__Endomicrobium; s__
ASV744	0	0	0	0	0.000166293	0.000249439	0.000124719	8.31463e-05	k__Bacteria; p__Firmicutes; c__Desulfitobacteriia; o__Desulfitobacteriales; f__Syntrophobotulaceae; g__Dehalobacter; s__
ASV745	0	0	0	0	0.000228652	0	0.000145506	0.000394945	k__Bacteria; p__Firmicutes; c__Clostridia; o__Clostridia_vadinBB60_group; f__Clostridia_vadinBB60_group; g__Clostridia_vadinBB60_group; s__
ASV746	0	0	0	0	6.23597e-05	0.000103933	0.000228652	0.000207866	k__Bacteria; p__Firmicutes; c__Clostridia; o__Oscillospirales; f__UCG-010; g__UCG-010; s__
ASV757	0	0	0	0	0.000166293	0.000124719	0.000353372	0.000124719	k__Bacteria; p__Myxococcota; c__Myxococcia; o__Myxococcales; f__Myxococcaceae
ASV760	0	0	0	0	0	0.000145506	0.000228652	0.000145506	k__Bacteria; p__Firmicutes; c__Clostridia; o__Oscillospirales; f__Ruminococcaceae; g__Candidatus_Soleaferrea; s__
ASV761	0	0	0	0	0	0.000249439	0.000228652	0.000291012	k__Bacteria; p__Spirochaetota; c__Spirochaetia; o__Spirochaetales; f__Spirochaetaceae; g__Treponema; s__
ASV770	0	0	0	0	0.000207866	0	0.000145506	8.31463e-05	k__Bacteria; p__Spirochaetota; c__Spirochaetia; o__Spirochaetales; f__Spirochaetaceae; g__Treponema; s__
ASV771	0	0	0	0	0.000124719	0.000124719	0.000103933	0.000145506	k__Bacteria; p__Spirochaetota; c__Spirochaetia; o__Spirochaetales; f__Spirochaetaceae; g__Treponema; s__
ASV772	0	0	0	0	0.000415731	0	0.000540451	0	k__Bacteria; p__Spirochaetota; c__Spirochaetia; o__Spirochaetales; f__Spirochaetaceae; g__Treponema; s__
ASV773	0	0	0	0	0.000166293	0.000457304	0.000228652	0.000145506	k__Bacteria; p__Verrucomicrobiota; c__Verrucomicrobiae; o__Opitutales; f__Puniceicoccaceae
ASV775	0	0	0	0	0.000540451	0	0	0.000291012	k__Bacteria; p__Bacteroidota; c__Bacteroidia; o__Bacteroidales; f__Marinifilaceae; g__Odoribacter; s__
ASV779	0	0	0	0	0.000103933	0.000166293	0	0	k__Bacteria; p__Firmicutes; c__Clostridia; o__Clostridia_vadinBB60_group; f__Clostridia_vadinBB60_group; g__Clostridia_vadinBB60_group; s__
ASV781	0	0	0	0	0.000291012	0	0	0.000291012	k__Bacteria; p__Spirochaetota; c__Spirochaetia; o__Spirochaetales; f__Spirochaetaceae; g__Treponema; s__
ASV782	0	0	0	0	6.23597e-05	0.000124719	0	0	k__Bacteria; p__Patescibacteria; c__Saccharimonadia; o__Saccharimonadales; f__Saccharimonadales; g__Saccharimonadales; s__
ASV784	0	0	0	0	0.000228652	0.000249439	0	0.000249439	k__Bacteria; p__Firmicutes; c__Bacilli; o__Mycoplasmatales; f__Mycoplasmataceae; g__Mycoplasma; s__
ASV785	0	0	0	0	0.000103933	0.000145506	0.000145506	0.000207866	k__Bacteria; p__Proteobacteria; c__Alphaproteobacteria; o__Rhodospirillales; f__; g__; s__
ASV787	0	0	0	0	0.000145506	0	0.000103933	0.000166293	k__Bacteria; p__Firmicutes; c__Clostridia; o__Lachnospirales; f__Lachnospiraceae; g__Tyzzerella; s__
ASV791	0	0	0	0	0.000103933	0.000394945	0.000187079	0.000187079	k__Bacteria; p__Spirochaetota; c__Spirochaetia; o__Spirochaetales; f__Spirochaetaceae; g__Treponema; s__Treponema_primitia
ASV794	0	0	0	0	8.31463e-05	0.000103933	0	0.000124719	k__Bacteria; p__Bacteroidota; c__Bacteroidia; o__Bacteroidales; f__Rs-E47_termite_group; g__Rs-E47_termite_group; s__
ASV795	0	0	0	0	6.23597e-05	0	0.000103933	0.000207866	k__Bacteria; p__Firmicutes; c__Clostridia; o__Oscillospirales; f__Eubacterium_coprostanoligenes_group; g__Eubacterium_coprostanoligenes_group; s__
ASV797	0	0	0	0	0.000124719	0.000207866	0.000187079	0.000103933	k__Bacteria; p__Firmicutes; c__Clostridia; o__Oscillospirales; f__Oscillospiraceae
ASV798	0	0	0	0	0.000166293	0	0	0.000187079	k__Bacteria; p__Firmicutes; c__Clostridia; o__Clostridia_UCG-014; f__Clostridia_UCG-014; g__Clostridia_UCG-014; s__
ASV799	0	0	0	0	0.000145506	0	0	0.000166293	k__Bacteria; p__Firmicutes; c__Clostridia; o__Peptostreptococcales-Tissierellales; f__Anaerovoracaceae; g__; s__
ASV800	0	0	0	0	0.000478091	0	0.000311798	0	k__Bacteria; p__Firmicutes; c__Clostridia; o__Clostridia_vadinBB60_group; f__Clostridia_vadinBB60_group; g__Clostridia_vadinBB60_group; s__
ASV803	0	0	0	0	0	0	0.000706743	0.000561237	k__Bacteria; p__Spirochaetota; c__Spirochaetia; o__Spirochaetales; f__Spirochaetaceae; g__Treponema; s__
ASV804	0	0	0	0	0.000187079	0.000228652	8.31463e-05	0	k__Bacteria; p__Proteobacteria; c__Gammaproteobacteria; o__Burkholderiales; f__Rhodocyclaceae
ASV817	0	0	0	0	0.000374158	0.000207866	0	0	k__Bacteria; p__Proteobacteria; c__Gammaproteobacteria; o__Burkholderiales; f__Rhodocyclaceae; g__Propionivibrio; s__
ASV821	0	0	0	0	0.000166293	0.000166293	0	0	k__Bacteria; p__Desulfobacterota; c__Desulfovibrionia; o__Desulfovibrionales; f__Desulfovibrionaceae; g__Desulfovibrio; s__
ASV823	0	0	0	0	0.000124719	0.000145506	0	0	k__Bacteria; p__Firmicutes; c__Bacilli; o__Lactobacillales; f__Streptococcaceae; g__Lactococcus; s__
ASV824	0	0	0	0	0	0.000145506	0.000207866	0	k__Bacteria; p__Firmicutes; c__Clostridia; o__Clostridia_vadinBB60_group; f__Clostridia_vadinBB60_group; g__Clostridia_vadinBB60_group; s__
ASV825	0	0	0	0	0.000374158	0.000540451	0	0	k__Bacteria; p__Spirochaetota; c__Spirochaetia; o__Spirochaetales; f__Spirochaetaceae; g__Treponema; s__
ASV828	0	0	0	0	0.000124719	0.000166293	6.23597e-05	0.000187079	k__Bacteria; p__Spirochaetota; c__Spirochaetia; o__Spirochaetales; f__Spirochaetaceae; g__Treponema; s__
ASV832	0	0	0	0	0.000124719	0	0.000103933	0.000145506	k__Bacteria; p__Firmicutes; c__Clostridia; o__Christensenellales; f__Christensenellaceae; g__Christensenellaceae_R-7_group; s__
ASV833	0	0	0	0	0.000103933	6.23597e-05	0	0.000249439	k__Bacteria; p__Firmicutes; c__Clostridia; o__Monoglobales; f__Monoglobaceae; g__Monoglobus; s__
ASV834	0	0	0	0	0	0.000124719	0	0.000270225	k__Bacteria; p__Firmicutes; c__Clostridia
ASV836	0	0	0	0	0	6.23597e-05	0.000103933	0.000145506	k__Bacteria; p__Proteobacteria; c__Alphaproteobacteria; o__Paracaedibacterales; f__Paracaedibacteraceae; g__; s__
ASV840	0	0	0	0	0	0.000207866	0	0.000291012	k__Bacteria; p__Firmicutes; c__Clostridia; o__Oscillospirales; f__Ruminococcaceae; g__Ruminococcaceae; s__
ASV850	0	0	0	0	6.23597e-05	6.23597e-05	0	0	k__Bacteria; p__Firmicutes; c__Clostridia; o__Peptostreptococcales-Tissierellales; f__Anaerovoracaceae; g__; s__
ASV853	0	0	0	0	8.31463e-05	0	0	4.15731e-05	k__Bacteria; p__Firmicutes; c__Clostridia; o__Clostridia_UCG-014; f__Clostridia_UCG-014; g__Clostridia_UCG-014; s__
ASV854	0	0	0	0	0.000145506	0	0	0	k__Bacteria; p__Firmicutes; c__Clostridia
ASV855	0	0	0	0	0.000187079	0	0.000270225	0.000145506	k__Bacteria; p__Verrucomicrobiota; c__Verrucomicrobiae; o__Opitutales; f__Puniceicoccaceae; g__; s__
ASV856	0	0	0	0	0.000124719	4.15731e-05	0.000103933	0	k__Bacteria; p__Firmicutes; c__Clostridia; o__Oscillospirales
ASV857	0	0	0	0	0.000145506	0	0.000103933	0	k__Bacteria; p__Firmicutes; c__Clostridia
ASV860	0	0	0	0	0.000394945	0	0.000270225	8.31463e-05	k__Bacteria; p__Proteobacteria; c__Alphaproteobacteria; o__Rhodospirillales; f__; g__; s__
ASV861	0	0	0	0	0.000145506	0.000103933	0	0	k__Bacteria; p__Firmicutes; c__Clostridia; o__Oscillospirales; f__UCG-010; g__UCG-010; s__
ASV862	0	0	0	0	4.15731e-05	0.000353372	0.000145506	8.31463e-05	k__Bacteria; p__Firmicutes; c__Clostridia; o__Peptostreptococcales-Tissierellales; f__Anaerovoracaceae; g__; s__
ASV864	0	0	0	0	0	6.23597e-05	6.23597e-05	0.000124719	k__Bacteria; p__Firmicutes; c__Clostridia; o__Oscillospirales; f__Ruminococcaceae
ASV865	0	0	0	0	0.000228652	0.000103933	0.000166293	0.000145506	k__Bacteria; p__Bacteroidota; c__Bacteroidia; o__Bacteroidales; f__Dysgonomonadaceae; g__Candidatus_Symbiothrix; s__
ASV866	0	0	0	0	0	6.23597e-05	0.000207866	0.000207866	k__Bacteria; p__Firmicutes; c__Clostridia; o__Lachnospirales; f__Lachnospiraceae; g__Tyzzerella; s__
ASV874	0	0	0	0	0.000187079	0	6.23597e-05	0	k__Bacteria; p__Firmicutes; c__Clostridia; o__Oscillospirales; f__Eubacterium_coprostanoligenes_group; g__Eubacterium_coprostanoligenes_group; s__
ASV875	0	0	0	0	0	0.000207866	0	0.000353372	k__Bacteria; p__Spirochaetota; c__Spirochaetia; o__Spirochaetales; f__Spirochaetaceae; g__Treponema
ASV880	0	0	0	0	6.23597e-05	0.000124719	0.000187079	0	k__Bacteria; p__Proteobacteria; c__Alphaproteobacteria; o__Paracaedibacterales; f__Paracaedibacteraceae; g__; s__
ASV886	0	0	0	0	0.000311798	0	0	0.000332585	k__Bacteria; p__Firmicutes; c__Clostridia; o__Oscillospirales; f__Ruminococcaceae; g__; s__
ASV887	0	0	0	0	0.000394945	0	0.000291012	0	k__Bacteria; p__Bacteroidota; c__Bacteroidia; o__Bacteroidales; f__Dysgonomonadaceae; g__Candidatus_Symbiothrix; s__Candidatus_Symbiothrix
ASV888	0	0	0	0	0.000145506	0	0.000166293	0	k__Bacteria; p__Firmicutes; c__Clostridia; o__Oscillospirales; f__Ruminococcaceae; g__; s__
ASV889	0	0	0	0	0	0.000145506	0.000166293	0	k__Bacteria; p__Desulfobacterota; c__Desulfovibrionia; o__Desulfovibrionales; f__Desulfovibrionaceae
ASV890	0	0	0	0	0	0.000145506	6.23597e-05	0	k__Bacteria; p__Proteobacteria; c__Gammaproteobacteria; o__Burkholderiales; f__Rhodocyclaceae; g__Propionivibrio; s__
ASV891	0	0	0	0	0.000187079	0.000249439	8.31463e-05	0.000207866	k__Bacteria; p__Proteobacteria; c__Alphaproteobacteria; o__Rhodospirillales; f__; g__; s__
ASV894	0	0	0	0	0	2.07866e-05	8.31463e-05	0	k__Bacteria; p__Patescibacteria; c__Saccharimonadia; o__Saccharimonadales; f__Saccharimonadaceae; g__Candidatus_Saccharimonas; s__
ASV896	0	0	0	0	0.000124719	0	0	8.31463e-05	k__Bacteria; p__Firmicutes; c__Clostridia
ASV898	0	0	0	0	0	0.000187079	0.000103933	0.000166293	k__Bacteria; p__Spirochaetota; c__Spirochaetia; o__Spirochaetales; f__Spirochaetaceae; g__Treponema; s__
ASV901	0	0	0	0	0.000332585	0	8.31463e-05	0.000187079	k__Bacteria; p__Firmicutes; c__Clostridia; o__Lachnospirales; f__Lachnospiraceae; g__Tyzzerella; s__
ASV903	0	0	0	0	0.000207866	4.15731e-05	0.000166293	0.000103933	k__Bacteria; p__Firmicutes; c__Clostridia; o__Oscillospirales; f__Butyricicoccaceae; g__UCG-009; s__
ASV904	0	0	0	0	0.000187079	0	0	6.23597e-05	k__Bacteria; p__Patescibacteria; c__Saccharimonadia; o__Saccharimonadales; f__Saccharimonadales; g__Saccharimonadales; s__
ASV909	0	0	0	0	0.000270225	0.000103933	0.000103933	0	k__Bacteria
ASV910	0	0	0	0	8.31463e-05	0.000103933	0	8.31463e-05	k__Bacteria; p__Firmicutes; c__Clostridia; o__Clostridia; f__Hungateiclostridiaceae; g__Ruminiclostridium
ASV916	0	0	0	0	0.000187079	0	0	0.000103933	k__Bacteria; p__Firmicutes; c__Clostridia; o__Oscillospirales; f__Eubacterium_coprostanoligenes_group; g__Eubacterium_coprostanoligenes_group; s__
ASV923	0	0	0	0	0	0.000124719	0.000187079	0	k__Bacteria; p__Proteobacteria; c__Gammaproteobacteria; o__Burkholderiales; f__Rhodocyclaceae; g__Propionivibrio; s__
ASV935	0	0	0	0	0	0.000124719	2.07866e-05	0	k__Bacteria; p__Firmicutes; c__Clostridia; o__Clostridia_vadinBB60_group; f__Clostridia_vadinBB60_group; g__Clostridia_vadinBB60_group; s__
ASV937	0	0	0	0	0	0.000124719	0.000103933	0.000270225	k__Bacteria; p__Firmicutes; c__Clostridia; o__Clostridia_vadinBB60_group; f__Clostridia_vadinBB60_group; g__Clostridia_vadinBB60_group; s__
ASV939	0	0	0	0	0	0	0.000270225	0.000291012	k__Bacteria; p__Spirochaetota; c__Spirochaetia; o__Spirochaetales; f__Spirochaetaceae; g__Spirochaeta
ASV940	0	0	0	0	0.000207866	0	0	0.000145506	k__Bacteria; p__Firmicutes; c__Clostridia; o__Lachnospirales; f__Lachnospiraceae
ASV941	0	0	0	0	0.000228652	0	0.000332585	0	k__Bacteria; p__Proteobacteria; c__Alphaproteobacteria; o__Rhodospirillales; f__; g__; s__
ASV942	0	0	0	0	0.000145506	0	0.000103933	8.31463e-05	k__Bacteria
ASV945	0	0	0	0	0.000103933	0	0.000187079	0.000166293	k__Bacteria; p__Bacteroidota; c__Bacteroidia; o__Bacteroidales
ASV946	0	0	0	0	0.000228652	0	0.000103933	0	k__Bacteria; p__Spirochaetota; c__Spirochaetia; o__Spirochaetales; f__Spirochaetaceae; g__Treponema; s__
ASV950	0	0	0	0	0	0	4.15731e-05	0.000145506	k__Bacteria; p__Firmicutes; c__Clostridia; o__Clostridia_vadinBB60_group; f__Clostridia_vadinBB60_group; g__Clostridia_vadinBB60_group; s__
ASV951	0	0	0	0	0.000207866	0	0.000207866	0.000270225	k__Bacteria; p__Actinobacteriota; c__Actinobacteria; o__Actinomycetales; f__Actinomycetales_Incertae_Sedis; g__Candidatus_Ancillula; s__
ASV952	0	0	0	0	0.000124719	8.31463e-05	0	0	k__Bacteria; p__Firmicutes; c__Clostridia; o__Clostridia_vadinBB60_group; f__Clostridia_vadinBB60_group; g__Clostridia_vadinBB60_group; s__
ASV954	0	0	0	0	0.000415731	0.000207866	0	0	k__Bacteria; p__Elusimicrobiota; c__Endomicrobia; o__Endomicrobiales; f__Endomicrobiaceae; g__Endomicrobium; s__
ASV955	0	0	0	0	0.000145506	0	0.000124719	0	k__Bacteria; p__Firmicutes; c__Clostridia; o__Christensenellales; f__Christensenellaceae; g__Christensenellaceae_R-7_group; s__
ASV962	0	0	0	0	4.15731e-05	0.000187079	6.23597e-05	0.000103933	k__Bacteria; p__Firmicutes; c__Clostridia; o__Oscillospirales; f__Ruminococcaceae; g__Candidatus_Soleaferrea; s__
ASV964	0	0	0	0	8.31463e-05	2.07866e-05	0.000103933	0.000270225	k__Bacteria; p__Proteobacteria; c__Alphaproteobacteria; o__Rhodospirillales; f__; g__; s__
ASV965	0	0	0	0	0.000103933	6.23597e-05	0	0.000187079	k__Bacteria; p__Firmicutes; c__Clostridia; o__Christensenellales; f__Christensenellaceae; g__Christensenellaceae_R-7_group; s__
ASV967	0	0	0	0	0.000103933	0	0	0.000353372	k__Bacteria; p__Firmicutes; c__Clostridia; o__Oscillospirales; f__Eubacterium_coprostanoligenes_group; g__Eubacterium_coprostanoligenes_group; s__
ASV968	0	0	0	0	0	0	0.000685957	0.000228652	k__Bacteria; p__Spirochaetota; c__Spirochaetia; o__Spirochaetales; f__Spirochaetaceae; g__Treponema; s__
ASV981	0	0	0	0	0.000145506	0	0.000103933	8.31463e-05	k__Bacteria; p__Firmicutes; c__Clostridia; o__Clostridia_vadinBB60_group; f__Clostridia_vadinBB60_group; g__Clostridia_vadinBB60_group; s__
ASV989	0	0	0	0	0	0.000291012	0	0.000374158	k__Bacteria; p__Firmicutes; c__Clostridia; o__Lachnospirales; f__Lachnospiraceae; g__Tyzzerella; s__
ASV1006	0	0	0	0	0	8.31463e-05	0.000103933	0	k__Bacteria; p__Firmicutes; c__Clostridia; o__Oscillospirales; f__Ruminococcaceae; g__; s__
ASV1011	0	0	0	0	0.000124719	0	8.31463e-05	0	k__Bacteria; p__Firmicutes; c__Clostridia
ASV1012	0	0	0	0	0	0.000207866	0	0.000145506	k__Bacteria; p__Spirochaetota; c__Spirochaetia; o__Spirochaetales; f__Spirochaetaceae; g__Treponema
ASV1013	0	0	0	0	0	0	0.000103933	0.000145506	k__Bacteria; p__Spirochaetota; c__Spirochaetia; o__Spirochaetales; f__Spirochaetaceae
ASV1018	0	0	0	0	0	0.000103933	0.000103933	8.31463e-05	k__Bacteria; p__Spirochaetota; c__Spirochaetia; o__Spirochaetales; f__Spirochaetaceae; g__Treponema; s__
ASV1021	0	0	0	0	6.23597e-05	0	4.15731e-05	0.000145506	k__Bacteria; p__Firmicutes; c__Clostridia; o__Oscillospirales; f__Oscillospiraceae; g__Papillibacter; s__
ASV1022	0	0	0	0	0.000124719	8.31463e-05	0	0	k__Bacteria; p__Firmicutes; c__Clostridia; o__Christensenellales; f__Christensenellaceae
ASV1048	0	0	0	0	0.000166293	0	6.23597e-05	6.23597e-05	k__Bacteria; p__Firmicutes; c__Clostridia; o__Clostridia; f__Hungateiclostridiaceae
ASV1054	0	0	0	0	0	0.000124719	0	0.000103933	k__Bacteria; p__Proteobacteria; c__Alphaproteobacteria; o__Paracaedibacterales; f__Paracaedibacteraceae; g__; s__
ASV1055	0	0	0	0	0.000124719	6.23597e-05	0	0	k__Bacteria; p__Firmicutes; c__Clostridia; o__Clostridia
ASV1056	0	0	0	0	8.31463e-05	0	0	0.000103933	k__Bacteria; p__Firmicutes; c__Clostridia; o__Oscillospirales; f__Ruminococcaceae
ASV1057	0	0	0	0	0.000187079	6.23597e-05	0.000228652	0	k__Bacteria
ASV1072	0	0	0	0	2.07866e-05	0.000103933	0	0	k__Bacteria; p__Firmicutes; c__Clostridia; o__Clostridia_vadinBB60_group; f__Clostridia_vadinBB60_group; g__Clostridia_vadinBB60_group; s__
ASV1077	0	0	0	0	2.07866e-05	0	0.000103933	0	k__Bacteria; p__Spirochaetota; c__Spirochaetia; o__Spirochaetales; f__Spirochaetaceae; g__Treponema
ASV1082	0	0	0	0	0	4.15731e-05	0.000103933	6.23597e-05	k__Bacteria; p__Firmicutes; c__Clostridia; o__Oscillospirales; f__Ruminococcaceae; g__Ruminococcaceae; s__
ASV1092	0	0	0	0	0	0	2.07866e-05	6.23597e-05	k__Bacteria; p__Firmicutes; c__Clostridia; o__Clostridia_vadinBB60_group; f__Clostridia_vadinBB60_group; g__Clostridia_vadinBB60_group; s__
ASV1096	0	0	0	0	0.000124719	0	0.000207866	0	k__Bacteria; p__Spirochaetota; c__Spirochaetia; o__Spirochaetales; f__Spirochaetaceae; g__Treponema; s__
ASV1114	0	0	0	0	0.000124719	0	0.000124719	0.000124719	k__Bacteria; p__Firmicutes; c__Clostridia; o__Oscillospirales; f__Ruminococcaceae; g__; s__
ASV1120	0	0	0	0	0	4.15731e-05	0	6.23597e-05	k__Bacteria; p__Deferribacterota; c__Deferribacteres; o__Deferribacterales; f__Deferribacteraceae; g__Mucispirillum; s__
ASV1132	0	0	0	0	0	0	0.000103933	0.000124719	k__Bacteria; p__Firmicutes; c__Clostridia; o__Oscillospirales; f__UCG-010; g__UCG-010; s__
ASV1139	0	0	0	0	0.000124719	0	4.15731e-05	0	k__Bacteria; p__Firmicutes; c__Bacilli; o__Lactobacillales; f__Leuconostocaceae; g__Leuconostoc
ASV1141	0	0	0	0	0	0.000124719	4.15731e-05	8.31463e-05	k__Bacteria; p__Firmicutes; c__Clostridia; o__Clostridia; f__Hungateiclostridiaceae
ASV1158	0	0	0	0	0	6.23597e-05	0.000103933	6.23597e-05	k__Bacteria; p__Firmicutes; c__Clostridia; o__Oscillospirales; f__UCG-010; g__UCG-010; s__
ASV1159	0	0	0	0	0.000145506	0	6.23597e-05	0	k__Bacteria; p__Firmicutes; c__Clostridia; o__Clostridia; f__Hungateiclostridiaceae
ASV1160	0	0	0	0	2.07866e-05	0	8.31463e-05	0	k__Bacteria; p__Firmicutes; c__Clostridia; o__Oscillospirales; f__Eubacterium_coprostanoligenes_group; g__Eubacterium_coprostanoligenes_group; s__
ASV1164	0	0	0	0	4.15731e-05	0	0	6.23597e-05	k__Bacteria; p__Firmicutes; c__Clostridia
ASV1172	0	0	0	0	4.15731e-05	6.23597e-05	0	0	k__Bacteria; p__Firmicutes; c__Clostridia; o__Lachnospirales; f__Lachnospiraceae; g__Tyzzerella; s__
ASV1179	0	0	0	0	0	4.15731e-05	6.23597e-05	0	k__Bacteria; p__Bacteroidota; c__Bacteroidia; o__Bacteroidales
ASV1204	0	0	0	0	0	0	6.23597e-05	4.15731e-05	k__Bacteria; p__Elusimicrobiota; c__Endomicrobia; o__Endomicrobiales; f__Endomicrobiaceae; g__Endomicrobium; s__
ASV1210	0	0	0	0	6.23597e-05	0	0	0.000103933	k__Bacteria; p__Firmicutes; c__Bacilli; o__Lactobacillales; f__Leuconostocaceae; g__Leuconostoc
ASV1212	0	0	0	0	0	4.15731e-05	6.23597e-05	0	k__Bacteria; p__Firmicutes; c__Clostridia; o__Clostridia_vadinBB60_group; f__Clostridia_vadinBB60_group; g__Clostridia_vadinBB60_group; s__
ASV1231	0	0	0	0	0	0.000103933	0	6.23597e-05	k__Bacteria; p__Planctomycetota; c__vadinHA49; o__vadinHA49; f__vadinHA49; g__vadinHA49; s__
ASV1239	0	0	0	0	0	0	6.23597e-05	0.000145506	k__Bacteria; p__Firmicutes; c__Clostridia
ASV1251	0	0	0	0	0	6.23597e-05	8.31463e-05	0	k__Bacteria; p__Elusimicrobiota; c__Endomicrobia; o__Endomicrobiales; f__Endomicrobiaceae; g__Endomicrobium; s__
ASV1274	0	0	0	0	0	0	6.23597e-05	4.15731e-05	k__Bacteria; p__Firmicutes; c__Bacilli; o__Lactobacillales; f__Leuconostocaceae; g__Leuconostoc
ASV1287	0	0	0	0	0	0	4.15731e-05	0.000103933	k__Bacteria; p__Firmicutes; c__Clostridia
ASV1295	0	0	0	0	6.23597e-05	4.15731e-05	0	4.15731e-05	k__Bacteria; p__Spirochaetota; c__Spirochaetia; o__Spirochaetales; f__Spirochaetaceae; g__Treponema; s__
ASV1366	0	0	0	0	0.000103933	0	0	4.15731e-05	k__Bacteria; p__Firmicutes; c__Clostridia
ASV1369	0	0	0	0	6.23597e-05	0	0.000103933	0	k__Bacteria; p__Actinobacteriota; c__Actinobacteria; o__Micrococcales; f__Micrococcaceae
ASV1381	0	0	0	0	6.23597e-05	2.07866e-05	0	0	k__Bacteria; p__Bacteroidota; c__Kapabacteria; o__Kapabacteriales; f__Kapabacteriales; g__Kapabacteriales; s__
ASV1402	0	0	0	0	0	0	2.07866e-05	4.15731e-05	k__Bacteria; p__Spirochaetota; c__Spirochaetia; o__Spirochaetales; f__Spirochaetaceae; g__Treponema; s__
ASV1461	0	0	0	0	4.15731e-05	8.31463e-05	0	0	k__Bacteria; p__Spirochaetota; c__Spirochaetia; o__Spirochaetales; f__Spirochaetaceae
ASV1503	0	0	0	0	4.15731e-05	4.15731e-05	6.23597e-05	0	k__Bacteria; p__Firmicutes; c__Clostridia; o__Oscillospirales; f__Oscillospiraceae
ASV1509	0	0	0	0	0	2.07866e-05	0	8.31463e-05	k__Bacteria; p__Firmicutes; c__Clostridia; o__Oscillospirales; f__Oscillospiraceae
ASV1516	0	0	0	0	0	4.15731e-05	8.31463e-05	0	k__Bacteria; p__Firmicutes; c__Clostridia; o__Oscillospirales; f__Ruminococcaceae
ASV1593	0	0	0	0	0	2.07866e-05	4.15731e-05	0	k__Bacteria; p__Verrucomicrobiota; c__Verrucomicrobiae; o__Opitutales; f__Puniceicoccaceae
ASV1595	0	0	0	0	0	0.000103933	6.23597e-05	0	k__Bacteria; p__Firmicutes; c__Bacilli; o__Lactobacillales; f__Enterococcaceae; g__Enterococcus
ASV1650	0	0	0	0	0	4.15731e-05	8.31463e-05	0	k__Bacteria; p__Firmicutes; c__Clostridia; o__Oscillospirales; f__Oscillospiraceae; g__Oscillospira; s__
ASV1746	0	0	0	0	0	2.07866e-05	8.31463e-05	0	k__Bacteria
ASV1791	0	0	0	0	6.23597e-05	2.07866e-05	0	0	k__Bacteria; p__Firmicutes; c__Clostridia; o__Oscillospirales; f__Eubacterium_coprostanoligenes_group; g__Eubacterium_coprostanoligenes_group; s__
ASV1811	0	0	0	0	0	8.31463e-05	4.15731e-05	0	k__Bacteria; p__Firmicutes; c__Clostridia; o__Oscillospirales; f__Ruminococcaceae; g__UBA1819; s__
ASV1986	0	0	0	0	6.23597e-05	0	4.15731e-05	0	k__Bacteria
ASV2003	0	0	0	0	0	4.15731e-05	4.15731e-05	0	k__Bacteria; p__Firmicutes; c__Clostridia; o__Oscillospirales; f__Ruminococcaceae; g__; s__
